# Supplementary material for: Genetic determinants of IgG antibody response to COVID-19 vaccination
Source: Am J Hum Genet. 2024 Jan 4;111(1):181–99. doi: 10.1016/j.ajhg.2023.12.005 (PMC10806743; doi:10.1016/j.ajhg.2023.12.005)
Supplement: Data S1. Tables S1–S26 [file mmc2.xlsx]

## Sheet: Table S1
Table S1-Phenotype definition result of host response to COVID-19 vaccine
		first-dose vaccine	second-dose vaccine	uncertaine
LFTs postive	N-antibody negtive	20176a	28976c	0
	N-antibody positive	7290	3823	0
	N-antibody NA	6010	17152	447
LFTs negative		84410(45400)b	27516(27281)d	6111
a: the control sample size of serostatus for first-dose vaccination not considering genotype data.
b: The case sample size of serostatus for first-dose vaccination. The number in brackets is that the time between conducting LFTs and receiving first-dose vaccination is within 20-60 days
c: The control sample size of serostatus for two-dose vaccination
d: The case sample size of serostatus for two-dose vaccination. The number in brackets is that the time between conducting LFTs and receiving first-dose vaccination is within 0-300 days
e: Questionnaire shows no vaccinations.

## Sheet: Table S2
Table S2- Subject characteristics in three cohorts of serostatus for the first- and second-dose vaccination stratified by case and control.
Phenotype	Demographic	Combined cohort		Discovery cohort		Replication cohort
	Characteristics	case (%)	control (%)	case (%)	control (%)	case (%)	control (%)
Serostatus after the first-dose vaccination		n = 54066		n = 34632		n = 20078
	Total	37229 (68.9)	16837 (31.1)	26337 (76.0)	8295 (24.0)	11315 (56.4)	8763 (43.6)
	Sex	P < 2.2e-16a		P < 2.2e-16		P < 2.2e-16
	Male	19569 (64.9)	10572 (35.1)	14650 (72.6)	5532 (27.4)	5155 (49.9)	5181 (50.1)
	Female	17660 (73.8)	6265 (26.2)	11687 (80.9)	2763 (19.1)	6160 (63.2)	3582 (36.8)
	Age	P < 2.2e-16		P = 3.2e-6		P < 2.2e-16
	40-64	32543 (69.6)	14245 (30.4)	26290 (76.1)	8256 (23.9)	6603 (51.7)	6172 (48.3)
	>=65	4686 (64.4)	2592 (35.6)	47 (54.7)	39 (45.3)	4712 (64.5)	2591 (35.5)
	Country of birth	P = 0.11		P = 0.09		P = 0.49
	England	31350 (68.7)	14297 (31.3)	22057 (76.0)	6954 (24.0)	9654 (56.2)	7531 (43.8)
	Scotland	3304 (69.9)	1421 (30.1)	2318 (77.5)	673 (22.5)	1028 (57.0)	775 (43.0)
	Wales	1566 (70.5)	656 (29.5)	1216 (74.7)	411 (25.3)	361 (59.1)	250 (40.9)
	Others	1009 (68.5)	463 (31.5)	746 (74.4)	257 (25.6)	272 (56.8)	207 (43.2)
Serostatus after the second-dose vaccination		n = 46232		n = 42011		n = 4414
	Total	22272 (48.2)	23960 (51.8)	20927 (49.8)	21084 (50.2)	1408 (31.9)	3006 (68.1)
	Sex	P < 2.2e-16		P<2.2e-16		P = 1.1e-15
	Male	11747 (44.2)	14837 (55.8)	11187 (45.8)	13265 (54.2)	591 (26.4)	1651 (73.6)
	Female	10525 (53.6)	9123 (46.4)	9740 (55.5)	7819 (44.5)	817 (37.6)	1355 (62.4)
	Age	P = 3.8e-5		P < 2.2e-16		P = 0.009
	40-64	19033 (85.5)	20794 (86.8)	18794 (89.8)	20172 (95.7)	274 (19.5)	691 (23.0)
	>=65	3239 (14.5)	3166 (13.2)	2133 (10.2)	912 (4.3)	1134 (80.5)	2315 (77.0)
	Country of birth	P < 2.2e-6		P < 2.2e-6		P = 0.001
	England	19023 (48.5)	20187 (51.5)	17919 (50.3)	17725 (49.7)	1163 (31.2)	2569 (68.8)
	Scotland	1717 (52.2)	1574 (47.8)	1583 (53.3)	1389 (46.7)	137 (41.5)	193 (58.5)
	Wales	1081 (40.9)	1564 (59.1)	1004 (41.5)	1417 (58.5)	77 (32.5)	160 (67.5)
	Others	451 (41.5)	635 (58.5)	421 (43.2)	553 (56.8)	31 (27.0)	84 (73.0)
a: Bold indicates significant chi-squre test results(P<0.05).

## Sheet: Table S3
Table S3-The differential testing of genotype frequency of HLA alleles among subpopulations from different birthplace countries for two combined cohorts.
Allele	One-dose combined cohorta	Sig(P_cutoff=0.05/231)b	Two-dose combined cohort	Sig(P_cutoff=0.05/231)
HLA_A.01.01.01.01	4.7379e-08	YES	5.44035e-08	YES
HLA_A.01.02.01.01	0.809095	NO	0.361819	NO
HLA_A.02.01.01.01	0.0318342	NO	0.114374	NO
HLA_A.02.02.01.01	0.585207	NO	0.45977	NO
HLA_A.02.03.02	0.113943	NO	0.47926	NO
HLA_A.02.05.02	0.38081	NO	0.00249875	NO
HLA_A.02.06.02	0.0194903	NO	0.257871	NO
HLA_A.02.07.01.01	1	NO	1	NO
HLA_A.02.11.01.01	0.452274	NO	0.0929535	NO
HLA_A.03.01.01.01	0.179687	NO	0.2778	NO
HLA_A.03.02.01.01	0.0629685	NO	0.208896	NO
HLA_A.11.01.02	0.726862	NO	0.0776632	NO
HLA_A.11.02.02	0.136932	NO	0.274363	NO
HLA_A.23.01.02	0.902049	NO	0.0184908	NO
HLA_A.24.02.01.01	0.100576	NO	0.462582	NO
HLA_A.24.03.02	0.336332	NO	0.563718	NO
HLA_A.24.07.01.01	0.0504748	NO	0.501749	NO
HLA_A.25.01.02	0.552464	NO	0.0404798	NO
HLA_A.26.01.02	0.309845	NO	0.177411	NO
HLA_A.26.08.01.01	0.654673	NO	0.912044	NO
HLA_A.29.01.01.01	0.548226	NO	0.754623	NO
HLA_A.29.02.02	0.390305	NO	0.67304	NO
HLA_A.30.01.02	0.8006	NO	0.071964	NO
HLA_A.30.02.02	0.621189	NO	0.0974513	NO
HLA_A.30.04.01.01	0.642179	NO	0.729635	NO
HLA_A.31.01.03	0.0314843	NO	0.229393	NO
HLA_A.32.01.02	0.0344828	NO	0.00549725	NO
HLA_A.33.01.02	0.057971	NO	0.271864	NO
HLA_A.33.03.02	0.22089	NO	0.011994	NO
HLA_A.34.01.02	NA	NO	NA	NO
HLA_A.34.02.01.01	0.4003	NO	0.864568	NO
HLA_A.36.01.01.01	NA	NO	1	NO
HLA_A.66.01.01.01	0.111944	NO	0.352324	NO
HLA_A.66.02.01.01	1	NO	1	NO
HLA_A.68.01.03	0.0218119	NO	0.668666	NO
HLA_A.68.02.01.01	0.765117	NO	0.997001	NO
HLA_A.69.01.01.01	0.851574	NO	0.5992	NO
HLA_A.74.01.01.01	0.264868	NO	0.011994	NO
HLA_A.80.01.01.01	1	NO	0.015992	NO
HLA_C.01.02.02	0.0593506	NO	0.172289	NO
HLA_C.02.02.01	0.0349662	NO	0.00349825	NO
HLA_C.03.02.01	0.734633	NO	0.334833	NO
HLA_C.03.03.02	0.0123607	NO	0.785662	NO
HLA_C.03.04.01.01	1.81722e-08	YES	0.000297681	NO
HLA_C.04.01.01.01	0.0130915	NO	0.0445396	NO
HLA_C.04.03.01.01	1	NO	0.023988	NO
HLA_C.05.01.01.01	0.159719	NO	0.23639	NO
HLA_C.06.02.01.01	0.454235	NO	0.225648	NO
HLA_C.07.01.04	4.96761e-08	YES	0.0121461	NO
HLA_C.07.02.01.01	1.07503e-05	YES	8.19873e-06	YES
HLA_C.07.04.03	0.0316354	NO	0.0029985	NO
HLA_C.08.01.02	0.355322	NO	0.158421	NO
HLA_C.08.02.02	7.22719e-06	YES	0.00749625	NO
HLA_C.08.04.01.01	1	NO	NA	NO
HLA_C.12.02.01	0.251374	NO	0.195402	NO
HLA_C.12.03.01.01	0.954079	NO	0.031984	NO
HLA_C.14.02.02	0.0924538	NO	0.0244878	NO
HLA_C.15.02.03	0.0029985	NO	0.033983	NO
HLA_C.15.04.01.01	0.268866	NO	0.744628	NO
HLA_C.15.05.03	0.713643	NO	0.518741	NO
HLA_C.16.01.02	0.324114	NO	0.555784	NO
HLA_C.16.02.02	0.834083	NO	0.415292	NO
HLA_C.16.04.01.01	0.318841	NO	0.370315	NO
HLA_C.17.01.01.02	0.0674663	NO	0.484258	NO
HLA_C.18.01.01.01	0.865067	NO	1	NO
HLA_B.07.02.02	2.53453e-06	YES	4.72238e-05	YES
HLA_B.07.05.02	0.187406	NO	0.468766	NO
HLA_B.08.01.02	2.84438e-13	YES	5.36049e-06	YES
HLA_B.13.01.02	NA	NO	1	NO
HLA_B.13.02.02	0.475262	NO	0.252874	NO
HLA_B.14.01.01.01	0.00049975	NO	0.136932	NO
HLA_B.14.02.02	0.00049975	NO	0.065967	NO
HLA_B.15.01.01.01	1.25918e-13	YES	4.97415e-08	YES
HLA_B.15.02.02	NA	NO	1	NO
HLA_B.15.03.02	1	NO	0.863068	NO
HLA_B.15.10.02	0.856572	NO	0.716142	NO
HLA_B.15.16.01.01	0.871064	NO	0.0964518	NO
HLA_B.15.17.01.01	0.105447	NO	0.74013	NO
HLA_B.15.18.02	0.523238	NO	0.0464768	NO
HLA_B.15.24.01	0.472764	NO	0.385307	NO
HLA_B.15.25.02	NA	NO	0.17991	NO
HLA_B.18.01.02	0.0490405	NO	0.0203468	NO
HLA_B.18.03.01.01	0.103448	NO	0.156922	NO
HLA_B.27.02.01.01	0.0684658	NO	0.952024	NO
HLA_B.27.03	0.43978	NO	1	NO
HLA_B.27.04.01	NA	NO	1	NO
HLA_B.27.05.03	0.0666251	NO	0.101626	NO
HLA_B.27.07.01	0.207896	NO	1	NO
HLA_B.35.01.02	0.230504	NO	0.72585	NO
HLA_B.35.02.02	0.242879	NO	0.378311	NO
HLA_B.35.03.02	0.284358	NO	0.921039	NO
HLA_B.35.05.02	0.0769615	NO	0.689155	NO
HLA_B.35.08.02	0.00649675	NO	0.133433	NO
HLA_B.37.01.02	0.841579	NO	0.0774613	NO
HLA_B.38.01.02	0.135932	NO	0.641679	NO
HLA_B.38.02.01.01	NA	NO	NA	NO
HLA_B.39.01.01.01	0.998001	NO	0.895552	NO
HLA_B.39.06.01.01	0.72014	NO	0.0254873	NO
HLA_B.39.10.01	1	NO	0.109445	NO
HLA_B.40.01.01	0.0549749	NO	0.220081	NO
HLA_B.40.02.02	0.00149925	NO	0.146927	NO
HLA_B.40.06.01.01	0.228886	NO	0.735132	NO
HLA_B.41.01.01.01	0.91954	NO	0.465267	NO
HLA_B.41.02.02	0.0149925	NO	0.678161	NO
HLA_B.42.01.02	0.586207	NO	0.247876	NO
HLA_B.44.02.01.01	0.220069	NO	0.0467559	NO
HLA_B.44.03.03	0.36704	NO	0.684541	NO
HLA_B.44.04	0.943528	NO	0.021989	NO
HLA_B.44.05.02	0.0334833	NO	0.067966	NO
HLA_B.45.01.01.01	0.073963	NO	0.0394803	NO
HLA_B.46.01.02	1	NO	1	NO
HLA_B.47.01.01.02	0.324838	NO	0.474763	NO
HLA_B.48.01.02	1	NO	0.0164918	NO
HLA_B.49.01.02	0.166917	NO	0.505247	NO
HLA_B.50.01.02	0.336332	NO	0.0489755	NO
HLA_B.51.01.03	1.16375e-05	YES	5.95398e-05	YES
HLA_B.51.06.01.01	NA	NO	0.0269865	NO
HLA_B.51.07.01	0.383808	NO	0.346327	NO
HLA_B.51.08.01.01	0.349825	NO	0.233883	NO
HLA_B.52.01.03	0.713143	NO	0.76062	NO
HLA_B.53.01.02	0.333833	NO	0.041979	NO
HLA_B.54.01.01.01	0.0209895	NO	1	NO
HLA_B.55.01.02	0.596702	NO	0.221389	NO
HLA_B.56.01.02	0.0774613	NO	0.318841	NO
HLA_B.57.01.02	0.664606	NO	0.387205	NO
HLA_B.57.02.02	0.332334	NO	0.746627	NO
HLA_B.57.03.02	0.189905	NO	1	NO
HLA_B.58.01.02	0.421789	NO	0.114443	NO
HLA_B.58.02.01.01	0.289355	NO	0.16092	NO
HLA_B.73.01.01.01	0.144428	NO	0.150425	NO
HLA_B.78.01.01.02	1	NO	0.23938	NO
HLA_B.81.01.01.01	NA	NO	1	NO
HLA_DRB1.01.01.02	0.0778561	NO	0.00146145	NO
HLA_DRB1.01.02.02	0.343328	NO	0.697151	NO
HLA_DRB1.01.03.01	0.00049975	NO	0.00049975	NO
HLA_DRB1.03.01.01.01	2.79334e-06	YES	0.000142057	YES
HLA_DRB1.03.02.02	1	NO	NA	NO
HLA_DRB1.04.01.02	0.0487833	NO	0.91873	NO
HLA_DRB1.04.02.01	0.304848	NO	0.142929	NO
HLA_DRB1.04.03.02	0.369315	NO	0.142929	NO
HLA_DRB1.04.04.02	0.00103122	NO	0.00532618	NO
HLA_DRB1.04.05.02	0.00449775	NO	0.123438	NO
HLA_DRB1.04.06.01	0.181409	NO	0.061969	NO
HLA_DRB1.04.07.02	0.962519	NO	0.364818	NO
HLA_DRB1.04.08.01	0.54023	NO	0.74063	NO
HLA_DRB1.07.01.01.01	0.410414	NO	0.809928	NO
HLA_DRB1.08.01.01	0.433783	NO	0.361851	NO
HLA_DRB1.08.02.02	0.756622	NO	0.604198	NO
HLA_DRB1.08.03.02.01	0.494753	NO	0.0009995	NO
HLA_DRB1.08.04.02	0.402799	NO	0.093953	NO
HLA_DRB1.08.06.01.01	0.466267	NO	0.810095	NO
HLA_DRB1.09.01.03	0.013993	NO	0.348826	NO
HLA_DRB1.10.01.02	0.595702	NO	0.912544	NO
HLA_DRB1.11.01.03	0.00227744	NO	1.25117e-07	YES
HLA_DRB1.11.02.02	0.0764618	NO	0.468266	NO
HLA_DRB1.11.03.01	0.0404798	NO	0.107946	NO
HLA_DRB1.11.04.02	0.0714643	NO	0.170415	NO
HLA_DRB1.12.01.02	0.0309845	NO	0.001999	NO
HLA_DRB1.12.02.03	0.135432	NO	1	NO
HLA_DRB1.13.01.02	0.00122377	NO	0.0325951	NO
HLA_DRB1.13.02.02	0.484885	NO	0.425192	NO
HLA_DRB1.13.03.02	0.0164918	NO	0.452274	NO
HLA_DRB1.13.04	1	NO	1	NO
HLA_DRB1.13.05.02	0.491754	NO	1	NO
HLA_DRB1.14.01.01	0.0009995	NO	0.211894	NO
HLA_DRB1.14.02.01.01	1	NO	1	NO
HLA_DRB1.14.04.01.01	0.429285	NO	0.768116	NO
HLA_DRB1.15.01.01.01	7.21914e-05	YES	0.000282926	NO
HLA_DRB1.15.02.03	0.067966	NO	0.214893	NO
HLA_DRB1.15.03.01.01	0.168416	NO	0.445777	NO
HLA_DRB1.16.01.01	0.0174913	NO	0.286357	NO
HLA_DRB1.16.02.02	0.495252	NO	0.201399	NO
HLA_DQA1.01.01.01.01	0.0117407	NO	0.423427	NO
HLA_DQA1.01.02.03	0.00128733	NO	0.00391036	NO
HLA_DQA1.01.03.01.01	0.00154791	NO	0.0647681	NO
HLA_DQA1.02.01.01.01	0.254583	NO	0.833689	NO
HLA_DQA1.03.01.01.01	0.00701715	NO	0.0331965	NO
HLA_DQA1.03.03.01.01	0.121439	NO	0.875062	NO
HLA_DQA1.04.01.01.01	0.42079	NO	0.26087	NO
HLA_DQA1.05.01.02	0.754414	NO	0.336851	NO
HLA_DQA1.05.05.01.01	0.78011	NO	0.85907	NO
HLA_DQA1.06.01.02	0.381809	NO	0.00049975	NO
HLA_DQB1.02.01.02	2.03667e-07	YES	1.8263e-05	YES
HLA_DQB1.02.02.01.01	0.274599	NO	0.344489	NO
HLA_DQB1.03.01.02	0.0326774	NO	0.0008509	NO
HLA_DQB1.03.02.02	0.0355281	NO	0.0624202	NO
HLA_DQB1.03.03.02.01	0.403161	NO	0.0213475	NO
HLA_DQB1.03.04.01.01	0.16042	NO	0.954023	NO
HLA_DQB1.04.01.02	0.47926	NO	0.503748	NO
HLA_DQB1.04.02.01.01	0.432784	NO	0.316842	NO
HLA_DQB1.05.01.02	0.0400889	NO	0.3547	NO
HLA_DQB1.05.02.02	0.033983	NO	0.13993	NO
HLA_DQB1.05.03.02	0.0009995	NO	0.464268	NO
HLA_DQB1.05.04	0.0204898	NO	0.69915	NO
HLA_DQB1.06.01.02	0.0624688	NO	0.215892	NO
HLA_DQB1.06.02.02	4.38793e-06	YES	0.000219634	NO
HLA_DQB1.06.03.02	0.0002692	NO	0.0253269	NO
HLA_DQB1.06.04.02	0.0694653	NO	0.146862	NO
HLA_DQB1.06.09.01.01	0.0234883	NO	0.205897	NO
HLA_DPA1.01.03.02	0.611963	NO	0.390747	NO
HLA_DPA1.01.04.01	0.053973	NO	0.17941	NO
HLA_DPA1.01.05	0.104948	NO	0.885557	NO
HLA_DPA1.02.01.03	0.455548	NO	0.332697	NO
HLA_DPA1.02.02.03	0.8006	NO	0.716857	NO
HLA_DPA1.03.01.01.01	0.264368	NO	1	NO
HLA_DPA1.04.01.01.01	1	NO	NA	NO
HLA_DPB1.01.01.03	0.0642322	NO	0.6914	NO
HLA_DPB1.02.01.03	0.038589	NO	0.142442	NO
HLA_DPB1.02.02.01.01	0.0969515	NO	0.803098	NO
HLA_DPB1.03.01.02	0.244677	NO	0.422346	NO
HLA_DPB1.04.01.02	0.000527696	NO	0.145025	NO
HLA_DPB1.04.02.01.01	6.22174e-06	YES	0.0128645	NO
HLA_DPB1.05.01.02	0.00249875	NO	0.00506995	NO
HLA_DPB1.06.01.01.01	0.332834	NO	0.556222	NO
HLA_DPB1.09.01.01	0.887056	NO	0.182409	NO
HLA_DPB1.10.01.01.01	0.0789605	NO	0.123938	NO
HLA_DPB1.11.01.02	0.427786	NO	0.57409	NO
HLA_DPB1.13.01.01.01	0.0164918	NO	0.144928	NO
HLA_DPB1.14.01.01.01	0.413293	NO	0.738131	NO
HLA_DPB1.15.01.01.01	0.0144928	NO	0.388806	NO
HLA_DPB1.16.01.01.01	0.017991	NO	0.0704648	NO
HLA_DPB1.17.01.01.01	0.413293	NO	0.412294	NO
HLA_DPB1.18.01.01.01	NA	NO	1	NO
HLA_DPB1.19.01.01.01	0.0589705	NO	0.395802	NO
HLA_DPB1.20.01.02	0.0509745	NO	0.856072	NO
HLA_DPB1.21.01	1	NO	0.273863	NO
HLA_DPB1.23.01.01.01	0.316342	NO	0.26037	NO
HLA_DPB1.26.01.01	0.174413	NO	0.0134933	NO
HLA_DPB1.28.01	NA	NO	NA	NO
HLA_DPB1.40.01.01.01	NA	NO	NA	NO
HLA_DPB1.85.01.01.01	NA	NO	NA	NO
a: The p-value of chi-squre test or fisher exact test.
b: Determine if the p-value is less than Bonferroni corrected P-value threshold.

## Sheet: Table S4
Table S4-The Tracy-Widom test result of PCs 1-20 of 6 cohorts
PC	One-dose Combined		One-dose Discovery		One-dose Replication		Two-dose Combined		Two-dose Discovery		Two-dose Replication
	twstat	p.valuea	twstat	p.value	twstat	p.value	twstat	p.value	twstat	p.value	twstat	p.value
1	8.789	2.33948e-09	10.155	3.37935e-11	13.209	9.34275e-16	8.701	3.04407e-09	8.997	1.25248e-09	20.33	1.91693e-28
2	4.198	0.000143076	5.204	1.40351e-05	6.952	1.55174e-07	3.603	0.00051036	3.846	0.00030676	11.836	1.23244e-13
3	3.162	0.00124456	3.782	0.000350718	5.826	3.02465e-06	2.346	0.00573084	2.563	0.00387946	7.219	7.48542e-08
4	6.89	1.83968e-07	7.973	8.70272e-09	10.282	2.24001e-11	5.366	9.48363e-06	5.695	4.20347e-06	8.439	6.61203e-09
5	8.69	3.1477e-09	11.916	9.36136e-14	7.632	2.28366e-08	10.248	2.4985e-11	10.734	5.12881e-12	15.332	2.96581e-19
6	7.79	1.44384e-08	6.784	2.45354e-07	13.921	6.6863e-17	9.042	1.09354e-09	9.06	1.03456e-09	12.084	5.2094e-14
7	7.996	8.0826e-09	9.369	4.01831e-10	11.919	9.26617e-14	8.454	6.31511e-09	8.871	1.82859e-09	1.209	0.0360576
8	4.758	4.03055e-05	6.062	1.65441e-06	6.501	5.25498e-07	4.638	5.31428e-05	4.931	2.69288e-05	1.087	0.0429907
9	10.193	2.98709e-11	12.407	1.67048e-14	12.287	2.55756e-14	8.916	1.59858e-09	9.737	1.27251e-10	0.578	0.0852442
10	2.899	0.00207339	3.998	0.000221191	4.664	5.01684e-05	5.913	2.42109e-06	5.939	2.26634e-06	-1.146	0.461278
11	2.695	0.00303969	3.085	0.00144803	1.527	0.0223485	3.706	0.000411802	3.443	0.000708664	-1.557	0.591731
12	2.399	0.00521403	2.885	0.00212553	0.749	0.0683112	2.781	0.00258755	3.437	0.000718023	-1.223	0.485439
13	1.426	0.0260844	0.55	0.0883448	-1.098	0.446435	1.943	0.0114427	2.758	0.0027055	-0.553	0.289661
14	2.528	0.00413543	3.423	0.000738224	-0.18	0.203085	2.692	0.00305775	3.179	0.00120309	-0.906	0.388013
15	2.563	0.00387831	1.542	0.0218062	-1.66	0.624122	3.345	0.000863978	2.648	0.00331913	-0.956	0.402774
16	2.222	0.00712138	0.5	0.0940612	-0.422	0.257179	2.286	0.00636285	1.698	0.0170731	-1.274	0.501766
17	0.777	0.065803	-0.616	0.306338	-0.656	0.31709	0.193	0.135593	-0.522	0.281878	-1.068	0.436931
18	-0.172	0.201365	-0.809	0.359763	0.574	0.0856856	0.502	0.0937568	0.197	0.13499	-1.191	0.475323
19	-0.509	0.278584	-1.296	0.508659	0.885	0.0569114	0.604	0.0825157	-0.396	0.250951	-2.301	0.804189
20	-1.241	0.491334	-0.346	0.239389	-0.896	0.384929	-2.277	0.798461	-0.94	0.398157	-1.858	0.684524
a: Values in bold indicate less than 0.05.

## Sheet: Table S5
Table S5-The information of lead SNPs within 500 kb genomic region analyzed through genome-wide association using SAIGE from combined cohorts
Traita	CHR	BP(GRCh37)c	SNP	Alt/Ref	Nearest Gene	Effect	Consequence	Combined			Discovery			Replication
								FRQd	P	OR	FRQ	P	OR	FRQ	P	OR
										[95%CI]			[95%CI]			[95%CI]
First dose	6b	32681277	rs2858331	G/A	XXbac-BPG254F23.7	MODIFIER	upstream gene variant	0.37	8.28e-26	1.19 [1.15,1.22]	0.37	2.73e-11	1.15 [1.11,1.2]	0.37	2.27e-16	1.22 [1.16,1.27]
	6	29775662	rs2523409	G/A	RPL7AP7	MODIFIER	upstream gene variant	0.36	1.6e-09	1.1 [1.07,1.13]	0.36	0.00121	1.07 [1.03,1.11]	0.37	2.23e-07	1.12 [1.07,1.17]
	16	28997997	rs1131543	A/G	LAT	LOW	synonymous variant	0.32	3.43e-08	1.08 [1.05,1.12]	0.32	5.61e-09	1.12 [1.08,1.17]	0.32	0.0439	1.05 [1,1.09]
Seoncd dose	6	32631456	rs66656759	T/G	HLA-DQB1	MODIFIER	intron variant	0.16	6.98e-14	1.16 [1.11,1.2]	0.16	1.28e-13	1.16 [1.12,1.21]	0.16	0.255	1.08 [0.95,1.22]
	6	30599176	rs3094106	C/T	ATAT1	MODIFIER	intron variant	0.84	6.89e-11	1.14 [1.1,1.19]	0.84	1.61e-10	1.14 [1.1,1.19]	0.84	0.778	1.02 [0.9,1.15]
	6	29818030	rs3128911	C/T	MICF	MODIFIER	downstream gene variant	0.86	1.26e-08	1.12 [1.08,1.17]	0.86	5e-07	1.11 [1.07,1.16]	0.85	0.0442	1.14 [1,1.31]
a:Two study phenotypes in this study, namely serostatus for one-dose vaccination and two-dose vaccination.
b: Lines in bold indicate that this lead SNP was replicated in the other two cohorts.
c: The genome build used for annotating variants is GRCh37.
d: The table shows only the common variants (MAF>5%).

## Sheet: Table S6
Table S6-Significant genome-wide associations in at least one cohort of serostatus for first-dose vaccination
Trait	CHR	BP(GRCh37)	SNP	Replicateda	Eef/Ref	FRQ_combine	OR_combine	P_combine	FRQ_discovery	OR_discovery	P_discovery	FRQ_replication	OR_replication	P_replication
first dose	6	32681277	rs2858331	Yes	G/A	0.366737	1.19[1.15,1.22]	8.27702e-26	0.36537	1.15[1.11,1.2]	2.73311e-11	0.369534	1.22[1.16,1.27]	2.26771e-16
first dose	6	32419074	6:32419074_CT_C	Yes	C/CT	0.643768	1.19[1.15,1.23]	7.32982e-25	0.643625	1.17[1.12,1.23]	5.79221e-13	0.644227	1.21[1.16,1.27]	2.57663e-15
first dose	6	32446269	rs10947290	Yes	A/G	0.0711065	0.76[0.72,0.8]	1.07148e-24	0.0716315	0.81[0.76,0.87]	9.90276e-10	0.0699288	0.69[0.64,0.75]	5.241e-19
first dose	6	32429277	rs9268847	Yes	G/A	0.244504	1.19[1.15,1.23]	1.49021e-24	0.242369	1.2[1.15,1.26]	2.07143e-16	0.247732	1.16[1.1,1.21]	3.34219e-09
first dose	6	32649676	rs9275109	Yes	T/G	0.612452	1.18[1.14,1.22]	1.77255e-24	0.612273	1.15[1.1,1.2]	9.19573e-11	0.613141	1.22[1.16,1.28]	6.04524e-17
first dose	6	32413889	rs9268668	Yes	A/C	0.606849	1.18[1.14,1.22]	1.17403e-23	0.606414	1.16[1.11,1.21]	8.48927e-12	0.607807	1.21[1.15,1.27]	1.36158e-15
first dose	6	32676251	rs3129721	Yes	A/C	0.6144	1.18[1.14,1.21]	2.28902e-23	0.614459	1.14[1.1,1.19]	2.91764e-10	0.614664	1.21[1.16,1.27]	2.28664e-16
first dose	6	32675902	rs1794524	Yes	G/T	0.614343	1.18[1.14,1.21]	2.29175e-23	0.614403	1.14[1.1,1.19]	2.49346e-10	0.614617	1.21[1.16,1.27]	2.69054e-16
first dose	6	32669018	rs1612904	Yes	A/C	0.614351	1.18[1.14,1.21]	3.38549e-23	0.614605	1.14[1.1,1.19]	4.42508e-10	0.614279	1.21[1.16,1.27]	1.52088e-16
first dose	6	32413830	rs3763327	Yes	C/G	0.597779	1.17[1.14,1.21]	3.64073e-23	0.597497	1.15[1.1,1.2]	2.94669e-11	0.59859	1.21[1.15,1.26]	1.04651e-15
first dose	6	32412539	rs7195	Yes	G/A	0.59874	1.17[1.14,1.21]	4.12482e-23	0.598522	1.15[1.1,1.2]	2.31907e-11	0.599487	1.21[1.15,1.26]	1.13136e-15
first dose	6	32681631	rs9275596	Yes	T/C	0.61375	1.17[1.14,1.21]	4.29325e-23	0.61384	1.14[1.1,1.19]	3.23729e-10	0.614005	1.21[1.16,1.27]	4.34434e-16
first dose	6	32395656	rs2105903	Yes	T/A	0.189833	0.8[0.77,0.84]	7.70673e-23	0.190644	0.84[0.79,0.89]	6.28329e-10	0.188024	0.77[0.72,0.82]	1.78558e-16
first dose	6	32395465	rs1894552	Yes	G/T	0.18983	0.8[0.77,0.84]	7.74982e-23	0.190642	0.84[0.79,0.89]	6.44016e-10	0.188019	0.77[0.72,0.82]	1.75029e-16
first dose	6	32413459	rs2227139	Yes	A/G	0.597732	1.17[1.14,1.21]	8.72931e-23	0.597468	1.15[1.1,1.2]	4.77768e-11	0.598491	1.21[1.15,1.26]	1.23671e-15
first dose	6	32412398	rs4935354	Yes	T/C	0.597814	1.17[1.14,1.21]	8.86906e-23	0.597552	1.15[1.1,1.2]	4.93591e-11	0.598566	1.21[1.15,1.26]	1.18934e-15
first dose	6	32406611	rs9268636	Yes	A/C	0.189633	0.8[0.77,0.84]	8.92336e-23	0.190456	0.84[0.79,0.89]	5.94835e-10	0.187808	0.77[0.72,0.82]	1.98321e-16
first dose	6	32413150	rs2213585	Yes	A/G	0.597806	1.17[1.14,1.21]	9.01783e-23	0.597543	1.15[1.1,1.2]	5.00451e-11	0.598553	1.21[1.15,1.26]	1.17222e-15
first dose	6	32413259	rs2213584	Yes	G/A	0.597768	1.17[1.14,1.21]	9.42606e-23	0.597501	1.15[1.1,1.2]	5.04933e-11	0.598528	1.21[1.15,1.26]	1.24168e-15
first dose	6	32411646	rs7192	Yes	G/T	0.597816	1.17[1.14,1.21]	1.0503e-22	0.597569	1.15[1.1,1.2]	5.4471e-11	0.598541	1.21[1.15,1.26]	1.25955e-15
first dose	6	32412279	rs9281809	Yes	GAACTAACT/G	0.597076	1.17[1.13,1.21]	1.37474e-22	0.596749	1.15[1.1,1.2]	6.78822e-11	0.597924	1.21[1.15,1.26]	1.19572e-15
first dose	6	32411376	rs2239805	Yes	G/T	0.189518	0.81[0.77,0.84]	1.4104e-22	0.190359	0.84[0.79,0.89]	1.03597e-09	0.187693	0.77[0.72,0.82]	1.69747e-16
first dose	6	32412480	rs7194	Yes	A/G	0.597538	1.17[1.13,1.21]	1.48855e-22	0.597266	1.15[1.1,1.2]	7.09822e-11	0.598317	1.21[1.15,1.26]	1.46339e-15
first dose	6	32409060	rs6925852	Yes	A/G	0.189505	0.81[0.77,0.84]	1.5617e-22	0.190345	0.84[0.79,0.89]	9.75142e-10	0.18768	0.77[0.72,0.82]	2.02012e-16
first dose	6	32626739	rs12055445	Yes	G/A	0.49804	1.16[1.13,1.2]	1.88203e-22	0.497609	1.15[1.11,1.2]	2.16566e-12	0.498896	1.17[1.12,1.22]	1.18145e-11
first dose	6	32413094	rs2213586	Yes	G/A	0.597723	1.17[1.13,1.21]	2.85432e-22	0.597525	1.15[1.1,1.2]	6.0492e-11	0.598366	1.2[1.15,1.26]	3.5183e-15
first dose	6	32408842	rs3135393	Yes	G/A	0.189731	0.81[0.77,0.84]	3.50696e-22	0.190561	0.84[0.79,0.89]	1.24917e-09	0.187942	0.77[0.72,0.82]	3.12244e-16
first dose	6	32418355	rs9281828	Yes	AC/A	0.654714	1.18[1.14,1.22]	7.17589e-22	0.654805	1.17[1.12,1.22]	6.35132e-12	0.654776	1.2[1.14,1.25]	4.88914e-13
first dose	6	32416736	rs199782445	Yes	G/GT	0.654681	1.18[1.14,1.22]	7.54292e-22	0.654787	1.17[1.12,1.22]	6.46653e-12	0.654717	1.2[1.14,1.25]	5.07552e-13
first dose	6	32419276	rs112357081	Yes	TCTAA/T	0.654742	1.18[1.14,1.22]	7.57113e-22	0.654846	1.17[1.12,1.22]	6.75307e-12	0.65478	1.2[1.14,1.25]	4.82975e-13
first dose	6	32420497	rs9268781	Yes	C/T	0.654727	1.18[1.14,1.22]	8.17008e-22	0.654803	1.17[1.12,1.22]	6.14054e-12	0.65482	1.19[1.14,1.25]	5.72383e-13
first dose	6	32420512	rs7755283	Yes	T/C	0.654727	1.18[1.14,1.22]	8.18188e-22	0.654804	1.17[1.12,1.22]	6.14848e-12	0.654821	1.19[1.14,1.25]	5.72275e-13
first dose	6	32418710	rs9268766	Yes	A/C	0.654643	1.18[1.14,1.22]	8.87608e-22	0.65477	1.17[1.12,1.22]	5.64687e-12	0.654646	1.19[1.14,1.25]	7.2251e-13
first dose	6	32418018	rs6937696	Yes	T/C	0.654636	1.18[1.14,1.22]	8.94049e-22	0.654761	1.17[1.12,1.22]	5.69084e-12	0.654642	1.19[1.14,1.25]	7.22223e-13
first dose	6	32418031	rs6937545	Yes	C/A	0.654631	1.18[1.14,1.22]	8.94359e-22	0.654758	1.17[1.12,1.22]	5.69786e-12	0.654634	1.19[1.14,1.25]	7.20698e-13
first dose	6	32423237	rs9268803	Yes	G/A	0.654996	1.18[1.14,1.22]	1.03209e-21	0.655106	1.17[1.12,1.22]	6.61807e-12	0.655034	1.19[1.14,1.25]	7.09398e-13
first dose	6	32424882	rs7763262	Yes	C/T	0.655514	1.18[1.14,1.22]	1.1707e-21	0.655672	1.17[1.12,1.22]	4.90858e-12	0.655462	1.19[1.14,1.25]	1.00652e-12
first dose	6	32410941	rs9268659	Yes	C/T	0.55694	1.16[1.12,1.19]	1.36567e-21	0.556422	1.13[1.09,1.18]	3.87576e-10	0.557974	1.19[1.14,1.24]	5.92666e-15
first dose	6	32411035	rs8084	Yes	C/A	0.55694	1.16[1.12,1.19]	1.36567e-21	0.556422	1.13[1.09,1.18]	3.87576e-10	0.557974	1.19[1.14,1.24]	5.92666e-15
first dose	6	32425487	rs7744304	Yes	T/G	0.65558	1.18[1.14,1.22]	1.84526e-21	0.655715	1.17[1.12,1.22]	6.86822e-12	0.655572	1.19[1.14,1.25]	1.12476e-12
first dose	6	32410691	rs3129887	Yes	A/G	0.193245	0.81[0.78,0.85]	2.93176e-21	0.193896	0.85[0.8,0.9]	5.93855e-09	0.191877	0.77[0.73,0.82]	8.085e-16
first dose	6	32412005	rs115317719	Yes	T/G	0.192515	0.81[0.78,0.85]	3.64528e-21	0.193304	0.85[0.8,0.9]	7.16011e-09	0.190881	0.77[0.73,0.82]	7.38237e-16
first dose	6	32411971	6:32411971_TGAGTCTAGGGATCTAGAAAATACATTAGAATATG_T	Yes	T/TGAGTCTAGGGATCTAGAAAATACATTAGAATATG	0.192071	0.81[0.78,0.85]	6.89306e-21	0.19287	0.85[0.8,0.9]	8.64988e-09	0.190384	0.77[0.73,0.82]	9.62751e-16
first dose	6	32412809	rs1041885	Yes	A/T	0.192049	0.81[0.78,0.85]	7.42401e-21	0.192837	0.85[0.8,0.9]	9.33807e-09	0.190382	0.77[0.73,0.82]	9.64293e-16
first dose	6	32412592	rs1051336	Yes	A/G	0.192014	0.81[0.78,0.85]	7.51139e-21	0.192807	0.85[0.8,0.9]	9.5649e-09	0.190339	0.77[0.73,0.82]	9.31832e-16
first dose	6	32411307	rs2239806	Yes	T/C	0.192089	0.81[0.78,0.85]	7.52055e-21	0.1929	0.85[0.8,0.9]	9.1515e-09	0.190383	0.78[0.73,0.82]	1.05602e-15
first dose	6	32412566	rs1131541	Yes	A/T	0.191967	0.81[0.78,0.85]	7.73851e-21	0.19276	0.85[0.8,0.9]	9.86316e-09	0.190293	0.77[0.73,0.82]	9.13117e-16
first dose	6	32410215	rs3129885	Yes	C/T	0.192062	0.81[0.78,0.85]	7.86458e-21	0.192856	0.85[0.8,0.9]	9.71547e-09	0.190383	0.77[0.73,0.82]	9.63584e-16
first dose	6	32410210	rs3129884	Yes	C/T	0.192468	0.82[0.78,0.85]	1.01765e-20	0.193188	0.85[0.8,0.9]	7.35347e-09	0.190905	0.78[0.73,0.83]	1.47508e-15
first dose	6	32681161	rs2858332	Yes	T/G	0.473523	1.15[1.12,1.19]	4.4333e-20	0.47241	1.12[1.07,1.16]	4.75274e-08	0.476043	1.2[1.15,1.25]	7.96896e-16
first dose	6	32381852	6:32381852_GAA_G	Yes	G/GAA	0.197374	0.82[0.78,0.85]	5.79598e-20	0.198108	0.86[0.81,0.91]	4.84358e-08	0.19582	0.77[0.73,0.82]	2.36857e-16
first dose	6	32428862	rs6940063	Yes	C/T	0.186864	0.81[0.78,0.85]	8.20039e-20	0.187376	0.85[0.8,0.9]	1.73679e-08	0.185673	0.78[0.73,0.83]	6.47114e-15
first dose	6	32658310	rs9469220	Yes	A/G	0.484066	1.15[1.12,1.19]	8.99878e-20	0.483772	1.12[1.07,1.16]	3.36139e-08	0.484685	1.18[1.13,1.23]	2.94892e-13
first dose	6	32680423	rs9275588	Yes	A/G	0.468964	1.15[1.11,1.18]	2.00643e-19	0.467947	1.11[1.07,1.16]	1.56498e-07	0.471389	1.2[1.15,1.26]	7.71381e-16
first dose	6	32680441	rs9275589	Yes	G/T	0.468964	1.15[1.11,1.18]	2.00677e-19	0.467947	1.11[1.07,1.16]	1.56519e-07	0.471389	1.2[1.15,1.26]	7.71381e-16
first dose	6	32380208	rs3129963	Yes	G/A	0.196181	0.82[0.79,0.86]	2.34333e-19	0.196916	0.86[0.81,0.91]	1.30014e-07	0.1946	0.77[0.73,0.82]	3.37533e-16
first dose	6	32380830	rs3129965	Yes	C/G	0.196295	0.82[0.79,0.86]	2.42864e-19	0.19703	0.86[0.81,0.91]	1.14522e-07	0.19469	0.77[0.73,0.82]	4.36461e-16
first dose	6	32394845	rs763035	Yes	A/G	0.185159	0.82[0.78,0.85]	3.71452e-19	0.185801	0.85[0.8,0.9]	2.34138e-08	0.183665	0.78[0.73,0.83]	1.95609e-14
first dose	6	32394585	rs3135345	Yes	T/C	0.185154	0.82[0.78,0.85]	3.79329e-19	0.185797	0.85[0.8,0.9]	2.42896e-08	0.18366	0.78[0.73,0.83]	1.91318e-14
first dose	6	32393959	rs3129841	Yes	C/T	0.185159	0.82[0.78,0.85]	4.03008e-19	0.185801	0.85[0.8,0.9]	2.46979e-08	0.183665	0.78[0.73,0.83]	1.98666e-14
first dose	6	32392945	rs3135351	Yes	A/C	0.185163	0.82[0.78,0.85]	4.16956e-19	0.185796	0.85[0.8,0.9]	2.42548e-08	0.183684	0.78[0.73,0.83]	2.10234e-14
first dose	6	32421010	rs9268790	Yes	G/A	0.590124	1.15[1.12,1.19]	4.70024e-19	0.589874	1.14[1.1,1.19]	2.87953e-10	0.590927	1.18[1.12,1.23]	2.97197e-12
first dose	6	32522053	rs115070742	Yes	C/G	0.038564	0.73[0.68,0.78]	6.76868e-19	0.0390679	0.76[0.69,0.83]	1.01206e-09	0.0375784	0.69[0.62,0.77]	1.4698e-11
first dose	6	32391516	rs3135356	Yes	A/G	0.185616	0.82[0.78,0.86]	7.17664e-19	0.186114	0.85[0.81,0.9]	5.51602e-08	0.184381	0.78[0.73,0.83]	1.91775e-14
first dose	6	32391309	rs200827914	Yes	T/TAA	0.185151	0.82[0.78,0.86]	8.06438e-19	0.185776	0.85[0.8,0.9]	3.70698e-08	0.183687	0.78[0.73,0.83]	2.6114e-14
first dose	6	32419961	rs6457589	Yes	G/T	0.5917	1.15[1.12,1.19]	8.39719e-19	0.591602	1.14[1.09,1.19]	5.64037e-10	0.59219	1.18[1.13,1.23]	1.97587e-12
first dose	6	32414287	rs9268670	Yes	C/T	0.591758	1.15[1.12,1.19]	8.78345e-19	0.591706	1.14[1.09,1.19]	4.74654e-10	0.592168	1.18[1.12,1.23]	2.69549e-12
first dose	6	32421329	rs9268796	Yes	G/T	0.591706	1.15[1.12,1.19]	8.79753e-19	0.591604	1.14[1.09,1.19]	5.8452e-10	0.592204	1.18[1.13,1.23]	2.02037e-12
first dose	6	32390748	rs3135358	Yes	T/C	0.185249	0.82[0.78,0.86]	9.94974e-19	0.185879	0.85[0.8,0.9]	3.69838e-08	0.183774	0.78[0.73,0.83]	3.23407e-14
first dose	6	32421073	rs9268791	Yes	C/T	0.624544	1.16[1.12,1.2]	9.99408e-19	0.62437	1.14[1.09,1.19]	1.73742e-09	0.625288	1.18[1.13,1.24]	1.6528e-12
first dose	6	32415522	rs9268686	Yes	T/C	0.591744	1.15[1.12,1.19]	1.13808e-18	0.591689	1.14[1.09,1.19]	5.45245e-10	0.592159	1.18[1.12,1.23]	2.98864e-12
first dose	6	32420238	rs7775108	Yes	C/T	0.591743	1.15[1.12,1.19]	1.16838e-18	0.591679	1.14[1.09,1.19]	6.14119e-10	0.592176	1.18[1.12,1.23]	2.71842e-12
first dose	6	32418579	rs9268765	Yes	C/A	0.591738	1.15[1.12,1.19]	1.18561e-18	0.591673	1.14[1.09,1.19]	6.2429e-10	0.592173	1.18[1.12,1.23]	2.70568e-12
first dose	6	32420179	rs7754768	Yes	T/C	0.593055	1.15[1.12,1.19]	1.22967e-18	0.593001	1.14[1.09,1.19]	6.43438e-10	0.593473	1.18[1.12,1.23]	2.72773e-12
first dose	6	32420715	rs9268783	Yes	C/T	0.591189	1.15[1.12,1.19]	1.24816e-18	0.591115	1.14[1.09,1.19]	7.34445e-10	0.591648	1.18[1.13,1.23]	2.16014e-12
first dose	6	32390196	rs2395168	Yes	C/T	0.185341	0.82[0.78,0.86]	1.40954e-18	0.185974	0.85[0.8,0.9]	4.19944e-08	0.183857	0.78[0.73,0.83]	4.01704e-14
first dose	6	32425135	rs7743415	Yes	T/C	0.592369	1.15[1.12,1.19]	1.85293e-18	0.592322	1.14[1.09,1.19]	5.87438e-10	0.592798	1.18[1.12,1.23]	4.98848e-12
first dose	6	32424677	rs9268815	Yes	T/A	0.592589	1.15[1.12,1.19]	1.85841e-18	0.592512	1.14[1.09,1.19]	6.09528e-10	0.593053	1.18[1.12,1.23]	4.54989e-12
first dose	6	32523079	rs116783436	Yes	T/C	0.038782	0.74[0.69,0.79]	2.32964e-18	0.0392602	0.76[0.69,0.83]	1.18163e-09	0.0378344	0.7[0.63,0.78]	4.59714e-11
first dose	6	32447953	rs2395194	Yes	A/G	0.248753	0.85[0.82,0.88]	2.39131e-18	0.24986	0.88[0.84,0.92]	2.25372e-07	0.246334	0.81[0.76,0.85]	1.32072e-14
first dose	6	32426458	rs7769693	Yes	G/T	0.593142	1.15[1.11,1.19]	2.78981e-18	0.593061	1.14[1.09,1.19]	6.858e-10	0.593618	1.17[1.12,1.23]	6.4307e-12
first dose	6	32574956	rs145945003	Yes	G/A	0.0378917	0.74[0.69,0.79]	3.28817e-18	0.0383741	0.77[0.7,0.84]	5.5279e-09	0.0369766	0.69[0.62,0.77]	1.33768e-11
first dose	6	32518503	rs556462626	Yes	T/C	0.0379334	0.73[0.68,0.79]	3.47124e-18	0.0383865	0.76[0.69,0.83]	1.61108e-09	0.0370616	0.7[0.62,0.78]	4.64257e-11
first dose	6	32594039	rs28383323	Yes	A/G	0.301789	1.16[1.12,1.2]	3.59104e-18	0.300788	1.15[1.1,1.2]	1.34831e-09	0.304123	1.17[1.12,1.23]	1.33491e-10
first dose	6	32519440	rs73729113	Yes	T/C	0.0383724	0.74[0.69,0.79]	3.68978e-18	0.0388348	0.76[0.7,0.83]	2.45859e-09	0.0374712	0.7[0.62,0.77]	3.41148e-11
first dose	6	32664880	rs2647003	Yes	G/T	0.591795	1.15[1.11,1.19]	4.22642e-18	0.591794	1.11[1.06,1.15]	1.11898e-06	0.592116	1.2[1.15,1.25]	6.19646e-15
first dose	6	32383441	rs3135382	Yes	G/T	0.191655	0.83[0.8,0.87]	4.74153e-18	0.192134	0.86[0.82,0.91]	1.11667e-07	0.190432	0.79[0.75,0.84]	6.50178e-14
first dose	6	32596878	rs114786106	Yes	G/A	0.0423761	0.75[0.7,0.8]	4.81993e-18	0.0429164	0.78[0.71,0.85]	1.36094e-08	0.0413363	0.69[0.63,0.77]	4.58324e-12
first dose	6	32383307	rs9268534	Yes	G/T	0.186753	0.82[0.79,0.86]	5.24379e-18	0.187226	0.86[0.81,0.91]	8.20035e-08	0.185576	0.78[0.74,0.84]	8.67727e-14
first dose	6	32568578	rs11754550	Yes	C/T	0.0390578	0.74[0.69,0.79]	5.2599e-18	0.0396029	0.78[0.71,0.85]	1.66577e-08	0.0380394	0.69[0.62,0.76]	3.58901e-12
first dose	6	32438340	6:32438340_AC_A	Yes	A/AC	0.252005	0.85[0.82,0.88]	5.48757e-18	0.253023	0.88[0.84,0.92]	1.64845e-07	0.249778	0.81[0.77,0.86]	6.84699e-14
first dose	6	32517247	rs12662650	Yes	T/C	0.03862	0.74[0.69,0.79]	5.79847e-18	0.0390844	0.77[0.7,0.84]	4.2669e-09	0.0377224	0.7[0.62,0.77]	3.02696e-11
first dose	6	32510276	rs187788114	Yes	A/C	0.0374206	0.73[0.68,0.79]	6.07106e-18	0.0378566	0.76[0.69,0.83]	3.50414e-09	0.0365962	0.69[0.62,0.77]	4.84424e-11
first dose	6	32663151	rs2647021	Yes	C/T	0.588742	1.15[1.11,1.19]	6.10041e-18	0.588672	1.11[1.06,1.15]	1.2671e-06	0.589155	1.2[1.15,1.26]	7.2427e-15
first dose	6	32427005	rs5875374	Yes	AAC/A	0.660767	1.16[1.12,1.2]	6.78711e-18	0.661128	1.16[1.1,1.21]	2.8325e-10	0.660373	1.18[1.12,1.23]	8.2027e-11
first dose	6	32566157	rs11756633	Yes	A/T	0.038875	0.74[0.69,0.79]	6.81472e-18	0.0394127	0.78[0.71,0.85]	1.72534e-08	0.0378582	0.69[0.62,0.77]	4.46012e-12
first dose	6	32675067	rs17206350	Yes	C/T	0.470271	1.14[1.11,1.18]	6.92762e-18	0.469663	1.11[1.07,1.15]	4.05231e-07	0.471552	1.17[1.12,1.23]	1.79638e-12
first dose	6	32598827	rs536856134	Yes	C/T	0.0396702	0.74[0.7,0.8]	7.47233e-18	0.0402051	0.78[0.71,0.85]	1.06677e-08	0.0386797	0.69[0.62,0.77]	1.01151e-11
first dose	6	32592886	6:32592886_GA_G	Yes	G/GA	0.0394685	0.74[0.69,0.79]	7.55938e-18	0.0399765	0.77[0.71,0.85]	1.14647e-08	0.0385253	0.69[0.62,0.77]	9.84459e-12
first dose	6	32382363	6:32382363_AG_A	Yes	A/AG	0.186903	0.82[0.79,0.86]	7.62403e-18	0.187392	0.86[0.81,0.91]	1.07116e-07	0.185752	0.78[0.74,0.84]	9.38795e-14
first dose	6	32581582	rs9271300	Yes	G/C	0.540259	1.14[1.11,1.18]	7.75963e-18	0.538758	1.13[1.09,1.18]	9.27303e-10	0.543077	1.14[1.09,1.19]	1.5123e-08
first dose	6	32439323	rs2157338	Yes	T/C	0.253699	0.85[0.82,0.88]	8.23851e-18	0.254663	0.88[0.84,0.93]	2.9631e-07	0.251544	0.81[0.77,0.86]	4.75841e-14
first dose	6	32596370	rs73728888	Yes	T/C	0.0393156	0.75[0.7,0.8]	9.31388e-18	0.0398559	0.77[0.71,0.84]	8.37683e-09	0.0382934	0.7[0.63,0.78]	2.09521e-11
first dose	6	32387860	rs2395164	Yes	T/C	0.186735	0.82[0.79,0.86]	9.77997e-18	0.187226	0.86[0.81,0.91]	9.47316e-08	0.185551	0.79[0.74,0.84]	1.30577e-13
first dose	6	32599131	rs76434237	Yes	A/G	0.0393062	0.75[0.7,0.8]	9.86486e-18	0.0398349	0.77[0.71,0.84]	8.4649e-09	0.0383042	0.7[0.63,0.78]	2.18585e-11
first dose	6	32583783	rs77015620	Yes	G/A	0.0394055	0.75[0.7,0.8]	9.96302e-18	0.0398909	0.78[0.71,0.85]	1.56811e-08	0.0384749	0.7[0.63,0.77]	8.41638e-12
first dose	6	32385470	rs3135376	Yes	G/A	0.186799	0.82[0.79,0.86]	1.11813e-17	0.187312	0.86[0.81,0.91]	1.15736e-07	0.185576	0.79[0.74,0.84]	1.25956e-13
first dose	6	32600975	rs200678104	Yes	G/T	0.0398608	0.75[0.7,0.8]	1.12104e-17	0.0403676	0.78[0.71,0.85]	1.16485e-08	0.0389153	0.7[0.63,0.77]	1.4818e-11
first dose	6	32394537	rs2395171	Yes	T/C	0.187687	0.83[0.79,0.86]	1.12506e-17	0.188294	0.86[0.81,0.91]	1.68479e-07	0.186323	0.79[0.74,0.84]	8.31332e-14
first dose	6	32387752	rs2395161	Yes	C/A	0.186698	0.82[0.79,0.86]	1.13171e-17	0.187168	0.86[0.81,0.91]	1.28241e-07	0.185551	0.79[0.74,0.84]	1.00297e-13
first dose	6	32665086	rs2647001	Yes	T/C	0.59124	1.15[1.11,1.18]	1.14011e-17	0.591175	1.11[1.06,1.15]	1.58122e-06	0.591638	1.2[1.14,1.25]	1.23104e-14
first dose	6	32383223	rs9268530	Yes	C/T	0.186425	0.82[0.79,0.86]	1.17232e-17	0.186901	0.86[0.81,0.91]	1.15351e-07	0.185272	0.79[0.74,0.84]	1.32815e-13
first dose	6	32437747	rs9269031	Yes	C/T	0.253109	0.85[0.82,0.88]	1.17319e-17	0.254173	0.88[0.84,0.93]	3.10558e-07	0.250801	0.81[0.77,0.86]	6.80028e-14
first dose	6	32437684	rs9269030	Yes	T/A	0.253122	0.85[0.82,0.88]	1.17997e-17	0.254189	0.88[0.84,0.93]	3.10472e-07	0.250808	0.81[0.77,0.86]	6.78065e-14
first dose	6	32437433	rs9269026	Yes	A/G	0.253124	0.85[0.82,0.88]	1.18469e-17	0.25419	0.88[0.84,0.93]	3.11188e-07	0.25081	0.81[0.77,0.86]	6.79209e-14
first dose	6	32590201	6:32590201_CA_C	Yes	C/CA	0.0392403	0.75[0.7,0.8]	1.18796e-17	0.0397983	0.78[0.71,0.85]	1.30025e-08	0.0382022	0.7[0.63,0.77]	1.23794e-11
first dose	6	32591222	rs34898108	Yes	G/A	0.0391548	0.75[0.7,0.8]	1.19021e-17	0.0396835	0.78[0.71,0.85]	1.14147e-08	0.0381568	0.7[0.63,0.78]	1.72922e-11
first dose	6	32661294	rs2858319	Yes	C/T	0.591137	1.15[1.11,1.18]	1.21625e-17	0.591111	1.11[1.06,1.15]	1.67902e-06	0.591471	1.2[1.14,1.25]	1.1803e-14
first dose	6	32435423	rs9268987	Yes	C/T	0.253052	0.85[0.82,0.88]	1.21836e-17	0.254121	0.88[0.84,0.93]	2.90329e-07	0.250736	0.81[0.77,0.86]	7.61415e-14
first dose	6	32663925	rs2647016	Yes	A/C	0.591107	1.15[1.11,1.18]	1.22131e-17	0.591064	1.11[1.06,1.15]	1.60095e-06	0.591471	1.2[1.14,1.25]	1.26584e-14
first dose	6	32664458	rs2647012	Yes	C/T	0.591157	1.15[1.11,1.18]	1.2216e-17	0.59113	1.11[1.06,1.15]	1.60856e-06	0.591493	1.2[1.14,1.25]	1.30591e-14
first dose	6	32434272	rs9268967	Yes	C/T	0.25208	0.85[0.82,0.88]	1.22317e-17	0.253118	0.88[0.84,0.92]	2.0997e-07	0.249818	0.82[0.77,0.86]	1.37685e-13
first dose	6	32434273	rs9268968	Yes	A/C	0.25208	0.85[0.82,0.88]	1.22317e-17	0.253118	0.88[0.84,0.92]	2.0997e-07	0.249818	0.82[0.77,0.86]	1.37685e-13
first dose	6	32661302	rs2858318	Yes	G/T	0.591176	1.15[1.11,1.18]	1.22401e-17	0.591147	1.11[1.06,1.15]	1.59414e-06	0.591517	1.2[1.14,1.25]	1.34558e-14
first dose	6	32663447	rs2647018	Yes	C/T	0.591165	1.15[1.11,1.18]	1.2248e-17	0.591123	1.11[1.06,1.15]	1.66239e-06	0.591525	1.2[1.14,1.25]	1.22776e-14
first dose	6	32662904	rs2856670	Yes	C/G	0.591141	1.15[1.11,1.18]	1.22682e-17	0.591112	1.11[1.06,1.15]	1.67418e-06	0.591479	1.2[1.14,1.25]	1.1967e-14
first dose	6	32664284	rs2647013	Yes	G/C	0.591158	1.15[1.11,1.18]	1.23931e-17	0.591122	1.11[1.06,1.15]	1.63016e-06	0.59151	1.2[1.14,1.25]	1.27313e-14
first dose	6	32383488	rs2001100	Yes	A/T	0.186688	0.83[0.79,0.86]	1.24409e-17	0.187182	0.86[0.81,0.91]	1.15009e-07	0.185502	0.79[0.74,0.84]	1.3352e-13
first dose	6	32383837	rs2001098	Yes	A/G	0.186688	0.83[0.79,0.86]	1.24409e-17	0.187182	0.86[0.81,0.91]	1.15009e-07	0.185502	0.79[0.74,0.84]	1.3352e-13
first dose	6	32384077	rs2395159	Yes	T/C	0.186688	0.83[0.79,0.86]	1.24409e-17	0.187182	0.86[0.81,0.91]	1.15009e-07	0.185502	0.79[0.74,0.84]	1.3352e-13
first dose	6	32384343	rs3135381	Yes	A/G	0.186689	0.83[0.79,0.86]	1.24467e-17	0.187182	0.86[0.81,0.91]	1.15056e-07	0.185502	0.79[0.74,0.84]	1.3352e-13
first dose	6	32384677	rs3135380	Yes	C/A	0.186689	0.83[0.79,0.86]	1.24467e-17	0.187182	0.86[0.81,0.91]	1.15056e-07	0.185502	0.79[0.74,0.84]	1.3352e-13
first dose	6	32429477	rs9268850	Yes	A/G	0.253281	0.85[0.82,0.88]	1.24566e-17	0.254403	0.88[0.84,0.92]	2.41682e-07	0.250868	0.82[0.77,0.86]	9.67917e-14
first dose	6	32665285	rs2856666	Yes	T/G	0.591173	1.15[1.11,1.18]	1.2518e-17	0.591143	1.11[1.06,1.15]	1.59407e-06	0.591513	1.2[1.14,1.25]	1.32216e-14
first dose	6	32387780	rs2395162	Yes	T/G	0.186688	0.83[0.79,0.86]	1.25878e-17	0.187182	0.86[0.81,0.91]	1.1596e-07	0.185502	0.79[0.74,0.84]	1.3352e-13
first dose	6	32388308	rs2395167	Yes	T/C	0.186688	0.83[0.79,0.86]	1.25878e-17	0.187182	0.86[0.81,0.91]	1.1596e-07	0.185502	0.79[0.74,0.84]	1.3352e-13
first dose	6	32428804	rs9268840	Yes	T/C	0.253356	0.85[0.82,0.88]	1.2644e-17	0.254482	0.88[0.84,0.92]	2.21626e-07	0.250942	0.82[0.77,0.86]	1.09918e-13
first dose	6	32435404	rs9268986	Yes	T/C	0.25308	0.85[0.82,0.88]	1.27884e-17	0.254147	0.88[0.84,0.93]	2.93856e-07	0.250769	0.81[0.77,0.86]	7.95957e-14
first dose	6	32665367	rs2646998	Yes	G/T	0.591171	1.15[1.11,1.18]	1.28173e-17	0.591142	1.11[1.06,1.15]	1.59173e-06	0.591507	1.2[1.14,1.25]	1.35398e-14
first dose	6	32383410	rs6930933	Yes	T/G	0.18667	0.83[0.79,0.86]	1.28716e-17	0.187182	0.86[0.81,0.91]	1.15009e-07	0.185452	0.79[0.74,0.84]	1.31769e-13
first dose	6	32431292	rs9268878	Yes	A/T	0.253297	0.85[0.82,0.88]	1.29617e-17	0.254411	0.88[0.84,0.93]	3.0697e-07	0.250895	0.81[0.77,0.86]	7.4101e-14
first dose	6	32431306	rs9268879	Yes	G/T	0.253297	0.85[0.82,0.88]	1.298e-17	0.254411	0.88[0.84,0.93]	3.07129e-07	0.250895	0.81[0.77,0.86]	7.41731e-14
first dose	6	32429087	rs6940440	Yes	C/A	0.253317	0.85[0.82,0.88]	1.30017e-17	0.254434	0.88[0.84,0.92]	2.27444e-07	0.25092	0.82[0.77,0.86]	1.11196e-13
first dose	6	32383858	rs2001097	Yes	T/G	0.186698	0.83[0.79,0.86]	1.315e-17	0.187197	0.86[0.81,0.91]	1.19295e-07	0.185502	0.79[0.74,0.84]	1.3352e-13
first dose	6	32432695	rs150854274	Yes	GTTT/G	0.252977	0.85[0.82,0.88]	1.31542e-17	0.254052	0.88[0.84,0.93]	2.67941e-07	0.250651	0.81[0.77,0.86]	9.41465e-14
first dose	6	32433318	rs2395190	Yes	T/C	0.252793	0.85[0.82,0.88]	1.32151e-17	0.253851	0.88[0.84,0.93]	2.70071e-07	0.250497	0.81[0.77,0.86]	9.06003e-14
first dose	6	32384900	rs3135379	Yes	C/T	0.186698	0.83[0.79,0.86]	1.32448e-17	0.187197	0.86[0.81,0.91]	1.21395e-07	0.185502	0.79[0.74,0.84]	1.3352e-13
first dose	6	32385653	rs3135373	Yes	G/A	0.186698	0.83[0.79,0.86]	1.32448e-17	0.187197	0.86[0.81,0.91]	1.21395e-07	0.185502	0.79[0.74,0.84]	1.3352e-13
first dose	6	32386383	rs2187819	Yes	G/A	0.186698	0.83[0.79,0.86]	1.32448e-17	0.187197	0.86[0.81,0.91]	1.21395e-07	0.185502	0.79[0.74,0.84]	1.3352e-13
first dose	6	32386495	rs6457570	Yes	C/T	0.186698	0.83[0.79,0.86]	1.32448e-17	0.187197	0.86[0.81,0.91]	1.21395e-07	0.185502	0.79[0.74,0.84]	1.3352e-13
first dose	6	32386506	rs6457571	Yes	C/T	0.186698	0.83[0.79,0.86]	1.32448e-17	0.187197	0.86[0.81,0.91]	1.21395e-07	0.185502	0.79[0.74,0.84]	1.3352e-13
first dose	6	32386643	rs6457573	Yes	A/G	0.186698	0.83[0.79,0.86]	1.32448e-17	0.187197	0.86[0.81,0.91]	1.21395e-07	0.185502	0.79[0.74,0.84]	1.3352e-13
first dose	6	32386707	rs3135370	Yes	C/T	0.186698	0.83[0.79,0.86]	1.32448e-17	0.187197	0.86[0.81,0.91]	1.21395e-07	0.185502	0.79[0.74,0.84]	1.3352e-13
first dose	6	32387278	rs3135368	Yes	A/T	0.186698	0.83[0.79,0.86]	1.32448e-17	0.187197	0.86[0.81,0.91]	1.21395e-07	0.185502	0.79[0.74,0.84]	1.3352e-13
first dose	6	32386061	rs2157336	Yes	T/C	0.186699	0.83[0.79,0.86]	1.3252e-17	0.187198	0.86[0.81,0.91]	1.21372e-07	0.185502	0.79[0.74,0.84]	1.33719e-13
first dose	6	32388574	rs2213580	Yes	C/T	0.186744	0.83[0.79,0.86]	1.32889e-17	0.187211	0.86[0.81,0.91]	1.05453e-07	0.185601	0.79[0.74,0.84]	1.55553e-13
first dose	6	32383360	rs6908056	Yes	A/G	0.186669	0.83[0.79,0.86]	1.33597e-17	0.187153	0.86[0.81,0.91]	1.2344e-07	0.1855	0.79[0.74,0.84]	1.32948e-13
first dose	6	32433400	rs9268938	Yes	A/G	0.252257	0.85[0.82,0.88]	1.34765e-17	0.253324	0.88[0.84,0.92]	2.3784e-07	0.249951	0.81[0.77,0.86]	1.11613e-13
first dose	6	32431129	rs7767493	Yes	T/C	0.253295	0.85[0.82,0.88]	1.35161e-17	0.254403	0.88[0.84,0.93]	3.13331e-07	0.250905	0.81[0.77,0.86]	7.54647e-14
first dose	6	32658327	rs9275212	Yes	T/G	0.591132	1.15[1.11,1.18]	1.35642e-17	0.591105	1.11[1.06,1.15]	1.79467e-06	0.591467	1.2[1.14,1.25]	1.20053e-14
first dose	6	32383341	rs6908065	Yes	C/A	0.186633	0.83[0.79,0.86]	1.35711e-17	0.187115	0.86[0.81,0.91]	1.24942e-07	0.185469	0.79[0.74,0.84]	1.3238e-13
first dose	6	32431105	rs7747521	Yes	G/A	0.253282	0.85[0.82,0.88]	1.35756e-17	0.254387	0.88[0.84,0.93]	3.1811e-07	0.250895	0.81[0.77,0.86]	7.4072e-14
first dose	6	32394060	rs3129842	Yes	C/T	0.18774	0.83[0.79,0.86]	1.36251e-17	0.188329	0.86[0.81,0.91]	1.8053e-07	0.186407	0.79[0.74,0.84]	9.19658e-14
first dose	6	32394027	rs3135349	Yes	G/A	0.187741	0.83[0.79,0.86]	1.36293e-17	0.188329	0.86[0.81,0.91]	1.80539e-07	0.186408	0.79[0.74,0.84]	9.19943e-14
first dose	6	32663606	rs2856668	Yes	C/G	0.590951	1.15[1.11,1.18]	1.36395e-17	0.590894	1.11[1.06,1.15]	1.47573e-06	0.591317	1.2[1.14,1.25]	1.5364e-14
first dose	6	32663004	rs2647022	Yes	G/A	0.591382	1.15[1.11,1.18]	1.37705e-17	0.591353	1.11[1.06,1.15]	1.62507e-06	0.591713	1.2[1.14,1.25]	1.37288e-14
first dose	6	32385099	rs3135378	Yes	A/G	0.186707	0.83[0.79,0.86]	1.38165e-17	0.187211	0.86[0.81,0.91]	1.25174e-07	0.185502	0.79[0.74,0.84]	1.3352e-13
first dose	6	32443433	rs9269115	Yes	T/C	0.253142	0.85[0.82,0.88]	1.42368e-17	0.254219	0.88[0.84,0.93]	2.79915e-07	0.250802	0.82[0.77,0.86]	9.87422e-14
first dose	6	32393999	rs201362398	Yes	AG/A	0.187441	0.83[0.79,0.86]	1.42676e-17	0.188021	0.86[0.81,0.91]	1.86445e-07	0.186117	0.79[0.74,0.84]	9.44063e-14
first dose	6	32385782	rs3135372	Yes	A/C	0.186744	0.83[0.79,0.86]	1.43463e-17	0.187255	0.86[0.81,0.91]	1.39224e-07	0.185526	0.79[0.74,0.84]	1.22344e-13
first dose	6	32388709	rs3135366	Yes	C/T	0.186725	0.83[0.79,0.86]	1.46231e-17	0.187197	0.86[0.81,0.91]	1.20829e-07	0.185576	0.79[0.74,0.84]	1.4709e-13
first dose	6	32581996	rs56361357	Yes	A/C	0.0391559	0.75[0.7,0.8]	1.46469e-17	0.0396762	0.78[0.71,0.85]	1.24262e-08	0.0381724	0.7[0.63,0.78]	2.00293e-11
first dose	6	32581628	rs73728237	Yes	T/C	0.0391886	0.75[0.7,0.8]	1.47092e-17	0.0397204	0.78[0.71,0.85]	1.25467e-08	0.0381863	0.7[0.63,0.78]	2.03086e-11
first dose	6	32435376	rs9268985	Yes	T/G	0.252961	0.85[0.82,0.88]	1.47151e-17	0.254039	0.88[0.84,0.93]	3.09372e-07	0.250627	0.81[0.77,0.86]	8.94709e-14
first dose	6	32520033	rs11759557	Yes	C/T	0.0386481	0.74[0.69,0.79]	1.47354e-17	0.0390983	0.77[0.7,0.84]	5.42021e-09	0.0377623	0.7[0.63,0.78]	5.5084e-11
first dose	6	32666397	rs2856727	Yes	T/C	0.590983	1.15[1.11,1.18]	1.48068e-17	0.590948	1.11[1.06,1.15]	1.75545e-06	0.591331	1.2[1.14,1.25]	1.31429e-14
first dose	6	32581929	rs34704034	Yes	G/A	0.0391829	0.75[0.7,0.8]	1.48086e-17	0.0397156	0.78[0.71,0.85]	1.25403e-08	0.0381778	0.7[0.63,0.78]	2.0148e-11
first dose	6	32582320	rs73728240	Yes	T/A	0.0391827	0.75[0.7,0.8]	1.48138e-17	0.0397154	0.78[0.71,0.85]	1.25561e-08	0.0381775	0.7[0.63,0.78]	2.01028e-11
first dose	6	32432689	rs9281835	Yes	CT/C	0.25304	0.85[0.82,0.88]	1.48865e-17	0.254114	0.88[0.84,0.93]	2.90521e-07	0.250715	0.82[0.77,0.86]	9.85431e-14
first dose	6	32522981	rs201878716	Yes	G/A	0.039823	0.74[0.69,0.79]	1.49135e-17	0.0403073	0.76[0.7,0.83]	2.37709e-09	0.0388845	0.71[0.64,0.79]	1.90456e-10
first dose	6	32582434	rs28614783	Yes	T/C	0.0391826	0.75[0.7,0.8]	1.5001e-17	0.0397153	0.78[0.71,0.85]	1.27124e-08	0.0381774	0.7[0.63,0.78]	2.00927e-11
first dose	6	32432615	rs9268920	Yes	G/A	0.252599	0.85[0.82,0.88]	1.5022e-17	0.253653	0.88[0.84,0.93]	2.89792e-07	0.250305	0.81[0.77,0.86]	9.58654e-14
first dose	6	32432858	rs9268924	Yes	A/G	0.253115	0.85[0.82,0.88]	1.50506e-17	0.254199	0.88[0.84,0.93]	2.8632e-07	0.250771	0.82[0.77,0.86]	1.02141e-13
first dose	6	32434639	rs9268971	Yes	A/G	0.253086	0.85[0.82,0.88]	1.51247e-17	0.254171	0.88[0.84,0.93]	2.83565e-07	0.250741	0.82[0.77,0.86]	1.04193e-13
first dose	6	32580019	rs116714077	Yes	T/C	0.0391821	0.75[0.7,0.8]	1.51419e-17	0.0397178	0.78[0.71,0.85]	1.22507e-08	0.0381718	0.7[0.63,0.78]	2.121e-11
first dose	6	32580032	rs115035141	Yes	T/C	0.0391821	0.75[0.7,0.8]	1.51701e-17	0.0397177	0.78[0.71,0.85]	1.22712e-08	0.0381718	0.7[0.63,0.78]	2.121e-11
first dose	6	32580268	rs80343249	Yes	A/G	0.039182	0.75[0.7,0.8]	1.52103e-17	0.0397176	0.78[0.71,0.85]	1.22918e-08	0.0381717	0.7[0.63,0.78]	2.12298e-11
first dose	6	32587540	rs80195381	Yes	T/A	0.0390031	0.75[0.7,0.8]	1.52371e-17	0.0395681	0.78[0.71,0.85]	1.62905e-08	0.0379447	0.7[0.63,0.77]	1.4335e-11
first dose	6	32581096	rs35759989	Yes	C/T	0.0391871	0.75[0.7,0.8]	1.52643e-17	0.0397222	0.78[0.71,0.85]	1.28721e-08	0.0381777	0.7[0.63,0.78]	2.02794e-11
first dose	6	32433197	rs2395187	Yes	G/C	0.253085	0.85[0.82,0.88]	1.52907e-17	0.25417	0.88[0.84,0.93]	2.86535e-07	0.25074	0.82[0.77,0.86]	1.04094e-13
first dose	6	32580736	rs7449587	Yes	A/G	0.0391808	0.75[0.7,0.8]	1.53041e-17	0.0397159	0.78[0.71,0.85]	1.23658e-08	0.0381713	0.7[0.63,0.78]	2.11907e-11
first dose	6	32580692	rs7451882	Yes	G/T	0.0391805	0.75[0.7,0.8]	1.53118e-17	0.0397156	0.78[0.71,0.85]	1.23742e-08	0.0381713	0.7[0.63,0.78]	2.11818e-11
first dose	6	32433256	rs2395188	Yes	C/T	0.253074	0.85[0.82,0.88]	1.53848e-17	0.25416	0.88[0.84,0.93]	2.81488e-07	0.250729	0.82[0.77,0.86]	1.07613e-13
first dose	6	32385873	rs2187820	Yes	T/C	0.186688	0.83[0.79,0.86]	1.54754e-17	0.187182	0.86[0.81,0.91]	1.39076e-07	0.185502	0.79[0.74,0.84]	1.3352e-13
first dose	6	32385573	rs3135375	Yes	A/G	0.186688	0.83[0.79,0.86]	1.54862e-17	0.187182	0.86[0.81,0.91]	1.36204e-07	0.185502	0.79[0.74,0.84]	1.3352e-13
first dose	6	32432371	rs9268910	Yes	G/A	0.253084	0.85[0.82,0.88]	1.56284e-17	0.254161	0.88[0.84,0.93]	2.97583e-07	0.250753	0.82[0.77,0.86]	1.00558e-13
first dose	6	32666738	rs2856725	Yes	T/C	0.590831	1.15[1.11,1.18]	1.56932e-17	0.590802	1.1[1.06,1.15]	1.86436e-06	0.59117	1.2[1.14,1.25]	1.23255e-14
first dose	6	32432565	rs9268915	Yes	T/C	0.252524	0.85[0.82,0.88]	1.57188e-17	0.25357	0.88[0.84,0.93]	3.06461e-07	0.250232	0.81[0.77,0.86]	8.97756e-14
first dose	6	32447709	rs2395193	Yes	G/A	0.253397	0.85[0.82,0.88]	1.57797e-17	0.254472	0.88[0.84,0.93]	3.33995e-07	0.251069	0.81[0.77,0.86]	7.80803e-14
first dose	6	32432993	rs5015547	Yes	C/T	0.2531	0.85[0.82,0.88]	1.57819e-17	0.254175	0.88[0.84,0.93]	3.00756e-07	0.250772	0.82[0.77,0.86]	1.00552e-13
first dose	6	32586408	rs11755694	Yes	T/A	0.0390278	0.75[0.7,0.8]	1.59111e-17	0.0395879	0.78[0.71,0.85]	1.37625e-08	0.0379763	0.7[0.63,0.78]	1.97199e-11
first dose	6	32586431	rs11751053	Yes	T/C	0.039028	0.75[0.7,0.8]	1.59321e-17	0.0395882	0.78[0.71,0.85]	1.37733e-08	0.0379764	0.7[0.63,0.78]	1.97329e-11
first dose	6	32588921	rs11758307	Yes	T/G	0.0391664	0.75[0.7,0.8]	1.59326e-17	0.0397004	0.78[0.71,0.85]	1.49591e-08	0.0381595	0.7[0.63,0.78]	1.6621e-11
first dose	6	32522900	rs114963265	Yes	G/T	0.0394223	0.74[0.69,0.79]	1.59331e-17	0.0399	0.76[0.7,0.84]	3.74809e-09	0.0385056	0.7[0.63,0.78]	1.14705e-10
first dose	6	32432234	rs9268908	Yes	A/G	0.253102	0.85[0.82,0.88]	1.60072e-17	0.25418	0.88[0.84,0.93]	3.02118e-07	0.250769	0.82[0.77,0.86]	1.01362e-13
first dose	6	32586427	rs11751052	Yes	T/C	0.0390319	0.75[0.7,0.8]	1.6022e-17	0.0395935	0.78[0.71,0.85]	1.3808e-08	0.0379781	0.7[0.63,0.78]	1.97798e-11
first dose	6	32432598	rs9268919	Yes	C/T	0.25252	0.85[0.82,0.88]	1.6047e-17	0.253569	0.88[0.84,0.93]	3.06655e-07	0.250225	0.81[0.77,0.86]	9.15917e-14
first dose	6	32442711	rs9269101	Yes	C/A	0.253129	0.85[0.82,0.88]	1.60986e-17	0.254203	0.88[0.84,0.93]	3.16378e-07	0.250801	0.81[0.77,0.86]	9.5535e-14
first dose	6	32430508	rs4434496	Yes	T/C	0.253098	0.85[0.82,0.88]	1.61321e-17	0.254172	0.88[0.84,0.93]	3.06409e-07	0.250772	0.82[0.77,0.86]	9.86467e-14
first dose	6	32434939	rs9268977	Yes	C/T	0.253126	0.85[0.82,0.88]	1.61358e-17	0.254201	0.88[0.84,0.93]	3.24194e-07	0.250797	0.81[0.77,0.86]	9.11837e-14
first dose	6	32588758	rs11751439	Yes	C/T	0.0391649	0.75[0.7,0.8]	1.61655e-17	0.0396984	0.78[0.71,0.85]	1.51443e-08	0.0381588	0.7[0.63,0.78]	1.66506e-11
first dose	6	32434731	rs9268972	Yes	A/T	0.253121	0.85[0.82,0.88]	1.61981e-17	0.254202	0.88[0.84,0.93]	3.02932e-07	0.250784	0.82[0.77,0.86]	1.03794e-13
first dose	6	32430800	rs7747010	Yes	G/A	0.25316	0.85[0.82,0.88]	1.62563e-17	0.254242	0.88[0.84,0.93]	2.96178e-07	0.250818	0.82[0.77,0.86]	1.04807e-13
first dose	6	32430604	rs4280993	Yes	A/C	0.2531	0.85[0.82,0.88]	1.62894e-17	0.254177	0.88[0.84,0.93]	3.08342e-07	0.250771	0.82[0.77,0.86]	1.02339e-13
first dose	6	32606376	rs74801991	Yes	C/T	0.0382169	0.74[0.69,0.79]	1.62909e-17	0.0387074	0.77[0.71,0.85]	1.49641e-08	0.0373015	0.69[0.62,0.77]	1.75204e-11
first dose	6	32430814	rs7747025	Yes	G/A	0.253161	0.85[0.82,0.88]	1.63032e-17	0.254243	0.88[0.84,0.93]	2.96779e-07	0.250819	0.82[0.77,0.86]	1.04778e-13
first dose	6	32434669	rs147834246	Yes	TGTGAA/T	0.253103	0.85[0.82,0.88]	1.63061e-17	0.25418	0.88[0.84,0.93]	3.05697e-07	0.250771	0.82[0.77,0.86]	1.02449e-13
first dose	6	32430867	rs7746751	Yes	A/G	0.253164	0.85[0.82,0.88]	1.63081e-17	0.254247	0.88[0.84,0.93]	2.97362e-07	0.250822	0.82[0.77,0.86]	1.0428e-13
first dose	6	32434830	rs9268974	Yes	T/C	0.253126	0.85[0.82,0.88]	1.63435e-17	0.254208	0.88[0.84,0.93]	3.06173e-07	0.250785	0.82[0.77,0.86]	1.03107e-13
first dose	6	32434844	rs9268975	Yes	T/A	0.253126	0.85[0.82,0.88]	1.63435e-17	0.254208	0.88[0.84,0.93]	3.06173e-07	0.250785	0.82[0.77,0.86]	1.03107e-13
first dose	6	32433308	rs2395189	Yes	C/A	0.253077	0.85[0.82,0.88]	1.6501e-17	0.254157	0.88[0.84,0.93]	3.10886e-07	0.25074	0.82[0.77,0.86]	1.05678e-13
first dose	6	32431954	rs9268894	Yes	G/T	0.253114	0.85[0.82,0.88]	1.65791e-17	0.254197	0.88[0.84,0.93]	3.08254e-07	0.250772	0.82[0.77,0.86]	1.0244e-13
first dose	6	32430362	rs4428528	Yes	G/C	0.253107	0.85[0.82,0.88]	1.65919e-17	0.254187	0.88[0.84,0.93]	3.11665e-07	0.250772	0.82[0.77,0.86]	1.02225e-13
first dose	6	32591001	rs34136716	Yes	G/A	0.0391784	0.75[0.7,0.8]	1.66604e-17	0.0397049	0.78[0.71,0.85]	1.32439e-08	0.038184	0.7[0.63,0.78]	2.0334e-11
first dose	6	32429719	rs9268856	Yes	A/C	0.253108	0.85[0.82,0.88]	1.66683e-17	0.254188	0.88[0.84,0.93]	3.1209e-07	0.250772	0.82[0.77,0.86]	1.02584e-13
first dose	6	32429739	rs9268857	Yes	G/A	0.253108	0.85[0.82,0.88]	1.66683e-17	0.254188	0.88[0.84,0.93]	3.1209e-07	0.250772	0.82[0.77,0.86]	1.02584e-13
first dose	6	32434874	rs9268976	Yes	T/A	0.253107	0.85[0.82,0.88]	1.66794e-17	0.254187	0.88[0.84,0.93]	3.1155e-07	0.250772	0.82[0.77,0.86]	1.02918e-13
first dose	6	32429675	rs9268855	Yes	A/G	0.253109	0.85[0.82,0.88]	1.67548e-17	0.25419	0.88[0.84,0.93]	3.13204e-07	0.250772	0.82[0.77,0.86]	1.02584e-13
first dose	6	32603277	rs28848172	Yes	T/G	0.0391793	0.75[0.7,0.8]	1.67754e-17	0.03968	0.78[0.71,0.85]	9.62223e-09	0.0382299	0.7[0.63,0.78]	3.3094e-11
first dose	6	32392543	rs2157334	Yes	C/T	0.187737	0.83[0.79,0.86]	1.68268e-17	0.188304	0.86[0.81,0.91]	2.06721e-07	0.18644	0.79[0.74,0.84]	9.78989e-14
first dose	6	32578059	rs36233206	Yes	G/C	0.0391208	0.75[0.7,0.8]	1.68447e-17	0.0396704	0.78[0.71,0.85]	1.43911e-08	0.0380885	0.7[0.63,0.78]	1.93571e-11
first dose	6	32434262	rs9268966	Yes	G/A	0.252832	0.85[0.82,0.88]	1.68534e-17	0.253909	0.88[0.84,0.93]	2.96317e-07	0.2505	0.82[0.77,0.86]	1.04536e-13
first dose	6	32432406	rs9268911	Yes	G/A	0.253177	0.85[0.82,0.88]	1.68793e-17	0.254267	0.88[0.84,0.93]	2.85798e-07	0.25082	0.82[0.77,0.86]	1.1797e-13
first dose	6	32430975	rs7746922	Yes	A/C	0.253105	0.85[0.82,0.88]	1.68867e-17	0.254182	0.88[0.84,0.93]	3.14257e-07	0.250774	0.82[0.77,0.86]	1.03165e-13
first dose	6	32432233	rs9268907	Yes	G/A	0.253182	0.85[0.82,0.88]	1.68945e-17	0.254273	0.88[0.84,0.93]	2.86802e-07	0.250823	0.82[0.77,0.86]	1.17264e-13
first dose	6	32433312	rs2894258	Yes	G/A	0.253072	0.85[0.82,0.88]	1.70333e-17	0.254156	0.88[0.84,0.93]	3.10723e-07	0.25073	0.82[0.77,0.86]	1.10326e-13
first dose	6	32433315	rs2894259	Yes	A/G	0.253072	0.85[0.82,0.88]	1.70333e-17	0.254156	0.88[0.84,0.93]	3.10723e-07	0.25073	0.82[0.77,0.86]	1.10326e-13
first dose	6	32599831	rs538930644	Yes	A/G	0.0396267	0.75[0.7,0.8]	1.70572e-17	0.0401314	0.78[0.71,0.85]	1.34064e-08	0.0386849	0.7[0.63,0.78]	1.9303e-11
first dose	6	32386417	rs202190613	Yes	CT/C	0.18628	0.83[0.79,0.86]	1.70864e-17	0.186834	0.86[0.81,0.91]	1.19337e-07	0.185004	0.79[0.74,0.84]	1.65012e-13
first dose	6	32430752	rs7766854	Yes	T/C	0.253126	0.85[0.82,0.88]	1.70904e-17	0.254196	0.88[0.84,0.93]	3.03712e-07	0.250806	0.82[0.77,0.86]	1.106e-13
first dose	6	32598617	rs192408808	Yes	C/G	0.039825	0.75[0.7,0.8]	1.71146e-17	0.0403355	0.78[0.71,0.85]	1.41255e-08	0.0388735	0.7[0.63,0.78]	1.98277e-11
first dose	6	32587949	rs11751846	Yes	T/C	0.0391561	0.75[0.7,0.8]	1.72165e-17	0.039687	0.78[0.71,0.85]	1.60716e-08	0.0381547	0.7[0.63,0.78]	1.66336e-11
first dose	6	32432044	rs9268902	Yes	A/C	0.253132	0.85[0.82,0.88]	1.72757e-17	0.254227	0.88[0.84,0.93]	2.88449e-07	0.250767	0.82[0.77,0.86]	1.18023e-13
first dose	6	32584827	rs148251398	Yes	CT/C	0.0391755	0.75[0.7,0.8]	1.73271e-17	0.0397067	0.78[0.71,0.85]	1.49783e-08	0.0381733	0.7[0.63,0.78]	1.90072e-11
first dose	6	32439865	rs5026741	Yes	G/A	0.253042	0.85[0.82,0.88]	1.73389e-17	0.254142	0.88[0.84,0.93]	3.21247e-07	0.250674	0.82[0.77,0.86]	9.99424e-14
first dose	6	32432664	rs9268922	Yes	G/T	0.253014	0.85[0.82,0.88]	1.74284e-17	0.254099	0.88[0.84,0.93]	3.10267e-07	0.25067	0.82[0.77,0.86]	1.07651e-13
first dose	6	32429672	rs9268854	Yes	G/A	0.253115	0.85[0.82,0.88]	1.74386e-17	0.25419	0.88[0.84,0.93]	3.13222e-07	0.250786	0.82[0.77,0.86]	1.0701e-13
first dose	6	32577903	rs73728204	Yes	C/A	0.0391102	0.75[0.7,0.8]	1.74394e-17	0.0396606	0.78[0.71,0.85]	1.4767e-08	0.0380767	0.7[0.63,0.78]	1.9464e-11
first dose	6	32383208	rs6930571	Yes	T/G	0.186615	0.83[0.79,0.86]	1.74422e-17	0.187067	0.86[0.81,0.91]	1.53632e-07	0.185502	0.79[0.74,0.84]	1.37938e-13
first dose	6	32431833	rs9268887	Yes	G/C	0.253138	0.85[0.82,0.88]	1.74829e-17	0.254235	0.88[0.84,0.93]	3.23807e-07	0.250772	0.82[0.77,0.86]	1.02691e-13
first dose	6	32439508	rs2187823	Yes	A/G	0.249979	0.85[0.82,0.88]	1.75429e-17	0.251036	0.88[0.84,0.93]	4.27787e-07	0.247655	0.81[0.77,0.86]	5.26843e-14
first dose	6	32430167	rs9268862	Yes	C/A	0.253117	0.85[0.82,0.88]	1.76057e-17	0.254187	0.88[0.84,0.93]	3.11665e-07	0.250797	0.82[0.77,0.86]	1.08804e-13
first dose	6	32445660	rs9269149	Yes	C/T	0.253089	0.85[0.82,0.88]	1.76804e-17	0.254172	0.88[0.84,0.93]	3.43374e-07	0.250747	0.82[0.77,0.86]	9.67318e-14
first dose	6	32431828	rs9268886	Yes	A/G	0.253142	0.85[0.82,0.88]	1.77332e-17	0.25424	0.88[0.84,0.93]	3.26659e-07	0.250773	0.82[0.77,0.86]	1.03272e-13
first dose	6	32430729	rs7766843	Yes	T/C	0.253132	0.85[0.82,0.88]	1.77874e-17	0.254197	0.88[0.84,0.93]	3.03619e-07	0.250821	0.82[0.77,0.86]	1.15382e-13
first dose	6	32442296	rs6924267	Yes	T/C	0.253113	0.85[0.82,0.88]	1.78043e-17	0.254189	0.88[0.84,0.93]	3.29233e-07	0.250783	0.82[0.77,0.86]	1.02477e-13
first dose	6	32435170	rs9268983	Yes	T/C	0.253116	0.85[0.82,0.88]	1.78129e-17	0.254204	0.88[0.84,0.93]	3.18836e-07	0.250767	0.82[0.77,0.86]	1.08609e-13
first dose	6	32435123	rs9268980	Yes	G/A	0.253116	0.85[0.82,0.88]	1.78272e-17	0.254204	0.88[0.84,0.93]	3.1898e-07	0.250767	0.82[0.77,0.86]	1.08629e-13
first dose	6	32586675	rs35805541	Yes	C/T	0.0391618	0.75[0.7,0.8]	1.78778e-17	0.0396936	0.78[0.71,0.85]	1.65993e-08	0.0381587	0.7[0.63,0.78]	1.66919e-11
first dose	6	32385605	rs3135374	Yes	A/C	0.186846	0.83[0.79,0.86]	1.79014e-17	0.187356	0.86[0.81,0.91]	1.43931e-07	0.185651	0.79[0.74,0.84]	1.34846e-13
first dose	6	32591629	rs73728619	Yes	T/C	0.0391833	0.75[0.7,0.8]	1.80326e-17	0.0397087	0.78[0.71,0.85]	1.35194e-08	0.0381908	0.7[0.63,0.78]	2.14235e-11
first dose	6	32432520	rs9268913	Yes	T/C	0.253143	0.85[0.82,0.88]	1.80754e-17	0.25423	0.88[0.84,0.93]	2.99446e-07	0.250793	0.82[0.77,0.86]	1.19531e-13
first dose	6	32443210	rs9269107	Yes	A/G	0.253102	0.85[0.82,0.88]	1.83421e-17	0.254176	0.88[0.84,0.93]	3.39492e-07	0.250776	0.82[0.77,0.86]	1.01337e-13
first dose	6	32584708	rs73730375	Yes	G/A	0.0391735	0.75[0.7,0.8]	1.83858e-17	0.0397063	0.78[0.71,0.85]	1.6162e-08	0.0381683	0.7[0.63,0.78]	1.83419e-11
first dose	6	32443387	rs9269113	Yes	A/T	0.253098	0.85[0.82,0.88]	1.83873e-17	0.254171	0.88[0.84,0.93]	3.39302e-07	0.250774	0.82[0.77,0.86]	1.01971e-13
first dose	6	32443131	rs9269106	Yes	T/C	0.253104	0.85[0.82,0.88]	1.84505e-17	0.254178	0.88[0.84,0.93]	3.39283e-07	0.250777	0.82[0.77,0.86]	1.02147e-13
first dose	6	32584969	rs73730378	Yes	G/A	0.0391718	0.75[0.7,0.8]	1.84669e-17	0.0397046	0.78[0.71,0.85]	1.64666e-08	0.0381665	0.7[0.63,0.78]	1.78594e-11
first dose	6	32444455	rs6457597	Yes	C/T	0.2531	0.85[0.82,0.88]	1.85249e-17	0.254174	0.88[0.84,0.93]	3.41123e-07	0.250773	0.82[0.77,0.86]	1.0187e-13
first dose	6	32599815	rs531786361	Yes	A/G	0.0395662	0.75[0.7,0.8]	1.85684e-17	0.0400669	0.78[0.71,0.85]	1.26925e-08	0.0386323	0.7[0.63,0.78]	2.32552e-11
first dose	6	32441934	rs9269094	Yes	C/T	0.25311	0.85[0.82,0.88]	1.85722e-17	0.254189	0.88[0.84,0.93]	3.35856e-07	0.250775	0.82[0.77,0.86]	1.04837e-13
first dose	6	32585502	rs76509496	Yes	T/C	0.0391684	0.75[0.7,0.8]	1.8609e-17	0.0397018	0.78[0.71,0.85]	1.70068e-08	0.0381622	0.7[0.63,0.78]	1.70182e-11
first dose	6	32446025	rs6925041	Yes	A/G	0.253101	0.85[0.82,0.88]	1.86953e-17	0.254175	0.88[0.84,0.93]	3.45497e-07	0.250775	0.82[0.77,0.86]	1.01366e-13
first dose	6	32447574	rs9269177	Yes	A/G	0.253076	0.85[0.82,0.88]	1.88473e-17	0.254148	0.88[0.84,0.93]	3.35725e-07	0.250754	0.82[0.77,0.86]	1.08961e-13
first dose	6	32613362	rs28633411	Yes	A/G	0.0385497	0.74[0.7,0.8]	1.89333e-17	0.0390222	0.77[0.71,0.85]	1.40681e-08	0.0376566	0.7[0.63,0.77]	2.20123e-11
first dose	6	32429822	rs9256945	Yes	C/T	0.25303	0.85[0.82,0.88]	1.94517e-17	0.254105	0.88[0.84,0.93]	3.5023e-07	0.250704	0.82[0.77,0.86]	1.03515e-13
first dose	6	32600917	rs34153292	Yes	T/G	0.0391985	0.75[0.7,0.8]	1.95342e-17	0.0397062	0.78[0.71,0.85]	1.03603e-08	0.0382361	0.7[0.63,0.78]	3.45622e-11
first dose	6	32438741	rs9269046	Yes	T/C	0.253094	0.85[0.82,0.88]	1.97671e-17	0.254178	0.88[0.84,0.93]	3.31885e-07	0.250753	0.82[0.77,0.86]	1.14259e-13
first dose	6	32606682	rs142530081	Yes	G/C	0.0383277	0.74[0.69,0.8]	1.98013e-17	0.0388221	0.77[0.71,0.85]	1.50654e-08	0.0374066	0.69[0.62,0.77]	2.25896e-11
first dose	6	32606691	rs36223157	Yes	G/T	0.0383286	0.74[0.69,0.8]	1.99075e-17	0.038823	0.77[0.71,0.85]	1.50988e-08	0.0374072	0.69[0.62,0.77]	2.2657e-11
first dose	6	32438598	rs9269043	Yes	C/T	0.253112	0.85[0.82,0.88]	1.99137e-17	0.254199	0.88[0.84,0.93]	3.36792e-07	0.250764	0.82[0.77,0.86]	1.13613e-13
first dose	6	32438792	rs9269048	Yes	T/C	0.253091	0.85[0.82,0.88]	1.9951e-17	0.254174	0.88[0.84,0.93]	3.33844e-07	0.25075	0.82[0.77,0.86]	1.14545e-13
first dose	6	32439915	rs5026742	Yes	C/T	0.253089	0.85[0.82,0.88]	2.0062e-17	0.254173	0.88[0.84,0.93]	3.37604e-07	0.250748	0.82[0.77,0.86]	1.13405e-13
first dose	6	32581106	rs35644187	Yes	G/T	0.0391512	0.75[0.7,0.8]	2.03426e-17	0.0396634	0.78[0.71,0.85]	1.56921e-08	0.0381822	0.7[0.63,0.78]	2.25449e-11
first dose	6	32438677	rs9269044	Yes	A/G	0.253109	0.85[0.82,0.88]	2.03563e-17	0.254196	0.88[0.84,0.93]	3.40398e-07	0.250761	0.82[0.77,0.86]	1.1482e-13
first dose	6	32438715	rs9269045	Yes	C/G	0.253109	0.85[0.82,0.88]	2.03586e-17	0.254196	0.88[0.84,0.93]	3.40436e-07	0.250761	0.82[0.77,0.86]	1.1482e-13
first dose	6	32439753	rs5026740	Yes	A/T	0.2531	0.85[0.82,0.88]	2.04353e-17	0.254188	0.88[0.84,0.93]	3.42564e-07	0.25075	0.82[0.77,0.86]	1.13953e-13
first dose	6	32585749	rs75483390	Yes	A/G	0.0389853	0.75[0.7,0.8]	2.04915e-17	0.0394965	0.78[0.71,0.85]	2.35167e-08	0.038022	0.7[0.63,0.77]	1.22942e-11
first dose	6	32434778	rs9268973	Yes	C/T	0.253209	0.85[0.82,0.88]	2.0499e-17	0.254302	0.88[0.84,0.93]	2.64821e-07	0.250847	0.82[0.77,0.86]	1.60825e-13
first dose	6	32600142	rs34700194	Yes	T/C	0.0392059	0.75[0.7,0.8]	2.11065e-17	0.0397157	0.78[0.71,0.85]	1.08587e-08	0.0382395	0.7[0.63,0.78]	3.51616e-11
first dose	6	32518909	rs114370702	Yes	C/A	0.0387599	0.74[0.69,0.8]	2.12402e-17	0.0391995	0.77[0.7,0.84]	6.36535e-09	0.037892	0.7[0.63,0.78]	7.18532e-11
first dose	6	32444968	rs7755770	Yes	A/G	0.252667	0.85[0.82,0.88]	2.12553e-17	0.253741	0.88[0.84,0.93]	3.58984e-07	0.250338	0.82[0.77,0.86]	1.15193e-13
first dose	6	32514607	rs73729108	Yes	C/T	0.0388692	0.74[0.69,0.8]	2.1852e-17	0.0393422	0.77[0.71,0.85]	1.55452e-08	0.037952	0.7[0.63,0.78]	2.64329e-11
first dose	6	32608276	rs73729513	Yes	G/A	0.0384172	0.74[0.7,0.8]	2.19968e-17	0.0389097	0.77[0.71,0.85]	1.55246e-08	0.0374963	0.7[0.62,0.77]	2.31464e-11
first dose	6	32608435	rs35686990	Yes	C/T	0.0384207	0.74[0.7,0.8]	2.23307e-17	0.0389097	0.78[0.71,0.85]	1.58108e-08	0.0375057	0.7[0.62,0.77]	2.31463e-11
first dose	6	32382749	rs2006174	Yes	G/A	0.185234	0.83[0.79,0.86]	2.23608e-17	0.185817	0.86[0.81,0.91]	2.22305e-07	0.183899	0.78[0.74,0.84]	1.05602e-13
first dose	6	32609047	rs34857804	Yes	T/C	0.0384666	0.74[0.7,0.8]	2.24838e-17	0.038955	0.78[0.71,0.85]	1.57839e-08	0.0375517	0.7[0.63,0.77]	2.34919e-11
first dose	6	32609009	rs34130005	Yes	G/T	0.038464	0.74[0.7,0.8]	2.25419e-17	0.0389522	0.78[0.71,0.85]	1.58322e-08	0.0375491	0.7[0.63,0.77]	2.34918e-11
first dose	6	32521832	rs114676106	Yes	G/A	0.0406028	0.74[0.69,0.8]	2.26966e-17	0.0409931	0.77[0.7,0.84]	6.29529e-09	0.0397844	0.7[0.63,0.78]	4.19088e-11
first dose	6	32584926	rs34278657	Yes	G/A	0.0390156	0.75[0.7,0.8]	2.31242e-17	0.0395595	0.78[0.71,0.85]	1.64046e-08	0.0379923	0.7[0.63,0.78]	2.34736e-11
first dose	6	32577223	rs542179215	Yes	T/G	0.0388443	0.75[0.7,0.8]	2.33514e-17	0.0393696	0.78[0.71,0.85]	1.74171e-08	0.0378553	0.7[0.63,0.78]	2.43366e-11
first dose	6	32604166	rs55697600	Yes	G/A	0.0391308	0.75[0.7,0.8]	2.33887e-17	0.0396199	0.78[0.71,0.85]	1.61681e-08	0.0382029	0.7[0.63,0.78]	2.31847e-11
first dose	6	32382638	rs3129970	Yes	C/T	0.18522	0.83[0.79,0.86]	2.36306e-17	0.185801	0.86[0.81,0.91]	2.308e-07	0.18388	0.78[0.74,0.84]	1.04378e-13
first dose	6	32382609	rs3129969	Yes	G/C	0.185224	0.83[0.79,0.86]	2.36643e-17	0.185804	0.86[0.81,0.91]	2.3253e-07	0.183885	0.78[0.74,0.84]	1.03142e-13
first dose	6	32607019	rs28802989	Yes	G/C	0.154258	1.19[1.14,1.23]	2.41082e-17	0.153045	1.13[1.08,1.19]	2.05649e-06	0.156137	1.24[1.17,1.31]	1.86003e-13
first dose	6	32603896	rs36226286	Yes	C/T	0.0391296	0.75[0.7,0.8]	2.41343e-17	0.0396202	0.78[0.71,0.85]	1.63287e-08	0.038199	0.7[0.63,0.78]	2.36724e-11
first dose	6	32598542	rs146848763	Yes	A/G	0.0390431	0.75[0.7,0.8]	2.43298e-17	0.0395819	0.78[0.71,0.85]	1.25368e-08	0.038031	0.7[0.63,0.78]	3.63498e-11
first dose	6	32582940	rs199640993	Yes	T/G	0.0390089	0.75[0.7,0.8]	2.4706e-17	0.0395464	0.78[0.71,0.85]	1.62832e-08	0.0379964	0.7[0.63,0.78]	2.60234e-11
first dose	6	32582939	rs201424733	Yes	T/G	0.0390415	0.75[0.7,0.8]	2.48729e-17	0.039578	0.78[0.71,0.85]	1.605e-08	0.0380297	0.7[0.63,0.78]	2.66684e-11
first dose	6	32604839	rs34773972	Yes	A/T	0.0391297	0.75[0.7,0.8]	2.54802e-17	0.0396164	0.78[0.71,0.85]	1.67791e-08	0.0382059	0.7[0.63,0.78]	2.46957e-11
first dose	6	32590623	rs200376069	Yes	AC/A	0.037135	0.74[0.69,0.79]	2.56157e-17	0.0376826	0.77[0.71,0.85]	1.94929e-08	0.0361298	0.69[0.62,0.77]	1.91972e-11
first dose	6	32446518	rs9269158	Yes	T/C	0.252597	0.85[0.82,0.89]	2.69398e-17	0.253615	0.88[0.84,0.93]	4.10707e-07	0.250361	0.82[0.77,0.86]	1.41721e-13
first dose	6	32432049	rs9268904	Yes	C/T	0.249254	0.85[0.82,0.88]	2.74897e-17	0.250398	0.88[0.84,0.92]	1.58876e-07	0.246782	0.82[0.77,0.86]	3.81867e-13
first dose	6	32597845	6:32597845_CT_C	Yes	C/CT	0.0393128	0.75[0.7,0.8]	2.7615e-17	0.039877	0.78[0.71,0.85]	1.5065e-08	0.0382742	0.7[0.63,0.78]	2.89275e-11
first dose	6	32580181	6:32580181_TTATAA_T	Yes	T/TTATAA	0.0389373	0.75[0.7,0.8]	2.79075e-17	0.0394657	0.78[0.71,0.85]	1.80884e-08	0.0379418	0.7[0.63,0.78]	2.69055e-11
first dose	6	32610947	rs1130153	Yes	C/A	0.0387946	0.75[0.7,0.8]	2.79436e-17	0.0392833	0.78[0.71,0.85]	1.56207e-08	0.0378848	0.7[0.63,0.78]	2.98901e-11
first dose	6	32614917	rs28375404	Yes	T/C	0.0390356	0.75[0.7,0.8]	2.93752e-17	0.039501	0.78[0.71,0.85]	1.54892e-08	0.0381512	0.7[0.63,0.78]	3.47516e-11
first dose	6	32660375	rs2858324	Yes	G/A	0.590889	1.14[1.11,1.18]	3.06469e-17	0.590769	1.1[1.06,1.15]	1.95279e-06	0.591369	1.19[1.14,1.25]	2.76282e-14
first dose	6	32444904	rs9469129	Yes	T/G	0.0388795	0.75[0.7,0.8]	3.11998e-17	0.0393047	0.78[0.71,0.85]	1.68059e-08	0.0380418	0.7[0.63,0.78]	3.22372e-11
first dose	6	32444908	rs9469130	Yes	C/G	0.0388795	0.75[0.7,0.8]	3.11998e-17	0.0393047	0.78[0.71,0.85]	1.68059e-08	0.0380418	0.7[0.63,0.78]	3.22372e-11
first dose	6	32609425	rs4457200	Yes	G/C	0.0386752	0.75[0.7,0.8]	3.2128e-17	0.0391594	0.78[0.71,0.85]	1.66691e-08	0.0377737	0.7[0.63,0.78]	3.37263e-11
first dose	6	32391192	rs3135357	Yes	C/T	0.187606	0.83[0.79,0.87]	3.25139e-17	0.188158	0.86[0.81,0.91]	3.07489e-07	0.186335	0.79[0.74,0.84]	1.31219e-13
first dose	6	32437069	rs9269022	Yes	A/T	0.252412	0.85[0.82,0.89]	3.37173e-17	0.253539	0.89[0.84,0.93]	6.0581e-07	0.250007	0.81[0.77,0.86]	8.78513e-14
first dose	6	32435159	rs9268982	Yes	T/C	0.252703	0.85[0.82,0.89]	3.37847e-17	0.253765	0.88[0.84,0.93]	4.88302e-07	0.250409	0.82[0.77,0.86]	1.26067e-13
first dose	6	32435107	6:32435107_GA_G	Yes	G/GA	0.252755	0.85[0.82,0.89]	3.43678e-17	0.253811	0.88[0.84,0.93]	4.84066e-07	0.250469	0.82[0.77,0.86]	1.30898e-13
first dose	6	32575983	rs12660719	Yes	G/A	0.0389434	0.75[0.7,0.8]	3.43958e-17	0.0394823	0.78[0.71,0.85]	2.0821e-08	0.0379346	0.7[0.63,0.78]	2.65869e-11
first dose	6	32435131	rs9268981	Yes	T/C	0.252699	0.85[0.82,0.89]	3.45375e-17	0.253763	0.88[0.84,0.93]	4.87092e-07	0.250402	0.82[0.77,0.86]	1.30379e-13
first dose	6	32584133	rs73730369	Yes	C/T	0.0390915	0.75[0.7,0.8]	3.47739e-17	0.0396003	0.78[0.72,0.85]	2.62552e-08	0.0381303	0.7[0.63,0.78]	2.10936e-11
first dose	6	32599212	rs73728894	Yes	C/T	0.0391326	0.75[0.7,0.8]	3.51586e-17	0.0396699	0.78[0.71,0.85]	1.51113e-08	0.0381211	0.7[0.63,0.78]	4.26622e-11
first dose	6	32597914	rs11754858	Yes	A/G	0.0409225	0.75[0.7,0.8]	3.53985e-17	0.0414357	0.78[0.72,0.85]	2.12396e-08	0.0399766	0.7[0.63,0.78]	2.67605e-11
first dose	6	32445526	rs9269145	Yes	T/C	0.251582	0.85[0.82,0.89]	3.75346e-17	0.252653	0.88[0.84,0.93]	4.38268e-07	0.24926	0.82[0.77,0.86]	1.65264e-13
first dose	6	32622110	rs28819191	Yes	A/G	0.0387072	0.75[0.7,0.8]	3.85673e-17	0.0391684	0.78[0.71,0.85]	1.59926e-08	0.0378373	0.7[0.63,0.78]	4.35513e-11
first dose	6	32592790	rs114683059	Yes	A/G	0.0385708	0.75[0.7,0.8]	3.87837e-17	0.0390838	0.78[0.71,0.85]	2.37456e-08	0.0376061	0.7[0.63,0.78]	3.16812e-11
first dose	6	32431896	rs9268890	Yes	G/A	0.249706	0.85[0.82,0.88]	3.96566e-17	0.250742	0.88[0.84,0.93]	3.87809e-07	0.247484	0.82[0.77,0.86]	1.96966e-13
first dose	6	32509317	rs114676131	Yes	A/C	0.0387645	0.74[0.7,0.8]	4.04233e-17	0.0391986	0.77[0.7,0.84]	6.74332e-09	0.0379192	0.71[0.63,0.79]	1.58505e-10
first dose	6	32665840	rs34825357	Yes	TC/T	0.588012	1.14[1.11,1.18]	4.21756e-17	0.588005	1.1[1.06,1.15]	2.25772e-06	0.588274	1.19[1.14,1.25]	3.72244e-14
first dose	6	32620416	rs28622088	Yes	T/C	0.0387858	0.75[0.7,0.8]	4.28191e-17	0.0392507	0.78[0.71,0.85]	1.79518e-08	0.0379084	0.7[0.63,0.78]	4.25934e-11
first dose	6	32566809	rs35820711	Yes	G/T	0.0387938	0.75[0.7,0.8]	4.39332e-17	0.0393762	0.78[0.71,0.85]	2.38671e-08	0.0377171	0.7[0.63,0.78]	3.21323e-11
first dose	6	32620155	rs73729588	Yes	T/C	0.0389562	0.75[0.7,0.8]	4.4786e-17	0.0394386	0.78[0.71,0.85]	1.7368e-08	0.0380534	0.7[0.63,0.78]	4.64964e-11
first dose	6	32593708	rs189790276	Yes	T/C	0.0388612	0.75[0.7,0.8]	5.00258e-17	0.0394159	0.78[0.71,0.85]	1.95806e-08	0.0378471	0.7[0.63,0.78]	4.37398e-11
first dose	6	32432045	rs9268903	Yes	C/A	0.249067	0.85[0.82,0.88]	5.14742e-17	0.250207	0.88[0.84,0.92]	2.45855e-07	0.246607	0.82[0.77,0.86]	3.91003e-13
first dose	6	32631375	rs66812757	Yes	C/A	0.148111	1.19[1.14,1.24]	5.18519e-17	0.146924	1.13[1.08,1.2]	2.44467e-06	0.14996	1.24[1.17,1.31]	7.24904e-13
first dose	6	32594786	rs73728638	Yes	T/C	0.0388386	0.75[0.7,0.8]	5.32149e-17	0.0393969	0.78[0.71,0.85]	1.81087e-08	0.0377993	0.7[0.63,0.78]	6.48498e-11
first dose	6	32448808	rs7748494	Yes	G/A	0.0395073	0.75[0.7,0.8]	5.51011e-17	0.0399919	0.78[0.72,0.85]	2.50822e-08	0.0385746	0.7[0.63,0.78]	3.56541e-11
first dose	6	32602308	rs183736834	Yes	C/T	0.0394734	0.75[0.7,0.8]	5.51831e-17	0.0399724	0.78[0.72,0.85]	3.60812e-08	0.0385419	0.7[0.63,0.78]	3.26577e-11
first dose	6	32436214	rs9269007	Yes	A/C	0.249259	0.85[0.82,0.89]	5.55474e-17	0.250098	0.88[0.84,0.92]	2.95672e-07	0.247324	0.82[0.77,0.86]	4.79135e-13
first dose	6	32431705	rs9268885	Yes	T/C	0.254097	0.86[0.82,0.89]	5.79914e-17	0.255198	0.88[0.84,0.93]	3.38953e-07	0.251693	0.82[0.78,0.86]	3.76954e-13
first dose	6	32631397	rs36229770	Yes	C/A	0.148429	1.19[1.14,1.23]	5.8026e-17	0.147221	1.14[1.08,1.2]	2.23868e-06	0.150318	1.24[1.17,1.31]	9.41174e-13
first dose	6	32567384	rs150373264	Yes	G/A	0.0384228	0.75[0.7,0.8]	5.89331e-17	0.0390492	0.78[0.71,0.85]	2.13795e-08	0.0372808	0.7[0.63,0.78]	5.87648e-11
first dose	6	32658911	rs2858328	Yes	T/C	0.58695	1.14[1.11,1.18]	6.20383e-17	0.587045	1.1[1.05,1.14]	6.72675e-06	0.587127	1.2[1.14,1.25]	7.60419e-15
first dose	6	32632783	rs1140310	Yes	C/A	0.166889	1.18[1.13,1.22]	6.23986e-17	0.166189	1.14[1.08,1.2]	4.87806e-07	0.167604	1.22[1.15,1.29]	5.0305e-12
first dose	6	32629129	rs1130432	Yes	C/T	0.151764	1.18[1.14,1.23]	6.29368e-17	0.150601	1.13[1.07,1.19]	2.89929e-06	0.153501	1.24[1.17,1.31]	4.78824e-13
first dose	6	32634226	rs68033958	Yes	A/G	0.156273	1.18[1.14,1.23]	6.31404e-17	0.155133	1.13[1.07,1.19]	3.32671e-06	0.158106	1.24[1.17,1.31]	3.79161e-13
first dose	6	32435523	rs9268988	Yes	T/C	0.248684	0.85[0.82,0.89]	6.70853e-17	0.249923	0.88[0.84,0.93]	6.66872e-07	0.246119	0.82[0.77,0.86]	1.87213e-13
first dose	6	32448763	rs7748472	Yes	G/A	0.0394148	0.75[0.7,0.8]	6.89059e-17	0.0398917	0.78[0.72,0.85]	2.54312e-08	0.0384989	0.7[0.63,0.78]	4.35078e-11
first dose	6	32579476	rs4487569	Yes	T/G	0.036309	0.74[0.69,0.79]	7.03395e-17	0.0368798	0.77[0.71,0.85]	3.80769e-08	0.035272	0.69[0.61,0.77]	2.86006e-11
first dose	6	32446876	6:32446876_ATCT_A	Yes	A/ATCT	0.0394191	0.75[0.7,0.8]	7.05372e-17	0.0398971	0.78[0.72,0.85]	2.5574e-08	0.0385009	0.7[0.63,0.78]	4.40316e-11
first dose	6	32561404	rs7753335	Yes	C/A	0.0385522	0.75[0.7,0.8]	7.37654e-17	0.0391661	0.78[0.72,0.85]	3.69722e-08	0.0374282	0.7[0.63,0.78]	2.81557e-11
first dose	6	32447520	rs11754562	Yes	A/G	0.0394076	0.75[0.7,0.8]	7.46704e-17	0.0398888	0.78[0.72,0.85]	2.51427e-08	0.038487	0.71[0.64,0.78]	5.0117e-11
first dose	6	32447119	rs9469134	Yes	T/C	0.0394076	0.75[0.7,0.8]	7.46898e-17	0.0398888	0.78[0.72,0.85]	2.51476e-08	0.038487	0.71[0.64,0.78]	5.0117e-11
first dose	6	32447139	rs9461758	Yes	A/C	0.0394076	0.75[0.7,0.8]	7.46898e-17	0.0398888	0.78[0.72,0.85]	2.51476e-08	0.038487	0.71[0.64,0.78]	5.0117e-11
first dose	6	32447081	rs9469133	Yes	G/C	0.0394076	0.75[0.7,0.8]	7.47396e-17	0.0398888	0.78[0.72,0.85]	2.51476e-08	0.0384869	0.71[0.64,0.78]	5.01604e-11
first dose	6	32445447	rs73729294	Yes	A/G	0.0394071	0.75[0.7,0.8]	7.48422e-17	0.0398884	0.78[0.72,0.85]	2.51088e-08	0.0384864	0.71[0.64,0.78]	5.03909e-11
first dose	6	32444116	rs7770920	Yes	A/T	0.0394075	0.75[0.7,0.8]	7.54257e-17	0.0398893	0.78[0.72,0.85]	2.51916e-08	0.0384859	0.71[0.64,0.78]	5.06109e-11
first dose	6	32444275	rs6457596	Yes	T/C	0.0394075	0.75[0.7,0.8]	7.54257e-17	0.0398893	0.78[0.72,0.85]	2.51916e-08	0.0384859	0.71[0.64,0.78]	5.06109e-11
first dose	6	32443175	rs17203458	Yes	A/G	0.0394073	0.75[0.7,0.8]	7.61912e-17	0.0398896	0.78[0.72,0.85]	2.52642e-08	0.0384849	0.71[0.64,0.78]	5.10554e-11
first dose	6	32507498	6:32507498_G_T	Yes	T/G	0.0406796	0.75[0.7,0.8]	7.65111e-17	0.0412004	0.78[0.71,0.85]	2.04383e-08	0.0397032	0.7[0.63,0.78]	1.04156e-10
first dose	6	32443031	rs17203430	Yes	T/C	0.0394071	0.75[0.7,0.8]	7.68083e-17	0.0398898	0.78[0.72,0.85]	2.5289e-08	0.0384839	0.71[0.64,0.78]	5.15062e-11
first dose	6	32445284	rs148948227	Yes	T/G	0.0394108	0.75[0.7,0.8]	7.70569e-17	0.0398942	0.78[0.72,0.85]	2.56923e-08	0.0384832	0.71[0.63,0.78]	4.93366e-11
first dose	6	32442703	rs17209754	Yes	A/G	0.0394067	0.75[0.7,0.8]	7.83215e-17	0.0398905	0.78[0.72,0.85]	2.53489e-08	0.0384816	0.71[0.64,0.78]	5.26139e-11
first dose	6	32438604	rs6924760	Yes	T/A	0.0394086	0.75[0.7,0.8]	7.8592e-17	0.0398951	0.78[0.72,0.85]	2.46993e-08	0.0384759	0.71[0.64,0.78]	5.35386e-11
first dose	6	32433057	rs9469120	Yes	C/A	0.0394094	0.75[0.7,0.8]	7.96932e-17	0.0398968	0.78[0.72,0.85]	2.49054e-08	0.0384749	0.71[0.64,0.78]	5.36406e-11
first dose	6	32445917	rs11753780	Yes	A/G	0.0394158	0.75[0.7,0.8]	7.98583e-17	0.0399016	0.78[0.72,0.85]	2.61854e-08	0.0384871	0.71[0.64,0.78]	5.06083e-11
first dose	6	32439696	rs9286789	Yes	G/T	0.0394072	0.75[0.7,0.8]	7.99636e-17	0.0398932	0.78[0.72,0.85]	2.51458e-08	0.0384755	0.71[0.64,0.78]	5.34487e-11
first dose	6	32441046	rs9461755	Yes	A/G	0.0394055	0.75[0.7,0.8]	8.05036e-17	0.0398909	0.78[0.72,0.85]	2.53799e-08	0.0384749	0.71[0.64,0.78]	5.33073e-11
first dose	6	32441129	rs9461756	Yes	A/G	0.0394055	0.75[0.7,0.8]	8.05036e-17	0.0398909	0.78[0.72,0.85]	2.53799e-08	0.038475	0.71[0.64,0.78]	5.3343e-11
first dose	6	32440658	rs11759730	Yes	T/G	0.0394057	0.75[0.7,0.8]	8.05875e-17	0.039891	0.78[0.72,0.85]	2.53882e-08	0.0384751	0.71[0.64,0.78]	5.33758e-11
first dose	6	32440487	rs17203039	Yes	C/T	0.0394058	0.75[0.7,0.8]	8.06516e-17	0.0398911	0.78[0.72,0.85]	2.54058e-08	0.0384751	0.71[0.64,0.78]	5.33758e-11
first dose	6	32441696	rs2071805	Yes	T/C	0.0394061	0.75[0.7,0.8]	8.06942e-17	0.0398916	0.78[0.72,0.85]	2.5446e-08	0.0384764	0.71[0.64,0.78]	5.37073e-11
first dose	6	32659435	rs4713589	Yes	A/G	0.586996	1.14[1.11,1.18]	8.26886e-17	0.587074	1.1[1.06,1.15]	5.53598e-06	0.587207	1.2[1.14,1.25]	1.60391e-14
first dose	6	32660582	rs2647006	Yes	C/A	0.584704	1.14[1.11,1.18]	8.41157e-17	0.584691	1.1[1.06,1.15]	2.92589e-06	0.585001	1.19[1.14,1.25]	4.35009e-14
first dose	6	32631456	6:32631456_G_T	Yes	T/G	0.1528	1.18[1.14,1.23]	9.05661e-17	0.1516	1.13[1.07,1.19]	2.67962e-06	0.154735	1.23[1.16,1.3]	1.26963e-12
first dose	6	32635883	rs3828793	Yes	T/C	0.147641	1.18[1.14,1.23]	9.06952e-17	0.146304	1.13[1.08,1.19]	2.98154e-06	0.149727	1.24[1.17,1.31]	9.16424e-13
first dose	6	32444430	rs111573974	Yes	TG/T	0.0390918	0.75[0.7,0.8]	9.18258e-17	0.0396472	0.78[0.71,0.85]	1.76576e-08	0.0380504	0.71[0.64,0.79]	8.68819e-11
first dose	6	32383633	rs2001099	Yes	C/G	0.187863	0.83[0.79,0.87]	9.35164e-17	0.188352	0.86[0.82,0.91]	3.57532e-07	0.186647	0.79[0.74,0.84]	2.26758e-13
first dose	6	32520970	rs138026774	Yes	A/G	0.0368818	0.74[0.69,0.79]	9.97265e-17	0.0373243	0.76[0.7,0.84]	1.09661e-08	0.0360081	0.69[0.62,0.78]	8.96276e-11
first dose	6	32420138	rs3129893	Yes	A/C	0.195694	0.84[0.8,0.87]	9.99626e-17	0.196301	0.86[0.81,0.9]	2.60356e-08	0.194266	0.81[0.76,0.86]	1.84551e-11
first dose	6	32415777	6:32415777_CAT_C	Yes	C/CAT	0.195423	0.84[0.8,0.87]	1.02676e-16	0.196041	0.86[0.81,0.9]	2.61119e-08	0.193967	0.81[0.76,0.86]	1.73895e-11
first dose	6	32420286	rs3129894	Yes	A/G	0.195496	0.84[0.8,0.87]	1.02868e-16	0.196114	0.86[0.81,0.9]	2.77082e-08	0.194037	0.81[0.76,0.86]	1.63842e-11
first dose	6	32421272	rs3129896	Yes	A/G	0.195502	0.84[0.8,0.87]	1.03448e-16	0.19612	0.86[0.81,0.9]	2.78549e-08	0.194041	0.81[0.76,0.86]	1.64109e-11
first dose	6	32585456	rs76984893	Yes	C/A	0.042043	0.76[0.71,0.81]	1.04869e-16	0.0426053	0.79[0.73,0.86]	1.25538e-07	0.0409834	0.7[0.63,0.78]	1.32353e-11
first dose	6	32633835	rs114494855	Yes	T/A	0.153213	1.18[1.14,1.23]	1.14015e-16	0.152088	1.13[1.07,1.19]	4.91137e-06	0.154965	1.24[1.17,1.31]	4.88182e-13
first dose	6	32415788	rs2395183	Yes	C/T	0.195529	0.84[0.8,0.87]	1.1703e-16	0.196156	0.86[0.81,0.9]	3.05531e-08	0.194051	0.81[0.76,0.86]	1.65624e-11
first dose	6	32668323	rs2858310	Yes	A/G	0.593157	1.14[1.11,1.18]	1.26198e-16	0.593373	1.1[1.06,1.15]	4.12969e-06	0.593058	1.19[1.14,1.25]	4.7819e-14
first dose	6	32668713	rs2858309	Yes	G/C	0.593146	1.14[1.11,1.18]	1.26591e-16	0.593376	1.1[1.06,1.15]	4.13071e-06	0.593023	1.19[1.14,1.25]	4.77492e-14
first dose	6	32669132	rs9275389	Yes	T/C	0.593154	1.14[1.11,1.18]	1.30405e-16	0.59338	1.1[1.06,1.15]	4.09193e-06	0.593037	1.19[1.14,1.25]	5.06785e-14
first dose	6	32628843	rs73729445	Yes	T/C	0.0385252	0.75[0.7,0.8]	1.34432e-16	0.0389135	0.78[0.71,0.85]	2.74591e-08	0.0377862	0.7[0.63,0.78]	9.09674e-11
first dose	6	32631446	6:32631446_A_G	Yes	G/A	0.148523	1.18[1.14,1.23]	1.3602e-16	0.147322	1.13[1.07,1.19]	3.1601e-06	0.150402	1.23[1.16,1.31]	1.57695e-12
first dose	6	32631449	6:32631449_T_C	Yes	C/T	0.148523	1.18[1.14,1.23]	1.3651e-16	0.147321	1.13[1.07,1.19]	3.16554e-06	0.150401	1.23[1.16,1.31]	1.57869e-12
first dose	6	32630087	rs71542430	Yes	C/T	0.159107	1.18[1.13,1.23]	1.37873e-16	0.157889	1.13[1.08,1.19]	1.82309e-06	0.161064	1.22[1.16,1.3]	4.0391e-12
first dose	6	32668336	rs2647046	Yes	C/A	0.593136	1.14[1.11,1.18]	1.3811e-16	0.593353	1.1[1.06,1.15]	4.2295e-06	0.593037	1.19[1.14,1.25]	5.06785e-14
first dose	6	32435584	rs9268990	Yes	T/C	0.249205	0.86[0.82,0.89]	1.40547e-16	0.250217	0.88[0.84,0.93]	6.23243e-07	0.246993	0.82[0.78,0.87]	5.8997e-13
first dose	6	32435595	rs9268991	Yes	G/A	0.249205	0.86[0.82,0.89]	1.40577e-16	0.250217	0.88[0.84,0.93]	6.23212e-07	0.246992	0.82[0.78,0.87]	5.90102e-13
first dose	6	32453274	rs113177073	Yes	TA/T	0.0385544	0.75[0.7,0.8]	1.41812e-16	0.0389974	0.78[0.71,0.85]	4.28256e-08	0.0376955	0.7[0.63,0.78]	6.47486e-11
first dose	6	32674952	rs9275521	Yes	C/T	0.593129	1.14[1.11,1.18]	1.44154e-16	0.593334	1.1[1.06,1.15]	4.32769e-06	0.593049	1.19[1.14,1.25]	5.16791e-14
first dose	6	32670308	rs2856717	Yes	G/A	0.593062	1.14[1.11,1.18]	1.44251e-16	0.593237	1.1[1.06,1.15]	4.21587e-06	0.593037	1.19[1.14,1.25]	5.02226e-14
first dose	6	32671765	rs2856699	Yes	G/A	0.593171	1.14[1.11,1.18]	1.45291e-16	0.593381	1.1[1.06,1.15]	4.25497e-06	0.593083	1.19[1.14,1.25]	5.49021e-14
first dose	6	32678260	rs4947345	Yes	A/T	0.593119	1.14[1.11,1.18]	1.5153e-16	0.593326	1.1[1.06,1.15]	4.42627e-06	0.593039	1.19[1.14,1.25]	5.17963e-14
first dose	6	32628098	rs28703037	Yes	C/G	0.0384789	0.75[0.7,0.8]	1.53418e-16	0.0388994	0.78[0.71,0.85]	2.80197e-08	0.0376857	0.7[0.63,0.78]	1.01087e-10
first dose	6	32423528	6:32423528_TC_T	Yes	T/TC	0.194695	0.83[0.8,0.87]	1.53536e-16	0.195418	0.85[0.81,0.9]	1.97746e-08	0.193084	0.81[0.76,0.86]	4.24813e-11
first dose	6	32670897	rs2647051	Yes	C/T	0.593117	1.14[1.11,1.18]	1.54099e-16	0.593329	1.1[1.06,1.15]	4.52359e-06	0.593025	1.19[1.14,1.25]	5.51277e-14
first dose	6	32667280	rs2647040	Yes	G/A	0.592499	1.14[1.11,1.18]	1.56606e-16	0.592732	1.1[1.06,1.15]	4.5519e-06	0.592374	1.19[1.14,1.25]	4.39411e-14
first dose	6	32389747	rs3135362	Yes	G/T	0.190172	0.83[0.8,0.87]	1.5769e-16	0.19078	0.86[0.82,0.91]	3.55564e-07	0.188784	0.8[0.75,0.85]	1.03507e-12
first dose	6	32630066	rs71542429	Yes	C/T	0.15414	1.18[1.14,1.23]	1.61026e-16	0.152897	1.14[1.08,1.2]	1.77496e-06	0.15608	1.22[1.16,1.3]	5.79808e-12
first dose	6	32415080	rs3129891	Yes	A/G	0.212879	0.84[0.81,0.88]	1.6712e-16	0.213632	0.87[0.82,0.91]	7.90827e-08	0.211251	0.81[0.77,0.86]	4.05568e-12
first dose	6	32670464	rs2858305	Yes	T/G	0.593386	1.14[1.11,1.18]	1.76806e-16	0.593483	1.1[1.06,1.15]	6.31693e-06	0.593485	1.19[1.14,1.25]	3.87689e-14
first dose	6	32453284	rs111524667	Yes	G/C	0.0391915	0.75[0.7,0.8]	1.76884e-16	0.0396502	0.78[0.72,0.85]	5.36824e-08	0.038312	0.7[0.63,0.78]	5.94817e-11
first dose	6	32426271	rs4601112	Yes	C/T	0.195323	0.84[0.8,0.87]	1.82632e-16	0.195919	0.86[0.81,0.91]	3.98476e-08	0.193909	0.81[0.76,0.86]	2.16087e-11
first dose	6	32633935	rs116617461	Yes	G/T	0.149474	1.18[1.14,1.23]	1.83503e-16	0.148353	1.13[1.07,1.19]	5.61343e-06	0.151172	1.24[1.17,1.31]	6.2717e-13
first dose	6	32633934	rs114003122	Yes	T/C	0.149474	1.18[1.14,1.23]	1.83524e-16	0.148353	1.13[1.07,1.19]	5.61399e-06	0.151172	1.24[1.17,1.31]	6.2717e-13
first dose	6	32633895	rs113028711	Yes	A/G	0.148792	1.18[1.14,1.23]	1.85543e-16	0.147631	1.13[1.07,1.19]	5.2098e-06	0.150545	1.24[1.17,1.31]	8.56075e-13
first dose	6	32633970	rs35567463	Yes	A/C	0.149354	1.18[1.14,1.23]	1.8562e-16	0.148216	1.13[1.07,1.19]	5.84489e-06	0.151086	1.24[1.17,1.31]	6.04055e-13
first dose	6	32443368	rs9269112	Yes	G/C	0.252662	0.86[0.83,0.89]	1.86787e-16	0.253732	0.89[0.85,0.93]	1.11034e-06	0.250327	0.82[0.78,0.86]	3.63801e-13
first dose	6	32442391	rs61550563	Yes	C/A	0.0399388	0.76[0.71,0.81]	1.90399e-16	0.0404132	0.78[0.72,0.85]	3.2999e-08	0.0390208	0.71[0.64,0.79]	1.03382e-10
first dose	6	32628606	rs201049473	Yes	A/C	0.0384516	0.75[0.7,0.8]	1.91464e-16	0.0388638	0.78[0.71,0.85]	3.44621e-08	0.0376734	0.7[0.63,0.78]	1.00841e-10
first dose	6	32633153	rs67303455	Yes	G/A	0.149131	1.18[1.14,1.23]	1.9431e-16	0.148023	1.13[1.07,1.19]	5.9792e-06	0.150819	1.24[1.17,1.31]	7.15009e-13
first dose	6	32630613	rs758190520	Yes	C/T	0.14886	1.18[1.14,1.23]	1.95725e-16	0.147781	1.13[1.07,1.19]	5.84289e-06	0.150485	1.24[1.17,1.31]	6.29971e-13
first dose	6	32629545	rs79603908	Yes	C/T	0.0384401	0.75[0.7,0.8]	1.98275e-16	0.0388503	0.78[0.71,0.85]	3.52123e-08	0.0376656	0.7[0.63,0.78]	1.01749e-10
first dose	6	32629920	rs41544112	Yes	T/C	0.0384344	0.75[0.7,0.8]	2.01255e-16	0.0388438	0.78[0.71,0.85]	3.55888e-08	0.0376614	0.7[0.63,0.78]	1.01903e-10
first dose	6	32667958	rs2856722	Yes	G/A	0.59417	1.14[1.11,1.18]	2.0159e-16	0.594406	1.1[1.06,1.15]	6.07829e-06	0.59405	1.19[1.14,1.25]	4.72231e-14
first dose	6	32630587	rs36174316	Yes	T/C	0.148809	1.18[1.14,1.23]	2.01711e-16	0.147721	1.13[1.07,1.19]	5.82565e-06	0.150448	1.24[1.17,1.31]	6.60418e-13
first dose	6	32634188	rs67955939	Yes	C/T	0.149731	1.18[1.14,1.23]	2.02261e-16	0.14861	1.13[1.07,1.19]	6.4094e-06	0.151426	1.24[1.17,1.31]	5.9421e-13
first dose	6	32633870	rs112128028	Yes	C/T	0.148836	1.18[1.14,1.23]	2.03294e-16	0.147686	1.13[1.07,1.19]	5.10589e-06	0.15057	1.24[1.17,1.31]	9.81372e-13
first dose	6	32630634	rs66615660	Yes	G/A	0.14903	1.18[1.14,1.23]	2.06188e-16	0.147943	1.13[1.07,1.19]	5.51504e-06	0.150668	1.24[1.17,1.31]	7.56932e-13
first dose	6	32629032	rs73729446	Yes	G/C	0.0384568	0.75[0.7,0.8]	2.09923e-16	0.0388731	0.78[0.71,0.85]	3.7277e-08	0.0376712	0.7[0.63,0.78]	1.00871e-10
first dose	6	32629737	rs9273912	Yes	T/C	0.149448	1.18[1.14,1.23]	2.1344e-16	0.148287	1.13[1.07,1.19]	5.21785e-06	0.151202	1.24[1.17,1.31]	7.99695e-13
first dose	6	32629936	rs1049107	Yes	T/C	0.149448	1.18[1.14,1.23]	2.13729e-16	0.148288	1.13[1.07,1.19]	5.20974e-06	0.1512	1.24[1.17,1.31]	8.08885e-13
first dose	6	32633436	rs72844390	Yes	T/C	0.149497	1.18[1.14,1.23]	2.15136e-16	0.148391	1.13[1.07,1.19]	5.73082e-06	0.151168	1.24[1.17,1.31]	7.32892e-13
first dose	6	32629482	rs9273794	Yes	A/G	0.153772	1.18[1.13,1.23]	2.19465e-16	0.152686	1.13[1.07,1.19]	5.81375e-06	0.155472	1.23[1.16,1.31]	7.40136e-13
first dose	6	32634303	rs1049061	Yes	A/G	0.14944	1.18[1.14,1.23]	2.23666e-16	0.148316	1.13[1.07,1.19]	6.36403e-06	0.151144	1.24[1.17,1.31]	6.61469e-13
first dose	6	32628828	rs68081734	Yes	C/T	0.150372	1.18[1.13,1.23]	2.35065e-16	0.149337	1.13[1.07,1.19]	5.64316e-06	0.151928	1.23[1.16,1.31]	1.09576e-12
first dose	6	32634263	rs66957194	Yes	T/G	0.149419	1.18[1.13,1.23]	2.35269e-16	0.148302	1.13[1.07,1.19]	6.29048e-06	0.151109	1.24[1.17,1.31]	7.07629e-13
first dose	6	32635091	rs4311549	Yes	G/T	0.765048	1.15[1.12,1.19]	2.47563e-16	0.765477	1.13[1.08,1.18]	1.50214e-07	0.764769	1.18[1.12,1.24]	9.54475e-11
first dose	6	32634426	rs67147537	Yes	A/G	0.149524	1.18[1.13,1.23]	2.56129e-16	0.148409	1.13[1.07,1.19]	6.30626e-06	0.151227	1.24[1.17,1.31]	7.59161e-13
first dose	6	32634118	rs68082907	Yes	G/A	0.149689	1.18[1.13,1.23]	2.58579e-16	0.148574	1.13[1.07,1.19]	6.78148e-06	0.151372	1.24[1.17,1.31]	7.17434e-13
first dose	6	32635590	rs4473904	Yes	G/A	0.149597	1.18[1.13,1.23]	2.60454e-16	0.148496	1.13[1.07,1.19]	6.28646e-06	0.151255	1.24[1.17,1.31]	7.69629e-13
first dose	6	32629718	rs36233043	Yes	A/G	0.149022	1.18[1.13,1.23]	2.62363e-16	0.147941	1.13[1.07,1.19]	4.84022e-06	0.150687	1.23[1.16,1.31]	1.08783e-12
first dose	6	32634369	rs1049056	Yes	A/C	0.149743	1.18[1.13,1.23]	2.72086e-16	0.148611	1.13[1.07,1.19]	5.9411e-06	0.151481	1.24[1.17,1.31]	8.86314e-13
first dose	6	32628190	rs28396311	Yes	C/T	0.149434	1.18[1.13,1.23]	2.80346e-16	0.148329	1.13[1.07,1.19]	6.44358e-06	0.1511	1.24[1.17,1.31]	8.44736e-13
first dose	6	32587895	rs11756432	Yes	G/A	0.0360578	0.74[0.69,0.8]	2.8513e-16	0.0366336	0.77[0.7,0.85]	6.44611e-08	0.0350207	0.69[0.62,0.77]	1.04929e-10
first dose	6	32633415	rs77247372	Yes	T/C	0.149664	1.18[1.13,1.23]	2.85614e-16	0.148559	1.13[1.07,1.19]	6.4669e-06	0.151334	1.24[1.17,1.31]	8.40473e-13
first dose	6	32394313	rs2395170	Yes	C/A	0.191919	0.84[0.8,0.87]	2.85959e-16	0.192362	0.87[0.82,0.92]	5.57199e-07	0.190953	0.8[0.75,0.85]	1.07454e-12
first dose	6	32634073	rs72844397	Yes	A/G	0.149996	1.18[1.13,1.23]	2.87063e-16	0.148907	1.13[1.07,1.19]	7.59353e-06	0.151634	1.24[1.17,1.31]	7.09849e-13
first dose	6	32634152	rs9274507	Yes	A/G	0.764577	1.15[1.12,1.19]	2.89102e-16	0.764948	1.13[1.08,1.18]	1.94932e-07	0.764366	1.18[1.12,1.24]	7.54273e-11
first dose	6	32634505	rs71542466	Yes	G/C	0.14978	1.18[1.13,1.23]	2.98757e-16	0.148673	1.13[1.07,1.19]	6.74036e-06	0.151475	1.24[1.17,1.31]	8.01928e-13
first dose	6	32629868	rs1049088	Yes	G/A	0.149369	1.18[1.13,1.23]	3.0113e-16	0.148258	1.13[1.07,1.19]	6.67539e-06	0.151051	1.24[1.17,1.31]	8.86562e-13
first dose	6	32627192	rs28451423	Yes	A/T	0.149829	1.18[1.13,1.23]	3.05703e-16	0.148725	1.13[1.07,1.19]	5.88425e-06	0.151485	1.23[1.16,1.31]	1.11801e-12
first dose	6	32627882	rs1071639	Yes	T/C	0.149459	1.18[1.13,1.23]	3.09419e-16	0.148364	1.13[1.07,1.19]	6.76444e-06	0.15111	1.24[1.17,1.31]	8.76953e-13
first dose	6	32627763	rs1049219	Yes	T/A	0.149485	1.18[1.13,1.23]	3.11095e-16	0.148367	1.13[1.07,1.19]	6.45496e-06	0.151173	1.24[1.17,1.31]	9.6487e-13
first dose	6	32627752	rs1049222	Yes	C/T	0.149482	1.18[1.13,1.23]	3.13766e-16	0.148363	1.13[1.07,1.19]	6.5058e-06	0.151172	1.24[1.17,1.31]	9.64475e-13
first dose	6	32634508	rs9274528	Yes	T/C	0.765429	1.15[1.11,1.19]	3.16721e-16	0.765803	1.13[1.08,1.18]	2.15428e-07	0.765232	1.18[1.12,1.24]	7.77557e-11
first dose	6	32633630	rs66481651	Yes	T/C	0.149898	1.18[1.13,1.23]	3.1714e-16	0.148824	1.13[1.07,1.19]	7.36837e-06	0.151514	1.24[1.17,1.31]	8.07606e-13
first dose	6	32627798	rs1071641	Yes	T/C	0.149512	1.18[1.13,1.23]	3.20804e-16	0.148396	1.13[1.07,1.19]	6.48019e-06	0.151196	1.24[1.17,1.31]	9.94766e-13
first dose	6	32634264	rs72844399	Yes	T/C	0.149974	1.18[1.13,1.23]	3.39653e-16	0.148793	1.13[1.07,1.19]	5.72475e-06	0.151758	1.23[1.16,1.31]	1.22352e-12
first dose	6	32634485	rs9274526	Yes	C/A	0.765442	1.15[1.11,1.19]	3.39779e-16	0.765811	1.13[1.08,1.18]	2.1506e-07	0.765256	1.18[1.12,1.24]	8.05749e-11
first dose	6	32629506	rs66967821	Yes	G/C	0.149434	1.18[1.13,1.23]	3.42479e-16	0.14833	1.13[1.07,1.19]	7.13167e-06	0.151104	1.24[1.17,1.31]	9.35187e-13
first dose	6	32631452	6:32631452_C_T	Yes	T/C	0.0384289	0.75[0.7,0.8]	3.48798e-16	0.0388438	0.78[0.71,0.85]	3.89738e-08	0.0376565	0.71[0.64,0.79]	1.80494e-10
first dose	6	32627627	rs34153824	Yes	T/C	0.149703	1.18[1.13,1.23]	3.57686e-16	0.148628	1.13[1.07,1.19]	7.14851e-06	0.151316	1.24[1.17,1.31]	9.64798e-13
first dose	6	32629963	rs1049100	Yes	T/C	0.149995	1.18[1.13,1.23]	3.68225e-16	0.14885	1.13[1.07,1.19]	5.75516e-06	0.151755	1.23[1.16,1.31]	1.51672e-12
first dose	6	32634901	rs4279477	Yes	G/T	0.149843	1.18[1.13,1.23]	3.70135e-16	0.148751	1.13[1.07,1.19]	8.32929e-06	0.151483	1.24[1.17,1.31]	8.019e-13
first dose	6	32635394	rs4516984	Yes	G/A	0.764886	1.15[1.11,1.19]	3.8298e-16	0.765237	1.12[1.08,1.18]	2.76898e-07	0.764715	1.18[1.12,1.24]	6.40529e-11
first dose	6	32667762	rs2856723	Yes	G/A	0.588978	1.14[1.1,1.18]	3.84051e-16	0.589432	1.1[1.05,1.15]	7.31664e-06	0.588504	1.19[1.14,1.25]	6.44862e-14
first dose	6	32634620	rs9274535	Yes	C/T	0.765413	1.15[1.11,1.19]	3.95325e-16	0.765803	1.13[1.08,1.18]	2.32758e-07	0.765189	1.18[1.12,1.24]	8.78012e-11
first dose	6	32632818	rs1130368	Yes	G/T	0.145968	1.18[1.14,1.23]	4.00942e-16	0.144889	1.13[1.07,1.19]	6.77569e-06	0.147555	1.24[1.16,1.31]	1.83683e-12
first dose	6	32643839	rs9275032	Yes	C/T	0.763242	1.15[1.11,1.19]	4.01268e-16	0.763415	1.13[1.08,1.18]	2.06887e-07	0.763437	1.18[1.12,1.24]	1.4717e-10
first dose	6	32634922	rs4403294	Yes	G/A	0.765292	1.15[1.11,1.19]	4.02492e-16	0.765658	1.13[1.08,1.18]	2.3787e-07	0.765095	1.18[1.12,1.24]	7.8573e-11
first dose	6	32633351	rs67311368	Yes	A/T	0.149862	1.18[1.13,1.23]	4.12201e-16	0.148684	1.13[1.07,1.19]	6.07338e-06	0.151674	1.23[1.16,1.31]	1.68584e-12
first dose	6	32635481	rs4604305	Yes	G/C	0.150253	1.18[1.13,1.23]	4.23707e-16	0.149115	1.13[1.07,1.19]	7.30654e-06	0.151993	1.23[1.16,1.31]	1.08527e-12
first dose	6	32627991	rs1049177	Yes	T/C	0.150529	1.18[1.13,1.23]	4.25614e-16	0.149379	1.13[1.07,1.19]	8.04472e-06	0.152284	1.23[1.16,1.31]	1.04186e-12
first dose	6	32628001	rs1049175	Yes	C/T	0.150529	1.18[1.13,1.23]	4.26286e-16	0.149379	1.13[1.07,1.19]	8.04943e-06	0.152283	1.23[1.16,1.31]	1.04292e-12
first dose	6	32630403	6:32630403_A_G	Yes	G/A	0.15119	1.18[1.13,1.23]	4.34797e-16	0.150123	1.13[1.07,1.19]	6.60242e-06	0.152827	1.23[1.16,1.31]	1.68697e-12
first dose	6	32663631	rs3129720	Yes	C/T	0.761136	1.15[1.11,1.19]	4.39541e-16	0.761328	1.12[1.08,1.18]	2.16912e-07	0.761244	1.18[1.12,1.24]	1.40267e-10
first dose	6	32633091	rs67613268	Yes	A/T	0.154776	1.18[1.13,1.22]	4.46413e-16	0.153678	1.12[1.07,1.18]	8.18353e-06	0.156514	1.23[1.16,1.3]	1.3323e-12
first dose	6	32661779	rs3129719	Yes	G/T	0.76116	1.15[1.11,1.19]	4.60126e-16	0.76136	1.12[1.08,1.18]	2.31318e-07	0.761252	1.18[1.12,1.24]	1.36725e-10
first dose	6	32633855	rs28534808	Yes	A/G	0.0381201	0.75[0.7,0.8]	4.82328e-16	0.0385049	0.78[0.71,0.85]	4.05941e-08	0.0373792	0.71[0.63,0.79]	1.89199e-10
first dose	6	32667119	rs3135006	Yes	C/T	0.761144	1.15[1.11,1.19]	5.0871e-16	0.761333	1.12[1.08,1.18]	2.60986e-07	0.761256	1.18[1.12,1.24]	1.248e-10
first dose	6	32448094	rs187940579	Yes	A/C	0.0363718	0.75[0.7,0.8]	5.12969e-16	0.0369543	0.77[0.71,0.85]	3.79481e-08	0.0353136	0.71[0.63,0.79]	7.58048e-10
first dose	6	32630223	rs71542437	Yes	T/G	0.149995	1.18[1.13,1.23]	5.16596e-16	0.148894	1.13[1.07,1.19]	8.35974e-06	0.151673	1.23[1.16,1.31]	1.40304e-12
first dose	6	32630236	rs9274131	Yes	A/G	0.149995	1.18[1.13,1.23]	5.17384e-16	0.148895	1.13[1.07,1.19]	8.37328e-06	0.151673	1.23[1.16,1.31]	1.40187e-12
first dose	6	32559563	rs73729333	Yes	G/A	0.0335025	0.73[0.68,0.79]	5.2182e-16	0.0340924	0.77[0.7,0.85]	1.11256e-07	0.0324206	0.69[0.61,0.77]	2.51164e-10
first dose	6	32429204	rs9268845	Yes	T/C	0.244574	0.86[0.83,0.89]	5.53058e-16	0.245511	0.88[0.84,0.93]	6.55191e-07	0.242482	0.82[0.78,0.87]	5.18463e-12
first dose	6	32632915	rs74188963	Yes	A/C	0.146022	1.18[1.14,1.23]	5.67128e-16	0.144885	1.13[1.07,1.19]	5.21578e-06	0.14772	1.23[1.16,1.3]	5.90653e-12
first dose	6	32630797	rs71542441	Yes	A/G	0.148206	1.18[1.13,1.23]	5.67198e-16	0.147133	1.13[1.07,1.19]	8.68791e-06	0.149813	1.23[1.16,1.31]	1.71508e-12
first dose	6	32638783	rs3134992	Yes	C/T	0.763939	1.15[1.11,1.19]	5.96231e-16	0.764135	1.13[1.08,1.18]	2.28039e-07	0.764104	1.18[1.12,1.24]	1.80401e-10
first dose	6	32447989	rs2395195	Yes	A/G	0.126792	1.19[1.14,1.24]	6.05894e-16	0.12583	1.23[1.17,1.31]	4.59877e-13	0.12831	1.14[1.07,1.21]	3.03028e-05
first dose	6	32642050	rs3134987	Yes	T/A	0.764236	1.15[1.11,1.19]	6.30967e-16	0.764418	1.12[1.08,1.18]	2.81848e-07	0.764392	1.18[1.12,1.24]	1.49402e-10
first dose	6	32652305	rs3134976	Yes	C/A	0.761101	1.15[1.11,1.19]	6.42834e-16	0.761354	1.12[1.08,1.18]	2.59135e-07	0.761107	1.17[1.12,1.23]	1.64152e-10
first dose	6	32632973	rs74203503	Yes	C/T	0.146565	1.18[1.13,1.23]	6.45618e-16	0.145416	1.13[1.07,1.19]	4.99117e-06	0.148278	1.23[1.16,1.3]	6.59459e-12
first dose	6	32630205	rs9274115	Yes	C/T	0.762674	1.15[1.11,1.19]	6.48724e-16	0.763125	1.12[1.07,1.17]	3.21987e-07	0.762309	1.18[1.12,1.24]	1.01516e-10
first dose	6	32634717	rs72844401	Yes	A/G	0.150668	1.18[1.13,1.23]	6.66956e-16	0.149549	1.12[1.07,1.18]	1.11078e-05	0.152372	1.23[1.16,1.31]	9.75718e-13
first dose	6	32637680	rs3134994	Yes	C/T	0.761249	1.15[1.11,1.19]	7.10818e-16	0.761479	1.12[1.08,1.17]	2.64266e-07	0.76129	1.17[1.12,1.23]	1.84609e-10
first dose	6	32627390	rs9273423	Yes	C/T	0.762327	1.15[1.11,1.19]	7.13396e-16	0.762818	1.12[1.07,1.18]	2.95874e-07	0.761885	1.18[1.12,1.24]	1.09955e-10
first dose	6	32634677	rs71542467	Yes	A/G	0.15265	1.18[1.13,1.22]	7.31571e-16	0.151576	1.12[1.07,1.18]	1.15315e-05	0.154408	1.23[1.16,1.3]	1.53699e-12
first dose	6	32634681	rs71542468	Yes	T/G	0.152651	1.18[1.13,1.22]	7.32899e-16	0.151576	1.12[1.07,1.18]	1.15411e-05	0.154408	1.23[1.16,1.3]	1.53658e-12
first dose	6	32630194	rs9274112	Yes	C/T	0.762697	1.15[1.11,1.19]	7.40563e-16	0.763158	1.12[1.07,1.17]	3.59988e-07	0.762313	1.18[1.12,1.24]	1.01843e-10
first dose	6	32392268	rs149900446	Yes	AT/A	0.202063	0.84[0.81,0.88]	7.45095e-16	0.202415	0.86[0.82,0.91]	9.13366e-08	0.201209	0.81[0.77,0.86]	2.71205e-11
first dose	6	32633334	rs9274450	Yes	G/A	0.762301	1.15[1.11,1.19]	7.73518e-16	0.762649	1.12[1.07,1.17]	3.63165e-07	0.762102	1.18[1.12,1.24]	9.46246e-11
first dose	6	32376019	rs62404579	Yes	T/G	0.0631137	0.8[0.76,0.85]	7.85475e-16	0.0635397	0.85[0.8,0.92]	1.47898e-05	0.0622225	0.72[0.66,0.79]	1.67963e-14
first dose	6	32633131	rs9274436	Yes	G/C	0.762195	1.15[1.11,1.19]	8.03639e-16	0.762654	1.12[1.07,1.17]	3.51875e-07	0.761814	1.18[1.12,1.24]	1.24429e-10
first dose	6	32631029	rs58770498	Yes	C/T	0.0386882	0.75[0.7,0.81]	8.19389e-16	0.0391199	0.78[0.72,0.86]	8.70403e-08	0.0378855	0.71[0.64,0.79]	2.15203e-10
first dose	6	32631568	rs113192023	Yes	C/T	0.146395	1.18[1.13,1.23]	8.39374e-16	0.145247	1.13[1.07,1.19]	5.65164e-06	0.14818	1.23[1.16,1.3]	7.94334e-12
first dose	6	32635632	rs4516985	Yes	G/A	0.762785	1.15[1.11,1.19]	8.52529e-16	0.763212	1.12[1.07,1.17]	4.20703e-07	0.762457	1.18[1.12,1.24]	1.0091e-10
first dose	6	32635846	rs9274614	Yes	G/C	0.761228	1.15[1.11,1.19]	8.75035e-16	0.76142	1.12[1.07,1.17]	3.00295e-07	0.761346	1.17[1.12,1.23]	1.96589e-10
first dose	6	32636137	rs9274637	Yes	G/A	0.761098	1.15[1.11,1.19]	8.80446e-16	0.761309	1.12[1.07,1.17]	3.08176e-07	0.761178	1.17[1.12,1.23]	1.93716e-10
first dose	6	32585632	rs114609017	Yes	A/G	0.0288074	0.73[0.67,0.79]	8.98293e-16	0.0291493	0.75[0.68,0.83]	2.58249e-08	0.0281154	0.69[0.61,0.78]	3.30513e-09
first dose	6	32632859	rs74186130	Yes	G/C	0.141683	1.18[1.14,1.23]	9.02133e-16	0.14063	1.12[1.06,1.18]	2.49667e-05	0.143224	1.25[1.17,1.32]	4.9188e-13
first dose	6	32635312	rs9274579	Yes	G/A	0.762502	1.15[1.11,1.19]	9.40604e-16	0.762859	1.12[1.07,1.17]	4.41715e-07	0.762289	1.18[1.12,1.24]	1.04703e-10
first dose	6	32628841	rs9273546	Yes	G/A	0.762759	1.15[1.11,1.19]	9.69402e-16	0.763206	1.12[1.07,1.17]	3.94714e-07	0.762397	1.18[1.12,1.24]	1.25247e-10
first dose	6	32634010	rs3830058	Yes	A/G	0.762775	1.15[1.11,1.19]	9.77414e-16	0.763163	1.12[1.07,1.17]	4.14532e-07	0.762512	1.18[1.12,1.24]	1.20176e-10
first dose	6	32635491	rs4377824	Yes	C/T	0.762756	1.15[1.11,1.19]	9.84203e-16	0.763174	1.12[1.07,1.17]	4.54223e-07	0.762445	1.18[1.12,1.24]	1.0757e-10
first dose	6	32627582	rs9273442	Yes	G/T	0.762919	1.15[1.11,1.19]	1.01615e-15	0.76335	1.12[1.07,1.17]	4.11667e-07	0.762579	1.18[1.12,1.24]	1.25136e-10
first dose	6	32629847	rs1049133	Yes	G/A	0.762899	1.15[1.11,1.19]	1.06541e-15	0.763327	1.12[1.07,1.17]	4.23551e-07	0.762568	1.18[1.12,1.24]	1.3048e-10
first dose	6	32629529	rs9273817	Yes	C/T	0.762884	1.15[1.11,1.19]	1.06658e-15	0.763305	1.12[1.07,1.17]	4.24879e-07	0.762566	1.18[1.12,1.24]	1.30763e-10
first dose	6	32629582	rs9273841	Yes	T/C	0.762901	1.15[1.11,1.19]	1.07338e-15	0.76333	1.12[1.07,1.17]	4.22817e-07	0.762567	1.18[1.12,1.24]	1.31585e-10
first dose	6	32628301	rs9273498	Yes	A/T	0.762921	1.15[1.11,1.19]	1.09851e-15	0.763352	1.12[1.07,1.17]	4.17717e-07	0.762583	1.18[1.12,1.24]	1.34438e-10
first dose	6	32629447	rs9273781	Yes	G/A	0.76252	1.15[1.11,1.19]	1.12593e-15	0.762924	1.12[1.07,1.17]	5.05471e-07	0.76222	1.18[1.12,1.24]	1.08677e-10
first dose	6	32633744	rs9274478	Yes	T/C	0.76265	1.15[1.11,1.19]	1.13776e-15	0.763033	1.12[1.07,1.17]	4.80874e-07	0.762385	1.18[1.12,1.24]	1.04847e-10
first dose	6	32661293	rs2858320	Yes	G/A	0.570753	1.13[1.1,1.17]	1.14687e-15	0.570328	1.09[1.05,1.14]	2.51019e-05	0.571985	1.19[1.14,1.24]	4.87217e-14
first dose	6	32629443	rs9273777	Yes	C/T	0.762513	1.15[1.11,1.19]	1.14758e-15	0.762913	1.12[1.07,1.17]	5.14801e-07	0.76222	1.18[1.12,1.24]	1.08663e-10
first dose	6	32650178	rs3134979	Yes	T/A	0.762074	1.15[1.11,1.19]	1.18545e-15	0.762335	1.12[1.07,1.17]	3.7804e-07	0.762082	1.17[1.12,1.23]	1.95831e-10
first dose	6	32627747	rs1049225	Yes	G/A	0.762638	1.15[1.11,1.19]	1.1997e-15	0.763069	1.12[1.07,1.17]	3.54508e-07	0.762288	1.18[1.12,1.24]	1.72029e-10
first dose	6	32629409	rs9273754	Yes	G/A	0.762509	1.15[1.11,1.19]	1.21997e-15	0.762913	1.12[1.07,1.17]	4.84204e-07	0.762208	1.18[1.12,1.24]	1.26617e-10
first dose	6	32634387	rs1049055	Yes	T/C	0.762076	1.15[1.11,1.19]	1.28923e-15	0.762442	1.12[1.07,1.17]	4.34644e-07	0.761851	1.18[1.12,1.24]	1.54823e-10
first dose	6	32652581	rs3134975	Yes	C/T	0.75943	1.15[1.11,1.19]	1.30591e-15	0.759646	1.12[1.07,1.17]	3.41721e-07	0.759524	1.17[1.12,1.23]	2.81007e-10
first dose	6	32630674	rs1143089	Yes	G/C	0.762277	1.15[1.11,1.19]	1.35047e-15	0.762702	1.12[1.07,1.17]	4.68557e-07	0.761948	1.18[1.12,1.24]	1.58006e-10
first dose	6	32443061	rs17209803	Yes	A/C	0.0425292	0.77[0.72,0.82]	1.39061e-15	0.0428248	0.79[0.72,0.86]	2.484e-08	0.0419543	0.74[0.66,0.81]	2.74411e-09
first dose	6	32443033	rs17203444	Yes	G/C	0.0425291	0.77[0.72,0.82]	1.39114e-15	0.0428248	0.79[0.72,0.86]	2.48359e-08	0.0419542	0.74[0.66,0.81]	2.74626e-09
first dose	6	32654202	rs3134970	Yes	C/T	0.76262	1.15[1.11,1.19]	1.42246e-15	0.762903	1.12[1.07,1.17]	3.925e-07	0.762571	1.17[1.12,1.23]	2.49117e-10
first dose	6	32646900	rs3134981	Yes	G/A	0.759904	1.15[1.11,1.19]	1.50482e-15	0.760133	1.12[1.07,1.17]	4.20093e-07	0.759974	1.17[1.12,1.23]	2.59163e-10
first dose	6	32627527	rs1130451	Yes	A/C	0.150353	1.18[1.13,1.22]	1.52655e-15	0.149194	1.12[1.06,1.18]	1.48023e-05	0.152091	1.23[1.16,1.31]	1.81919e-12
first dose	6	32647098	rs3134980	Yes	T/C	0.760332	1.15[1.11,1.19]	1.52712e-15	0.760595	1.12[1.07,1.17]	3.93493e-07	0.760341	1.17[1.12,1.23]	3.18998e-10
first dose	6	32629320	rs9273713	Yes	G/A	0.761767	1.15[1.11,1.19]	1.56847e-15	0.762226	1.12[1.07,1.17]	7.0942e-07	0.761371	1.18[1.12,1.24]	9.36825e-11
first dose	6	32634313	rs1049059	Yes	G/C	0.153096	1.17[1.13,1.22]	1.65175e-15	0.152106	1.13[1.07,1.19]	6.63364e-06	0.154636	1.22[1.15,1.3]	7.31822e-12
first dose	6	32650159	rs117317274	Yes	T/C	0.0279751	0.72[0.67,0.78]	1.71322e-15	0.028216	0.74[0.67,0.82]	1.43389e-08	0.027459	0.7[0.62,0.79]	1.38859e-08
first dose	6	32630708	rs9274196	Yes	A/G	0.762679	1.15[1.11,1.19]	1.72447e-15	0.763078	1.12[1.07,1.17]	5.51654e-07	0.762399	1.18[1.12,1.24]	1.57892e-10
first dose	6	32638199	rs11751495	Yes	G/C	0.0279753	0.72[0.67,0.78]	1.78846e-15	0.0282162	0.74[0.67,0.82]	1.50332e-08	0.0274598	0.7[0.62,0.79]	1.38535e-08
first dose	6	32631113	6:32631113_C_T	Yes	T/C	0.761905	1.15[1.11,1.19]	1.8068e-15	0.762268	1.12[1.07,1.17]	6.21094e-07	0.761679	1.18[1.12,1.24]	1.61339e-10
first dose	6	32631430	6:32631430_G_A	Yes	A/G	0.762464	1.15[1.11,1.19]	1.85096e-15	0.762848	1.12[1.07,1.17]	5.29478e-07	0.762189	1.18[1.12,1.24]	1.63788e-10
first dose	6	32665115	rs17206126	Yes	C/T	0.0280269	0.72[0.67,0.78]	1.89042e-15	0.0282796	0.74[0.67,0.82]	1.53646e-08	0.0274904	0.7[0.62,0.79]	1.41467e-08
first dose	6	32629155	rs1130431	Yes	A/C	0.151685	1.17[1.13,1.22]	1.89415e-15	0.150616	1.12[1.07,1.18]	1.38039e-05	0.153332	1.23[1.16,1.3]	3.1853e-12
first dose	6	32631039	6:32631039_A_G	Yes	G/A	0.762428	1.15[1.11,1.19]	1.95837e-15	0.762824	1.12[1.07,1.17]	6.0836e-07	0.762138	1.18[1.12,1.24]	1.75897e-10
first dose	6	32511672	rs2157339	Yes	A/T	0.0365303	0.75[0.7,0.81]	2.06702e-15	0.0367826	0.78[0.71,0.85]	8.0165e-08	0.0360418	0.71[0.64,0.79]	6.91706e-10
first dose	6	32511568	rs111486648	Yes	C/T	0.0365302	0.75[0.7,0.81]	2.06782e-15	0.0367829	0.78[0.71,0.85]	8.0388e-08	0.0360407	0.71[0.64,0.79]	6.89686e-10
first dose	6	32630930	6:32630930_G_C	Yes	C/G	0.761622	1.15[1.11,1.19]	2.15643e-15	0.762037	1.12[1.07,1.17]	5.97196e-07	0.761292	1.17[1.12,1.23]	2.64004e-10
first dose	6	32646884	rs3134982	Yes	C/T	0.760311	1.15[1.11,1.19]	2.31866e-15	0.760547	1.12[1.07,1.17]	6.12604e-07	0.760357	1.17[1.12,1.23]	2.4595e-10
first dose	6	32630967	6:32630967_C_A	Yes	A/C	0.761819	1.15[1.11,1.19]	2.39558e-15	0.762212	1.12[1.07,1.17]	6.16578e-07	0.761543	1.17[1.12,1.23]	2.57681e-10
first dose	6	32668054	rs143613112	Yes	TA/T	0.761908	1.15[1.11,1.19]	2.5604e-15	0.762378	1.12[1.07,1.17]	4.7034e-07	0.761523	1.17[1.12,1.23]	3.38713e-10
first dose	6	32632011	rs281862518	Yes	A/G	0.761602	1.15[1.11,1.19]	2.78642e-15	0.762032	1.12[1.07,1.17]	5.95532e-07	0.761272	1.17[1.12,1.23]	2.28662e-10
first dose	6	32672089	rs3134995	Yes	C/T	0.762279	1.15[1.11,1.19]	2.8205e-15	0.762783	1.12[1.07,1.17]	4.65753e-07	0.761825	1.17[1.12,1.23]	3.33325e-10
first dose	6	32633023	rs533608307	Yes	C/T	0.760027	1.15[1.11,1.19]	2.94686e-15	0.760432	1.12[1.07,1.17]	3.66631e-07	0.759763	1.17[1.11,1.23]	5.13083e-10
first dose	6	32630868	rs768229919	Yes	C/T	0.761566	1.15[1.11,1.19]	2.95232e-15	0.762008	1.12[1.07,1.17]	5.16676e-07	0.761186	1.17[1.11,1.23]	4.32224e-10
first dose	6	32670136	rs3135001	Yes	C/T	0.762458	1.15[1.11,1.19]	3.13133e-15	0.762952	1.12[1.07,1.17]	5.26187e-07	0.762027	1.17[1.12,1.23]	3.35316e-10
first dose	6	32415426	rs3135386	Yes	G/A	0.198035	0.84[0.81,0.88]	3.41535e-15	0.198618	0.87[0.82,0.91]	2.51126e-07	0.196702	0.82[0.77,0.87]	6.25449e-11
first dose	6	32427789	rs9268832	Yes	C/T	0.598398	1.14[1.1,1.17]	4.00401e-15	0.598536	1.13[1.08,1.17]	1.55877e-08	0.598491	1.16[1.1,1.21]	5.23898e-10
first dose	6	32606299	rs77547678	Yes	G/T	0.0433734	0.77[0.73,0.82]	4.02974e-15	0.0438421	0.8[0.74,0.87]	1.43513e-07	0.0425401	0.73[0.66,0.81]	8.20541e-10
first dose	6	32639786	rs12661142	Yes	A/G	0.0267051	0.72[0.66,0.78]	4.39431e-15	0.0269149	0.74[0.67,0.82]	2.77034e-08	0.0262616	0.69[0.61,0.79]	1.56422e-08
first dose	6	32627379	rs1130456	Yes	C/T	0.757881	1.14[1.11,1.18]	4.61847e-15	0.758383	1.12[1.07,1.17]	6.76018e-07	0.757369	1.17[1.11,1.23]	2.96193e-10
first dose	6	32667946	rs3135190	Yes	G/T	0.762773	1.15[1.11,1.19]	4.73948e-15	0.763218	1.12[1.07,1.17]	8.00737e-07	0.762427	1.17[1.12,1.23]	3.40327e-10
first dose	6	32449470	rs11752428	Yes	C/G	0.0412676	0.76[0.71,0.82]	4.84502e-15	0.041759	0.79[0.72,0.86]	1.00132e-07	0.040387	0.72[0.65,0.8]	1.38899e-09
first dose	6	32627367	rs1130457	Yes	C/T	0.758019	1.14[1.11,1.18]	4.91057e-15	0.758492	1.12[1.07,1.17]	7.22029e-07	0.757557	1.17[1.11,1.23]	2.96514e-10
first dose	6	32416467	rs7762077	Yes	A/G	0.19833	0.85[0.81,0.88]	4.96454e-15	0.19892	0.87[0.82,0.92]	3.00992e-07	0.196999	0.82[0.77,0.87]	7.30541e-11
first dose	6	32629240	rs281864275	Yes	A/G	0.758531	1.14[1.11,1.18]	5.37501e-15	0.758986	1.12[1.07,1.17]	1.05103e-06	0.758099	1.17[1.12,1.23]	1.92817e-10
first dose	6	32389545	rs3135364	Yes	G/A	0.227694	0.86[0.82,0.89]	6.49496e-15	0.228432	0.89[0.84,0.93]	3.26555e-06	0.226242	0.83[0.78,0.88]	3.48737e-11
first dose	6	32617890	rs143513497	Yes	C/T	0.0437005	0.77[0.72,0.82]	7.08772e-15	0.0442167	0.8[0.74,0.87]	4.76849e-07	0.0427006	0.72[0.65,0.8]	3.03121e-10
first dose	6	32675109	rs9275524	Yes	C/T	0.572476	1.13[1.1,1.17]	7.62929e-15	0.572245	1.09[1.05,1.13]	4.42542e-05	0.573364	1.18[1.13,1.24]	2.03134e-13
first dose	6	32450343	rs9501642	Yes	G/T	0.0424257	0.77[0.72,0.82]	7.72316e-15	0.0427028	0.79[0.73,0.86]	1.43103e-07	0.0418953	0.73[0.66,0.81]	1.92875e-09
first dose	6	32627956	rs1063347	Yes	G/C	0.757917	1.14[1.11,1.18]	7.85785e-15	0.758394	1.12[1.07,1.17]	9.08861e-07	0.757444	1.17[1.11,1.23]	4.22071e-10
first dose	6	32674700	rs9275518	Yes	A/G	0.573332	1.13[1.1,1.17]	8.99876e-15	0.573134	1.09[1.05,1.13]	4.36329e-05	0.574165	1.18[1.13,1.24]	2.3854e-13
first dose	6	32674839	rs866379110	Yes	C/G	0.57341	1.13[1.1,1.17]	9.92096e-15	0.573329	1.09[1.04,1.13]	5.27756e-05	0.57401	1.18[1.13,1.24]	2.18618e-13
first dose	6	32674649	rs9275517	Yes	G/A	0.572594	1.13[1.1,1.17]	1.045e-14	0.572428	1.09[1.04,1.13]	6.46526e-05	0.57336	1.19[1.13,1.24]	1.49389e-13
first dose	6	32674643	rs9275516	Yes	G/A	0.572564	1.13[1.1,1.17]	1.05614e-14	0.572401	1.09[1.04,1.13]	6.54423e-05	0.573328	1.19[1.13,1.24]	1.47377e-13
first dose	6	32674573	rs9275515	Yes	C/T	0.572552	1.13[1.1,1.17]	1.05894e-14	0.572376	1.09[1.04,1.13]	6.6974e-05	0.573338	1.19[1.13,1.24]	1.40421e-13
first dose	6	32449655	rs11757500	Yes	G/A	0.0427903	0.77[0.72,0.82]	1.11457e-14	0.0431104	0.79[0.73,0.86]	8.61873e-08	0.0421606	0.74[0.67,0.82]	4.51377e-09
first dose	6	32677669	rs9380318	Yes	T/C	0.572501	1.13[1.1,1.17]	1.14848e-14	0.572313	1.09[1.04,1.13]	6.55557e-05	0.57329	1.18[1.13,1.24]	1.72669e-13
first dose	6	32677199	rs9275557	Yes	T/C	0.572519	1.13[1.1,1.17]	1.16643e-14	0.572328	1.09[1.04,1.13]	6.60857e-05	0.573311	1.18[1.13,1.24]	1.7302e-13
first dose	6	32675829	rs9275536	Yes	G/A	0.57258	1.13[1.1,1.17]	1.1707e-14	0.57241	1.09[1.04,1.13]	6.25514e-05	0.573359	1.18[1.13,1.24]	1.77044e-13
first dose	6	32674564	rs9275513	Yes	T/A	0.572717	1.13[1.1,1.17]	1.17492e-14	0.572552	1.09[1.04,1.13]	6.39703e-05	0.573485	1.18[1.13,1.24]	1.78489e-13
first dose	6	32678131	rs9275567	Yes	G/A	0.572427	1.13[1.1,1.17]	1.18988e-14	0.572233	1.09[1.04,1.13]	6.6522e-05	0.573223	1.18[1.13,1.24]	1.78453e-13
first dose	6	32678999	rs9275572	Yes	G/A	0.572559	1.13[1.1,1.17]	1.21419e-14	0.572375	1.09[1.04,1.13]	6.85346e-05	0.573339	1.18[1.13,1.24]	1.91295e-13
first dose	6	32676139	rs9275540	Yes	A/T	0.572165	1.13[1.1,1.17]	1.226e-14	0.571958	1.09[1.04,1.13]	6.85849e-05	0.573007	1.19[1.13,1.24]	1.58554e-13
first dose	6	32679146	rs9275573	Yes	G/C	0.57257	1.13[1.1,1.17]	1.27409e-14	0.572374	1.09[1.04,1.13]	6.7817e-05	0.573369	1.18[1.13,1.24]	1.93141e-13
first dose	6	32678597	rs4273729	Yes	G/C	0.572613	1.13[1.1,1.17]	1.30984e-14	0.572394	1.09[1.04,1.13]	6.9449e-05	0.57345	1.18[1.13,1.24]	1.94108e-13
first dose	6	32678867	rs4476871	Yes	A/G	0.572612	1.13[1.1,1.17]	1.31804e-14	0.572395	1.09[1.04,1.13]	6.9377e-05	0.573446	1.18[1.13,1.24]	1.96105e-13
first dose	6	32677190	rs9275556	Yes	T/C	0.572559	1.13[1.1,1.17]	1.3202e-14	0.572369	1.09[1.04,1.13]	6.89505e-05	0.573349	1.18[1.13,1.24]	1.99417e-13
first dose	6	32633054	rs9274430	Yes	G/C	0.755369	1.14[1.1,1.18]	1.35481e-14	0.755783	1.12[1.07,1.17]	6.61036e-07	0.755033	1.16[1.11,1.22]	1.30792e-09
first dose	6	32633041	rs9274428	Yes	C/T	0.75537	1.14[1.1,1.18]	1.35674e-14	0.755783	1.12[1.07,1.17]	6.60503e-07	0.755034	1.16[1.11,1.22]	1.31179e-09
first dose	6	32678477	rs3998157	Yes	A/C	0.572601	1.13[1.09,1.16]	1.37819e-14	0.572391	1.09[1.04,1.13]	6.9578e-05	0.573423	1.18[1.13,1.24]	2.07849e-13
first dose	6	32675237	rs9275526	Yes	T/G	0.572392	1.13[1.09,1.17]	1.38005e-14	0.572189	1.09[1.04,1.13]	6.8175e-05	0.573223	1.18[1.13,1.24]	2.00638e-13
first dose	6	32450319	rs9501641	Yes	T/C	0.043212	0.77[0.73,0.83]	1.50352e-14	0.0435833	0.8[0.73,0.87]	2.25884e-07	0.0425251	0.74[0.66,0.81]	2.06566e-09
first dose	6	32676017	rs9275538	Yes	C/T	0.571395	1.13[1.09,1.16]	1.58618e-14	0.571233	1.09[1.04,1.13]	7.95637e-05	0.572135	1.18[1.13,1.24]	2.03272e-13
first dose	6	32677938	rs9275565	Yes	C/T	0.572278	1.13[1.09,1.16]	1.58684e-14	0.572086	1.09[1.04,1.13]	6.75762e-05	0.573069	1.18[1.13,1.24]	2.47738e-13
first dose	6	32631563	6:32631563_T_G	Yes	G/T	0.760733	1.14[1.1,1.18]	1.62857e-14	0.761173	1.12[1.07,1.17]	1.14113e-06	0.760362	1.17[1.11,1.23]	8.82715e-10
first dose	6	32631866	rs9274295	Yes	G/A	0.756195	1.14[1.1,1.18]	1.69379e-14	0.756678	1.11[1.07,1.16]	1.87447e-06	0.755693	1.17[1.11,1.23]	4.90578e-10
first dose	6	32675789	rs9275535	Yes	A/G	0.572404	1.13[1.09,1.16]	1.69635e-14	0.5723	1.09[1.04,1.13]	6.33691e-05	0.573071	1.18[1.13,1.24]	2.85203e-13
first dose	6	32389512	rs9268560	Yes	G/C	0.504642	1.12[1.09,1.16]	1.71951e-14	0.50449	1.1[1.06,1.14]	7.30356e-07	0.504458	1.15[1.1,1.2]	2.44092e-10
first dose	6	32675750	rs9275533	Yes	C/G	0.572397	1.13[1.09,1.16]	1.76138e-14	0.572286	1.09[1.04,1.13]	6.53703e-05	0.573076	1.18[1.13,1.24]	2.84882e-13
first dose	6	32591836	rs35775572	Yes	G/A	0.146446	1.17[1.12,1.22]	2.09311e-14	0.145292	1.14[1.08,1.2]	1.09097e-06	0.148122	1.2[1.13,1.27]	1.9988e-09
first dose	6	32606793	rs28437906	Yes	C/T	0.141306	1.17[1.13,1.22]	2.12543e-14	0.140103	1.14[1.08,1.2]	2.4588e-06	0.143184	1.21[1.14,1.28]	6.62919e-10
first dose	6	32596918	rs6929028	Yes	T/C	0.14646	1.17[1.12,1.22]	2.22174e-14	0.145308	1.14[1.08,1.2]	1.145e-06	0.148131	1.2[1.13,1.27]	2.002e-09
first dose	6	32591876	rs34135512	Yes	A/G	0.146501	1.17[1.12,1.22]	2.27081e-14	0.145349	1.14[1.08,1.2]	1.09851e-06	0.148173	1.2[1.13,1.27]	2.16706e-09
first dose	6	32678136	rs9275569	Yes	T/C	0.572275	1.13[1.09,1.16]	2.41738e-14	0.572088	1.09[1.04,1.13]	8.24263e-05	0.573064	1.18[1.13,1.24]	2.77299e-13
first dose	6	32597088	rs13211653	Yes	G/A	0.145953	1.17[1.12,1.22]	2.80061e-14	0.144867	1.14[1.08,1.2]	1.03363e-06	0.147475	1.19[1.13,1.27]	2.92826e-09
first dose	6	32449863	rs11752955	Yes	C/G	0.0433832	0.78[0.73,0.83]	2.85923e-14	0.0438104	0.8[0.74,0.87]	2.41624e-07	0.0425979	0.74[0.67,0.82]	3.94812e-09
first dose	6	32629859	rs1049130	Yes	G/A	0.506229	1.13[1.09,1.16]	3.25001e-14	0.50597	1.1[1.06,1.15]	2.16242e-06	0.506302	1.14[1.09,1.19]	2.32804e-09
first dose	6	32610887	rs7143	Yes	T/C	0.141623	1.17[1.12,1.22]	3.32114e-14	0.140411	1.14[1.08,1.2]	2.75733e-06	0.143536	1.2[1.13,1.28]	1.06423e-09
first dose	6	32631332	rs762069821	Yes	G/A	0.759632	1.14[1.1,1.18]	3.62532e-14	0.760046	1.11[1.06,1.16]	6.45976e-06	0.759208	1.17[1.12,1.23]	2.38598e-10
first dose	6	32610689	rs9272843	Yes	G/C	0.140926	1.17[1.12,1.22]	3.66748e-14	0.139738	1.14[1.08,1.2]	2.90541e-06	0.142784	1.2[1.13,1.28]	1.10379e-09
first dose	6	32611099	rs28538060	Yes	T/G	0.141289	1.17[1.12,1.22]	3.79037e-14	0.140088	1.14[1.08,1.2]	3.01098e-06	0.14318	1.2[1.13,1.28]	1.12594e-09
first dose	6	32611054	rs28376734	Yes	C/T	0.141141	1.17[1.12,1.22]	3.89799e-14	0.139954	1.14[1.08,1.2]	3.24333e-06	0.143009	1.2[1.13,1.28]	1.08217e-09
first dose	6	32608770	rs4452681	Yes	T/C	0.142643	1.17[1.12,1.22]	4.24735e-14	0.141517	1.14[1.08,1.2]	3.01144e-06	0.144412	1.2[1.13,1.28]	1.34545e-09
first dose	6	32577046	rs562289	Yes	T/C	0.229098	0.88[0.85,0.91]	4.29508e-14	0.231183	0.88[0.85,0.92]	2.73478e-08	0.225622	0.89[0.85,0.94]	5.67812e-06
first dose	6	32614864	rs28606662	Yes	G/C	0.140762	1.17[1.12,1.22]	5.43318e-14	0.139592	1.14[1.08,1.2]	3.46185e-06	0.142586	1.2[1.13,1.28]	1.39655e-09
first dose	6	32615738	rs28394498	Yes	T/A	0.140751	1.17[1.12,1.22]	5.81521e-14	0.139578	1.13[1.08,1.2]	3.68851e-06	0.14258	1.2[1.13,1.28]	1.40135e-09
first dose	6	32671248	rs1794275	Yes	A/G	0.161438	1.16[1.11,1.2]	6.09231e-14	0.160558	1.14[1.08,1.19]	8.6353e-07	0.162534	1.18[1.12,1.25]	6.35857e-09
first dose	6	32663448	rs2858314	Yes	A/G	0.235493	1.14[1.1,1.18]	7.05084e-14	0.234321	1.1[1.05,1.15]	3.26489e-05	0.237907	1.19[1.13,1.25]	2.78496e-11
first dose	6	32679345	rs9275577	Yes	T/A	0.567828	1.12[1.09,1.16]	8.00778e-14	0.567812	1.08[1.04,1.12]	0.000206212	0.568392	1.18[1.13,1.24]	2.61432e-13
first dose	6	32597196	rs13211904	Yes	T/C	0.156302	1.16[1.12,1.21]	8.86142e-14	0.154861	1.14[1.08,1.2]	9.60721e-07	0.158348	1.18[1.11,1.25]	1.57043e-08
first dose	6	32669373	rs11752643	Yes	T/C	0.0261914	0.73[0.67,0.8]	1.18787e-13	0.0261924	0.75[0.67,0.83]	8.05505e-08	0.0261	0.71[0.62,0.81]	1.53494e-07
first dose	6	32591842	rs567420456	Yes	C/T	0.155178	1.16[1.11,1.21]	1.24479e-13	0.153849	1.14[1.08,1.2]	1.01294e-06	0.157069	1.18[1.11,1.25]	2.13188e-08
first dose	6	32597228	rs72848230	Yes	A/G	0.155154	1.16[1.11,1.21]	1.28369e-13	0.153853	1.14[1.08,1.2]	1.06129e-06	0.156979	1.18[1.11,1.25]	1.86675e-08
first dose	6	32596635	rs6928272	Yes	C/A	0.155278	1.16[1.11,1.21]	1.3104e-13	0.153921	1.14[1.08,1.2]	1.10842e-06	0.157219	1.18[1.11,1.25]	2.06752e-08
first dose	6	32596374	rs13207836	Yes	G/A	0.153773	1.16[1.12,1.21]	1.33841e-13	0.152464	1.14[1.08,1.2]	1.16462e-06	0.155648	1.18[1.11,1.25]	1.95973e-08
first dose	6	32592650	rs115362421	Yes	G/T	0.155367	1.16[1.11,1.2]	1.37177e-13	0.154065	1.14[1.08,1.2]	1.03085e-06	0.157211	1.18[1.11,1.25]	2.26218e-08
first dose	6	32591838	rs35294739	Yes	A/G	0.155375	1.16[1.11,1.2]	1.4387e-13	0.154066	1.14[1.08,1.2]	1.0662e-06	0.157232	1.18[1.11,1.25]	2.3193e-08
first dose	6	32591775	rs34286957	Yes	G/A	0.155374	1.16[1.11,1.2]	1.44101e-13	0.154065	1.14[1.08,1.2]	1.0704e-06	0.157232	1.18[1.11,1.25]	2.31444e-08
first dose	6	32591861	rs35230514	Yes	C/T	0.155376	1.16[1.11,1.2]	1.44978e-13	0.154065	1.14[1.08,1.2]	1.06525e-06	0.157236	1.18[1.11,1.25]	2.34131e-08
first dose	6	32630362	rs9274172	Yes	G/C	0.583734	1.12[1.09,1.15]	1.49837e-13	0.583269	1.1[1.06,1.14]	2.87353e-06	0.584881	1.12[1.08,1.17]	1.462e-07
first dose	6	32592747	6:32592747_AG_A	Yes	A/AG	0.155393	1.16[1.11,1.2]	1.59553e-13	0.154082	1.14[1.08,1.2]	1.03276e-06	0.157252	1.18[1.11,1.24]	2.65556e-08
first dose	6	32593654	6:32593654_CACATCTGTGGATTCA_C	Yes	C/CACATCTGTGGATTCA	0.155346	1.16[1.11,1.2]	1.63582e-13	0.154036	1.14[1.08,1.2]	1.17968e-06	0.157203	1.18[1.11,1.25]	2.34755e-08
first dose	6	32589772	rs28595756	Yes	C/T	0.155327	1.16[1.11,1.2]	1.64503e-13	0.154	1.14[1.08,1.2]	1.15631e-06	0.15722	1.18[1.11,1.25]	2.50663e-08
first dose	6	32592294	rs34411532	Yes	A/G	0.155606	1.16[1.11,1.2]	1.66914e-13	0.154294	1.14[1.08,1.2]	1.01836e-06	0.157461	1.18[1.11,1.24]	2.67327e-08
first dose	6	32632547	rs73729452	Yes	C/G	0.0450552	0.78[0.73,0.84]	1.68309e-13	0.0454601	0.81[0.74,0.88]	5.59777e-07	0.0443497	0.75[0.68,0.83]	1.37735e-08
first dose	6	32590183	rs35142753	Yes	T/G	0.155317	1.16[1.11,1.2]	1.7014e-13	0.153988	1.14[1.08,1.2]	1.17379e-06	0.157211	1.18[1.11,1.25]	2.55455e-08
first dose	6	32590990	rs35399661	Yes	C/T	0.155313	1.16[1.11,1.2]	1.71274e-13	0.153991	1.14[1.08,1.2]	1.22415e-06	0.157194	1.18[1.11,1.25]	2.42317e-08
first dose	6	32590696	rs34629405	Yes	T/C	0.155302	1.16[1.11,1.2]	1.73222e-13	0.153968	1.14[1.08,1.2]	1.21098e-06	0.157202	1.18[1.11,1.25]	2.50309e-08
first dose	6	32591106	rs35014460	Yes	C/T	0.155321	1.16[1.11,1.2]	1.73312e-13	0.154	1.14[1.08,1.2]	1.23101e-06	0.157199	1.18[1.11,1.25]	2.4368e-08
first dose	6	32593368	rs112891288	Yes	A/G	0.155334	1.16[1.11,1.2]	1.74011e-13	0.154023	1.14[1.08,1.2]	1.3669e-06	0.157194	1.18[1.11,1.25]	2.12679e-08
first dose	6	32590722	rs17533090	Yes	T/G	0.15531	1.16[1.11,1.2]	1.75212e-13	0.153976	1.14[1.08,1.2]	1.16858e-06	0.157212	1.18[1.11,1.24]	2.61893e-08
first dose	6	32591429	rs202219366	Yes	A/C	0.155333	1.16[1.11,1.2]	1.75885e-13	0.154013	1.14[1.08,1.2]	1.26118e-06	0.15721	1.18[1.11,1.25]	2.38116e-08
first dose	6	32591469	rs112396255	Yes	G/A	0.155331	1.16[1.11,1.2]	1.76078e-13	0.154013	1.14[1.08,1.2]	1.24169e-06	0.157205	1.18[1.11,1.25]	2.4504e-08
first dose	6	32591227	rs35627435	Yes	G/C	0.155329	1.16[1.11,1.2]	1.78088e-13	0.154008	1.14[1.08,1.2]	1.28305e-06	0.157209	1.18[1.11,1.25]	2.36428e-08
first dose	6	32591216	rs150650855	Yes	TA/T	0.155329	1.16[1.11,1.2]	1.78294e-13	0.154007	1.14[1.08,1.2]	1.28449e-06	0.157209	1.18[1.11,1.25]	2.36444e-08
first dose	6	32591129	rs35424967	Yes	A/G	0.155328	1.16[1.11,1.2]	1.78415e-13	0.154005	1.14[1.08,1.2]	1.29126e-06	0.157209	1.18[1.11,1.25]	2.35412e-08
first dose	6	32590184	rs34810547	Yes	T/C	0.155302	1.16[1.11,1.2]	1.78889e-13	0.153985	1.14[1.08,1.2]	1.35569e-06	0.157174	1.18[1.11,1.25]	2.24288e-08
first dose	6	32590665	rs34342308	Yes	G/A	0.155311	1.16[1.11,1.2]	1.81663e-13	0.153979	1.14[1.08,1.2]	1.27757e-06	0.157207	1.18[1.11,1.25]	2.47525e-08
first dose	6	32591183	rs34455295	Yes	A/G	0.155313	1.16[1.11,1.2]	1.87085e-13	0.153985	1.14[1.08,1.2]	1.32651e-06	0.157205	1.18[1.11,1.25]	2.39078e-08
first dose	6	32593292	rs35121814	Yes	T/C	0.155166	1.16[1.11,1.2]	1.89667e-13	0.153873	1.14[1.08,1.2]	1.10789e-06	0.157003	1.17[1.11,1.24]	3.0287e-08
first dose	6	32593291	rs34232333	Yes	T/A	0.155167	1.16[1.11,1.2]	1.8996e-13	0.153873	1.14[1.08,1.2]	1.10861e-06	0.157003	1.17[1.11,1.24]	3.03082e-08
first dose	6	32592239	rs34947241	Yes	C/T	0.155339	1.16[1.11,1.2]	1.94604e-13	0.154029	1.14[1.08,1.2]	1.2799e-06	0.157199	1.18[1.11,1.24]	2.60224e-08
first dose	6	32431147	rs9268877	Yes	G/A	0.611669	0.9[0.87,0.92]	1.96254e-13	0.614432	0.9[0.87,0.94]	8.26525e-08	0.607406	0.9[0.87,0.94]	3.92182e-06
first dose	6	32595705	rs77029856	Yes	C/T	0.155131	1.16[1.11,1.2]	2.06567e-13	0.153815	1.14[1.08,1.2]	1.41937e-06	0.156998	1.18[1.11,1.25]	2.4083e-08
first dose	6	32595530	rs147159133	Yes	C/T	0.154654	1.16[1.11,1.2]	2.11244e-13	0.153381	1.14[1.08,1.2]	1.04478e-06	0.156438	1.17[1.11,1.24]	3.82093e-08
first dose	6	32591953	rs112123216	Yes	C/T	0.154893	1.16[1.11,1.2]	2.16582e-13	0.153586	1.14[1.08,1.2]	1.16427e-06	0.156724	1.17[1.11,1.24]	3.63569e-08
first dose	6	32594162	rs112585234	Yes	G/A	0.15503	1.16[1.11,1.2]	2.18559e-13	0.153739	1.13[1.08,1.2]	1.44743e-06	0.156856	1.18[1.11,1.25]	2.53299e-08
first dose	6	32627617	rs1130446	Yes	T/C	0.141406	1.16[1.12,1.21]	2.24629e-13	0.140272	1.13[1.07,1.19]	6.77437e-06	0.143161	1.2[1.13,1.27]	3.22745e-09
first dose	6	32591991	rs111463918	Yes	T/G	0.154874	1.16[1.11,1.2]	2.29227e-13	0.153575	1.14[1.08,1.2]	1.18477e-06	0.156691	1.17[1.11,1.24]	3.7904e-08
first dose	6	32591980	rs115897208	Yes	C/T	0.154874	1.16[1.11,1.2]	2.2943e-13	0.153575	1.14[1.08,1.2]	1.18656e-06	0.156691	1.17[1.11,1.24]	3.78815e-08
first dose	6	32593537	rs116176187	Yes	G/A	0.155696	1.16[1.11,1.2]	2.4029e-13	0.154293	1.14[1.08,1.2]	1.21457e-06	0.157728	1.17[1.11,1.24]	4.22359e-08
first dose	6	32591370	rs34682574	Yes	G/C	0.154926	1.16[1.11,1.2]	2.47297e-13	0.153588	1.13[1.08,1.19]	1.65351e-06	0.15683	1.18[1.11,1.25]	2.65942e-08
first dose	6	32591388	rs34185260	Yes	G/A	0.154926	1.16[1.11,1.2]	2.48134e-13	0.153585	1.13[1.08,1.19]	1.62529e-06	0.156835	1.18[1.11,1.25]	2.74179e-08
first dose	6	32592843	rs35343577	Yes	T/G	0.152479	1.16[1.11,1.21]	2.48825e-13	0.151208	1.14[1.08,1.2]	1.65425e-06	0.154345	1.18[1.11,1.25]	2.50158e-08
first dose	6	32636073	rs3828802	Yes	G/A	0.581728	1.12[1.08,1.15]	2.78898e-13	0.581097	1.1[1.06,1.14]	2.46401e-06	0.583176	1.12[1.07,1.17]	4.54936e-07
first dose	6	32591432	rs34394532	Yes	T/G	0.154293	1.16[1.11,1.2]	2.95822e-13	0.153057	1.13[1.08,1.2]	1.55077e-06	0.156017	1.17[1.11,1.24]	3.63555e-08
first dose	6	32627456	rs9273429	Yes	A/G	0.742334	1.13[1.09,1.17]	3.19626e-13	0.742389	1.1[1.05,1.15]	1.43673e-05	0.742846	1.16[1.11,1.22]	8.2172e-10
first dose	6	32441396	rs7773030	Yes	A/G	0.609321	0.9[0.87,0.92]	3.31078e-13	0.612064	0.9[0.87,0.94]	1.43487e-07	0.605095	0.9[0.86,0.94]	3.44531e-06
first dose	6	32438387	rs9269042	Yes	T/C	0.6102	0.9[0.87,0.92]	3.37541e-13	0.612924	0.9[0.87,0.94]	1.39165e-07	0.605995	0.9[0.87,0.94]	3.56123e-06
first dose	6	32440969	rs9269080	Yes	A/G	0.610119	0.9[0.87,0.92]	3.43357e-13	0.612883	0.9[0.87,0.94]	1.31313e-07	0.605847	0.9[0.87,0.94]	3.88604e-06
first dose	6	32441268	rs9269086	Yes	A/G	0.609457	0.9[0.87,0.92]	3.43799e-13	0.612197	0.9[0.87,0.94]	1.45937e-07	0.605229	0.9[0.86,0.94]	3.5169e-06
first dose	6	32431606	rs9268881	Yes	A/T	0.610484	0.9[0.87,0.92]	3.64831e-13	0.613278	0.9[0.87,0.94]	1.53529e-07	0.606156	0.9[0.87,0.94]	3.43374e-06
first dose	6	32433290	rs9268932	Yes	G/T	0.610366	0.9[0.87,0.92]	3.73242e-13	0.613119	0.9[0.87,0.94]	1.48317e-07	0.606107	0.9[0.87,0.94]	3.50364e-06
first dose	6	32591416	rs34694997	Yes	C/T	0.15461	1.16[1.11,1.2]	3.83548e-13	0.153321	1.13[1.08,1.19]	1.67028e-06	0.156413	1.17[1.11,1.24]	4.04261e-08
first dose	6	32634614	rs281860809	Yes	C/A	0.580556	1.12[1.08,1.15]	3.91018e-13	0.580024	1.1[1.06,1.14]	3.09432e-06	0.581835	1.12[1.07,1.17]	4.99365e-07
first dose	6	32435044	rs9268979	Yes	C/T	0.610503	0.9[0.87,0.92]	3.92582e-13	0.613269	0.9[0.87,0.94]	1.4359e-07	0.606222	0.9[0.87,0.94]	3.90093e-06
first dose	6	32440160	rs7453649	Yes	C/T	0.610323	0.9[0.87,0.92]	3.9959e-13	0.613111	0.9[0.87,0.94]	1.52682e-07	0.606002	0.9[0.87,0.94]	3.72376e-06
first dose	6	32441641	rs7739357	Yes	G/A	0.607052	0.9[0.87,0.92]	4.0435e-13	0.609752	0.9[0.87,0.94]	1.71051e-07	0.602904	0.9[0.86,0.94]	3.13168e-06
first dose	6	32440362	rs9269069	Yes	T/C	0.610498	0.9[0.87,0.92]	4.04906e-13	0.613273	0.9[0.87,0.94]	1.50546e-07	0.6062	0.9[0.87,0.94]	3.86505e-06
first dose	6	32440910	rs9269079	Yes	G/T	0.6105	0.9[0.87,0.92]	4.11236e-13	0.613275	0.9[0.87,0.94]	1.52513e-07	0.606204	0.9[0.87,0.94]	3.87784e-06
first dose	6	32440467	rs9269071	Yes	C/T	0.610503	0.9[0.87,0.92]	4.12519e-13	0.613278	0.9[0.87,0.94]	1.51616e-07	0.606205	0.9[0.87,0.94]	3.90401e-06
first dose	6	32440879	rs9269078	Yes	T/C	0.610507	0.9[0.87,0.92]	4.15982e-13	0.613281	0.9[0.87,0.94]	1.53521e-07	0.60621	0.9[0.87,0.94]	3.88921e-06
first dose	6	32441555	rs7739203	Yes	G/A	0.610508	0.9[0.87,0.92]	4.19532e-13	0.613286	0.9[0.87,0.94]	1.55343e-07	0.606207	0.9[0.87,0.94]	3.86439e-06
first dose	6	32440677	rs9281842	Yes	TC/T	0.610491	0.9[0.87,0.92]	4.19872e-13	0.613253	0.9[0.87,0.94]	1.58271e-07	0.606217	0.9[0.87,0.94]	3.78673e-06
first dose	6	32441408	rs7755212	Yes	T/C	0.610509	0.9[0.87,0.92]	4.23874e-13	0.613286	0.9[0.87,0.94]	1.5655e-07	0.606208	0.9[0.87,0.94]	3.87551e-06
first dose	6	32431638	rs9268883	Yes	A/T	0.610406	0.9[0.87,0.92]	4.27667e-13	0.613148	0.9[0.87,0.94]	1.482e-07	0.60617	0.9[0.87,0.94]	4.09946e-06
first dose	6	32440805	rs9269076	Yes	A/C	0.609892	0.9[0.87,0.92]	4.29615e-13	0.612693	0.9[0.87,0.94]	1.53095e-07	0.605552	0.9[0.87,0.94]	4.11187e-06
first dose	6	32432509	rs9268912	Yes	A/C	0.610491	0.9[0.87,0.92]	4.31345e-13	0.613246	0.9[0.87,0.94]	1.5113e-07	0.606229	0.9[0.87,0.94]	4.05049e-06
first dose	6	32441178	rs9269082	Yes	G/A	0.610272	0.9[0.87,0.92]	4.41315e-13	0.613029	0.9[0.87,0.94]	1.55517e-07	0.606006	0.9[0.87,0.94]	4.02559e-06
first dose	6	32433399	rs9268937	Yes	G/A	0.609984	0.9[0.87,0.92]	4.46617e-13	0.612742	0.9[0.87,0.94]	1.35818e-07	0.605717	0.9[0.87,0.94]	4.52164e-06
first dose	6	32431867	rs9268888	Yes	T/G	0.6105	0.9[0.87,0.92]	4.48463e-13	0.613261	0.9[0.87,0.94]	1.56449e-07	0.606227	0.9[0.87,0.94]	4.07104e-06
first dose	6	32441199	rs9269084	Yes	G/A	0.607636	0.9[0.87,0.92]	4.54933e-13	0.610404	0.9[0.87,0.94]	1.55364e-07	0.603349	0.9[0.87,0.94]	4.33428e-06
first dose	6	32680199	rs9501184	Yes	A/G	0.244356	1.14[1.1,1.19]	5.08539e-13	0.244125	1.14[1.09,1.19]	1.18629e-07	0.245465	1.14[1.08,1.2]	1.06792e-06
first dose	6	32680173	rs9404996	Yes	A/G	0.24436	1.14[1.1,1.19]	5.0876e-13	0.244128	1.14[1.09,1.19]	1.18771e-07	0.24547	1.14[1.08,1.2]	1.0708e-06
first dose	6	32439964	rs5026743	Yes	T/G	0.610735	0.9[0.87,0.92]	5.17868e-13	0.613464	0.9[0.87,0.94]	1.99403e-07	0.60651	0.9[0.87,0.94]	3.6891e-06
first dose	6	32441287	rs147605536	Yes	CAG/C	0.605978	0.9[0.87,0.92]	5.35381e-13	0.608701	0.9[0.87,0.94]	1.59045e-07	0.601806	0.9[0.87,0.94]	4.62761e-06
first dose	6	32375796	rs3129959	Yes	T/A	0.174264	0.84[0.8,0.88]	5.94839e-13	0.174708	0.88[0.83,0.93]	2.34202e-05	0.173287	0.8[0.74,0.85]	3.62587e-11
first dose	6	32430289	rs9268863	Yes	G/A	0.610848	0.9[0.87,0.92]	6.05421e-13	0.613604	0.9[0.87,0.94]	1.70363e-07	0.606573	0.9[0.87,0.94]	4.87129e-06
first dose	6	32587687	rs28718904	Yes	G/A	0.147758	1.16[1.11,1.2]	6.09978e-13	0.147095	1.11[1.05,1.17]	0.000107153	0.148397	1.21[1.14,1.29]	1.07609e-10
first dose	6	32429594	rs9268852	Yes	G/A	0.610892	0.9[0.87,0.92]	6.10362e-13	0.613652	0.9[0.87,0.94]	1.82235e-07	0.606609	0.9[0.87,0.94]	4.63037e-06
first dose	6	32587717	rs28707527	Yes	A/G	0.147735	1.16[1.11,1.2]	6.55231e-13	0.14707	1.11[1.05,1.17]	0.000111208	0.148377	1.21[1.14,1.29]	1.10822e-10
first dose	6	32374595	rs2395158	Yes	G/A	0.174241	0.84[0.8,0.88]	7.49551e-13	0.174694	0.88[0.83,0.93]	2.60758e-05	0.173249	0.8[0.75,0.85]	4.00464e-11
first dose	6	32593127	rs35675538	Yes	T/C	0.14941	1.16[1.11,1.2]	7.56879e-13	0.148046	1.14[1.08,1.2]	1.35571e-06	0.15137	1.17[1.1,1.24]	1.28529e-07
first dose	6	32587716	rs28589559	Yes	T/G	0.147765	1.16[1.11,1.2]	7.5942e-13	0.147116	1.11[1.05,1.17]	0.000121354	0.148385	1.21[1.14,1.29]	1.15309e-10
first dose	6	32535637	rs79019614	Yes	A/G	0.131906	1.16[1.12,1.21]	8.12728e-13	0.130716	1.1[1.04,1.16]	0.000813993	0.13349	1.24[1.17,1.32]	4.23176e-12
first dose	6	32358689	rs3117097	Yes	G/A	0.173961	0.84[0.8,0.88]	8.73251e-13	0.174436	0.88[0.82,0.93]	2.21136e-05	0.172925	0.8[0.75,0.85]	6.22386e-11
first dose	6	32361821	rs3129953	Yes	T/C	0.173987	0.84[0.8,0.88]	8.96816e-13	0.174444	0.88[0.82,0.93]	2.18185e-05	0.172982	0.8[0.75,0.85]	6.53169e-11
first dose	6	32363215	rs1980493	Yes	C/T	0.173993	0.84[0.8,0.88]	9.02246e-13	0.174447	0.88[0.82,0.93]	2.21126e-05	0.172994	0.8[0.75,0.85]	6.51356e-11
first dose	6	32592083	rs36231348	Yes	A/G	0.152976	1.15[1.11,1.2]	9.19039e-13	0.151816	1.13[1.07,1.19]	3.30986e-06	0.154621	1.17[1.11,1.24]	6.00061e-08
first dose	6	32591310	rs72844082	Yes	G/A	0.152247	1.15[1.11,1.2]	9.50417e-13	0.150932	1.13[1.07,1.19]	3.39209e-06	0.154163	1.17[1.11,1.24]	5.33344e-08
first dose	6	32592051	rs34640328	Yes	G/C	0.152957	1.15[1.11,1.2]	9.97459e-13	0.151802	1.13[1.07,1.19]	3.40999e-06	0.154595	1.17[1.11,1.24]	6.39386e-08
first dose	6	32452587	rs28368843	Yes	T/C	0.123486	1.17[1.12,1.22]	1.06919e-12	0.122193	1.12[1.06,1.19]	8.09982e-05	0.125235	1.22[1.14,1.3]	8.69389e-10
first dose	6	32610461	rs9260	Yes	G/A	0.805191	1.15[1.1,1.19]	1.09882e-12	0.805435	1.16[1.1,1.21]	5.6843e-09	0.804955	1.12[1.06,1.18]	2.4861e-05
first dose	6	32680247	rs28371345	Yes	A/G	0.245332	1.14[1.1,1.18]	1.15122e-12	0.245075	1.14[1.08,1.19]	1.27092e-07	0.246466	1.14[1.08,1.2]	2.0824e-06
first dose	6	32680288	rs9404997	Yes	A/G	0.245343	1.14[1.1,1.18]	1.15465e-12	0.245087	1.14[1.08,1.19]	1.28122e-07	0.246478	1.14[1.08,1.2]	2.07485e-06
first dose	6	32680283	rs9391745	Yes	G/A	0.245343	1.14[1.1,1.18]	1.15496e-12	0.245087	1.14[1.08,1.19]	1.28122e-07	0.246478	1.14[1.08,1.2]	2.07532e-06
first dose	6	32680227	rs9391744	Yes	T/C	0.245328	1.14[1.1,1.18]	1.15997e-12	0.245072	1.14[1.08,1.19]	1.27476e-07	0.246462	1.14[1.08,1.2]	2.09169e-06
first dose	6	32435699	rs9268996	Yes	T/C	0.608106	0.9[0.87,0.93]	1.16886e-12	0.61094	0.9[0.87,0.94]	3.22344e-07	0.603719	0.9[0.87,0.94]	4.69537e-06
first dose	6	32612213	rs9273067	Yes	A/C	0.805969	1.15[1.1,1.19]	1.28298e-12	0.80616	1.15[1.1,1.21]	7.12164e-09	0.805854	1.12[1.06,1.18]	2.47212e-05
first dose	6	32614318	rs9273265	Yes	A/G	0.805643	1.15[1.1,1.19]	1.302e-12	0.805804	1.15[1.1,1.21]	6.7526e-09	0.805581	1.12[1.06,1.18]	2.66054e-05
first dose	6	32614361	rs9273270	Yes	T/C	0.805686	1.15[1.1,1.19]	1.31181e-12	0.805859	1.15[1.1,1.21]	7.20623e-09	0.805603	1.12[1.06,1.18]	2.51336e-05
first dose	6	32523043	rs77532645	Yes	G/C	0.132391	1.16[1.11,1.21]	1.3924e-12	0.13126	1.1[1.04,1.16]	0.000899021	0.133896	1.24[1.16,1.31]	5.68974e-12
first dose	6	32523053	rs67463673	Yes	C/T	0.132382	1.16[1.11,1.21]	1.40652e-12	0.13125	1.1[1.04,1.16]	0.000901772	0.133886	1.24[1.16,1.31]	5.72823e-12
first dose	6	32680172	rs9391743	Yes	C/T	0.246779	1.14[1.1,1.18]	1.51271e-12	0.246465	1.14[1.09,1.19]	8.22334e-08	0.248044	1.13[1.07,1.19]	4.16996e-06
first dose	6	32600585	rs13214992	Yes	A/G	0.0457336	0.8[0.75,0.85]	1.54359e-12	0.0462045	0.82[0.75,0.89]	1.52131e-06	0.0447818	0.76[0.69,0.84]	5.86334e-08
first dose	6	32580657	rs2395516	Yes	C/T	0.303107	0.89[0.87,0.92]	1.60852e-12	0.305504	0.92[0.88,0.95]	2.9496e-05	0.298688	0.89[0.85,0.93]	1.90631e-07
first dose	6	32680124	rs2647085	Yes	C/T	0.246952	1.14[1.1,1.18]	1.84082e-12	0.246631	1.14[1.09,1.19]	9.34153e-08	0.248229	1.13[1.07,1.19]	4.50588e-06
first dose	6	32680697	rs17219295	Yes	T/C	0.246995	1.14[1.1,1.18]	1.90359e-12	0.246676	1.14[1.09,1.19]	9.20489e-08	0.248265	1.13[1.07,1.19]	4.67206e-06
first dose	6	32680537	rs28371347	Yes	C/T	0.246988	1.14[1.1,1.18]	1.9148e-12	0.246666	1.14[1.09,1.19]	9.31122e-08	0.248263	1.13[1.07,1.19]	4.65731e-06
first dose	6	32680585	rs17581425	Yes	C/T	0.246989	1.14[1.1,1.18]	1.91797e-12	0.246667	1.14[1.09,1.19]	9.32849e-08	0.248263	1.13[1.07,1.19]	4.65479e-06
first dose	6	32680727	rs17219309	Yes	C/A	0.24699	1.14[1.1,1.18]	1.92529e-12	0.246669	1.14[1.09,1.19]	9.32549e-08	0.248265	1.13[1.07,1.19]	4.67146e-06
first dose	6	32680970	rs7745656	Yes	T/G	0.246985	1.14[1.1,1.18]	1.94217e-12	0.246665	1.14[1.09,1.19]	9.32146e-08	0.248257	1.13[1.07,1.19]	4.70549e-06
first dose	6	32680861	rs56023108	Yes	TAA/T	0.247057	1.14[1.1,1.18]	2.14311e-12	0.246743	1.14[1.09,1.19]	9.03831e-08	0.248316	1.13[1.07,1.19]	5.11545e-06
first dose	6	32679917	6:32679917_AT_A	Yes	A/AT	0.246663	1.14[1.1,1.18]	2.16304e-12	0.246339	1.14[1.09,1.19]	1.00862e-07	0.247952	1.13[1.07,1.19]	5.24157e-06
first dose	6	32681518	rs2647088	Yes	G/A	0.247021	1.14[1.1,1.18]	2.21281e-12	0.246719	1.14[1.09,1.19]	9.83179e-08	0.248261	1.13[1.07,1.19]	5.14116e-06
first dose	6	32628045	rs9273472	Yes	G/C	0.753356	1.13[1.09,1.17]	2.24632e-12	0.753751	1.12[1.07,1.17]	9.98972e-07	0.753106	1.14[1.08,1.2]	1.97448e-07
first dose	6	32680862	rs17212909	Yes	T/C	0.24704	1.14[1.1,1.18]	2.30426e-12	0.24672	1.14[1.09,1.19]	9.62682e-08	0.24831	1.13[1.07,1.19]	5.16995e-06
first dose	6	32681049	rs2647087	Yes	C/A	0.24693	1.14[1.1,1.18]	2.31518e-12	0.246622	1.14[1.09,1.19]	9.38336e-08	0.248157	1.13[1.07,1.19]	5.21962e-06
first dose	6	32516203	rs71534584	Yes	C/A	0.134385	1.16[1.11,1.21]	2.34898e-12	0.133304	1.09[1.03,1.15]	0.00132739	0.135772	1.24[1.16,1.31]	5.22926e-12
first dose	6	32401532	rs3129861	Yes	A/T	0.162257	0.84[0.8,0.88]	2.41812e-12	0.162648	0.86[0.81,0.92]	7.80893e-06	0.161367	0.81[0.75,0.87]	1.96905e-09
first dose	6	32421469	rs3129897	Yes	A/G	0.161694	0.84[0.8,0.88]	2.58301e-12	0.162041	0.87[0.81,0.92]	1.19677e-05	0.160891	0.8[0.75,0.86]	1.01332e-09
first dose	6	32681085	rs2858333	Yes	G/A	0.247771	1.14[1.1,1.18]	2.8405e-12	0.247372	1.14[1.09,1.19]	9.49657e-08	0.249153	1.13[1.07,1.19]	6.42107e-06
first dose	6	32395698	rs2105902	Yes	T/A	0.162154	0.84[0.8,0.88]	2.88143e-12	0.16252	0.87[0.81,0.92]	8.83298e-06	0.161302	0.81[0.75,0.87]	2.12416e-09
first dose	6	32392877	rs3135353	Yes	T/C	0.162154	0.84[0.8,0.88]	2.94209e-12	0.162526	0.87[0.81,0.92]	9.10121e-06	0.161291	0.81[0.75,0.87]	2.12774e-09
first dose	6	32680696	rs17219288	Yes	A/G	0.245185	1.14[1.1,1.18]	2.98353e-12	0.244796	1.14[1.08,1.19]	1.31747e-07	0.246562	1.13[1.07,1.19]	4.81095e-06
first dose	6	32680563	rs28371348	Yes	A/G	0.245462	1.14[1.1,1.18]	3.03201e-12	0.245102	1.14[1.08,1.19]	1.29812e-07	0.246794	1.13[1.07,1.19]	4.46578e-06
first dose	6	32680725	rs17219302	Yes	C/T	0.244604	1.14[1.1,1.18]	3.53693e-12	0.244179	1.14[1.08,1.19]	1.62806e-07	0.246019	1.13[1.07,1.19]	5.15487e-06
first dose	6	32657578	rs7774434	Yes	C/T	0.375319	1.11[1.08,1.14]	3.54414e-12	0.375058	1.09[1.05,1.13]	2.6475e-05	0.376382	1.16[1.11,1.21]	5.1842e-11
first dose	6	32681669	rs6935723	Yes	C/T	0.246864	1.14[1.1,1.18]	3.85508e-12	0.246602	1.14[1.08,1.19]	1.08702e-07	0.248018	1.13[1.07,1.19]	8.01899e-06
first dose	6	32620572	rs17612852	Yes	A/G	0.749595	1.13[1.09,1.16]	3.98166e-12	0.75001	1.11[1.07,1.16]	1.27556e-06	0.749235	1.14[1.08,1.19]	2.64247e-07
first dose	6	32681833	rs3104403	Yes	T/G	0.246764	1.14[1.1,1.18]	4.0876e-12	0.246584	1.14[1.09,1.2]	8.75884e-08	0.247776	1.13[1.07,1.19]	1.10022e-05
first dose	6	32680532	rs28371346	Yes	C/T	0.24386	1.14[1.1,1.18]	4.26511e-12	0.243552	1.14[1.08,1.19]	1.57093e-07	0.245164	1.13[1.07,1.19]	5.57243e-06
first dose	6	32681568	rs2647089	Yes	C/T	0.247235	1.14[1.1,1.18]	4.4154e-12	0.246925	1.14[1.08,1.19]	1.64566e-07	0.248481	1.13[1.07,1.19]	6.21615e-06
first dose	6	32591232	rs35316732	Yes	T/C	0.0903088	0.85[0.81,0.89]	4.5171e-12	0.0906457	0.9[0.84,0.95]	0.000403639	0.0893836	0.79[0.74,0.85]	5.64622e-11
first dose	6	32591226	rs35407265	Yes	G/A	0.0903088	0.85[0.81,0.89]	4.5171e-12	0.0906457	0.9[0.84,0.95]	0.000403639	0.0893836	0.79[0.74,0.85]	5.64622e-11
first dose	6	32390332	rs2894255	Yes	T/C	0.162333	0.84[0.8,0.88]	5.01572e-12	0.162723	0.87[0.81,0.92]	1.09702e-05	0.161434	0.81[0.75,0.87]	2.98185e-09
first dose	6	32397190	rs7754570	Yes	G/C	0.0276	0.76[0.7,0.82]	5.38452e-12	0.0280319	0.8[0.72,0.89]	2.01018e-05	0.0266624	0.7[0.61,0.79]	9.26504e-09
first dose	6	32583813	rs1846190	Yes	A/G	0.286782	0.89[0.87,0.92]	5.60212e-12	0.288512	0.91[0.87,0.94]	2.27907e-06	0.28359	0.9[0.86,0.94]	8.92162e-06
first dose	6	32440451	rs9269070	Yes	A/G	0.616466	0.9[0.88,0.93]	5.6081e-12	0.619233	0.9[0.87,0.94]	4.75278e-07	0.612116	0.91[0.87,0.95]	1.78359e-05
first dose	6	32681645	rs3916766	Yes	A/T	0.247281	1.14[1.1,1.18]	5.61362e-12	0.247026	1.14[1.08,1.19]	1.25306e-07	0.248406	1.13[1.07,1.19]	1.07331e-05
first dose	6	32594103	rs34518860	Yes	A/G	0.0897875	0.85[0.81,0.89]	5.73865e-12	0.0901456	0.9[0.84,0.95]	0.000443846	0.0888609	0.79[0.74,0.85]	5.48585e-11
first dose	6	32387221	rs3135369	Yes	A/G	0.238871	0.88[0.84,0.91]	5.88802e-12	0.239905	0.89[0.85,0.94]	3.65092e-06	0.236698	0.85[0.81,0.9]	1.5884e-08
first dose	6	32593270	rs34720986	Yes	C/G	0.0898531	0.85[0.81,0.89]	6.18474e-12	0.0902033	0.9[0.84,0.95]	0.000444233	0.0889378	0.79[0.74,0.85]	5.97616e-11
first dose	6	32592068	rs35867827	Yes	C/T	0.0904883	0.85[0.81,0.89]	6.26895e-12	0.0908297	0.9[0.84,0.95]	0.000438683	0.0895716	0.79[0.74,0.85]	7.1278e-11
first dose	6	32587011	rs28383311	Yes	T/A	0.265961	1.13[1.09,1.17]	6.28025e-12	0.265235	1.1[1.05,1.15]	3.7004e-05	0.267826	1.16[1.11,1.22]	4.60861e-09
first dose	6	32592313	rs35224566	Yes	C/T	0.0904366	0.85[0.81,0.89]	6.33779e-12	0.0907774	0.9[0.84,0.95]	0.000452632	0.0895229	0.79[0.74,0.85]	6.85017e-11
first dose	6	32590453	rs113705304	Yes	G/C	0.0902236	0.85[0.81,0.89]	6.42008e-12	0.0905716	0.9[0.84,0.95]	0.000411707	0.0892767	0.79[0.74,0.85]	8.5278e-11
first dose	6	32593144	rs35508382	Yes	G/A	0.0904062	0.85[0.81,0.89]	6.53675e-12	0.0907713	0.9[0.84,0.95]	0.000519283	0.0894716	0.79[0.74,0.85]	5.69511e-11
first dose	6	32586930	rs28383310	Yes	A/G	0.265704	1.13[1.09,1.17]	6.54894e-12	0.264968	1.1[1.05,1.15]	3.65603e-05	0.267589	1.16[1.11,1.22]	4.94797e-09
first dose	6	32594738	rs116747180	Yes	T/A	0.0200512	0.71[0.65,0.79]	7.06623e-12	0.0206882	0.76[0.67,0.86]	2.04892e-05	0.0189048	0.64[0.54,0.74]	9.57966e-09
first dose	6	32591567	rs73728618	Yes	A/T	0.0903144	0.85[0.81,0.89]	7.20511e-12	0.0906616	0.9[0.84,0.95]	0.000408186	0.0893825	0.79[0.74,0.85]	9.91191e-11
first dose	6	32590768	rs34831921	Yes	A/C	0.0902957	0.85[0.81,0.89]	7.215e-12	0.0906421	0.9[0.84,0.95]	0.000397535	0.0893573	0.79[0.74,0.85]	1.07684e-10
first dose	6	32596856	rs73728889	Yes	G/C	0.0902836	0.85[0.81,0.89]	8.53525e-12	0.0906329	0.9[0.84,0.95]	0.000492236	0.0893638	0.79[0.74,0.85]	8.33092e-11
first dose	6	32581015	rs3129748	Yes	A/T	0.30193	0.9[0.87,0.92]	8.67883e-12	0.30433	0.92[0.88,0.96]	7.26339e-05	0.297526	0.89[0.85,0.93]	3.05592e-07
first dose	6	32581008	rs3129747	Yes	C/T	0.301924	0.9[0.87,0.92]	8.70064e-12	0.304324	0.92[0.88,0.96]	7.30085e-05	0.297519	0.89[0.85,0.93]	3.04303e-07
first dose	6	32581022	rs3104417	Yes	A/T	0.301926	0.9[0.87,0.92]	8.76821e-12	0.304325	0.92[0.88,0.96]	7.31053e-05	0.297523	0.89[0.85,0.93]	3.06196e-07
first dose	6	32581021	rs3104418	Yes	A/G	0.301926	0.9[0.87,0.92]	8.77155e-12	0.304325	0.92[0.88,0.96]	7.31123e-05	0.297523	0.89[0.85,0.93]	3.06289e-07
first dose	6	32720632	rs10947341	Yes	C/T	0.376832	1.11[1.08,1.14]	8.86305e-12	0.377786	1.09[1.05,1.14]	5.23086e-06	0.374561	1.12[1.07,1.17]	3.96747e-07
first dose	6	32596798	6:32596798_AG_A	Yes	A/AG	0.0902768	0.85[0.81,0.89]	8.99729e-12	0.0906418	0.9[0.84,0.95]	0.000473916	0.0893305	0.79[0.74,0.85]	9.28903e-11
first dose	6	32669304	6:32669304_AT_A	Yes	A/AT	0.372674	1.11[1.08,1.14]	9.11071e-12	0.372221	1.08[1.04,1.13]	6.3435e-05	0.372781	1.12[1.08,1.17]	1.04941e-07
first dose	6	32413557	rs3763326	Yes	C/T	0.0278826	0.76[0.71,0.83]	1.06935e-11	0.0283553	0.81[0.73,0.89]	2.9724e-05	0.0268951	0.7[0.62,0.79]	1.39316e-08
first dose	6	32626574	rs28539606	Yes	G/A	0.132459	1.15[1.11,1.2]	1.11634e-11	0.131483	1.08[1.02,1.14]	0.00540968	0.133873	1.24[1.17,1.32]	3.56778e-12
first dose	6	32568090	rs112493725	Yes	C/T	0.130249	1.16[1.11,1.21]	1.13789e-11	0.129065	1.09[1.03,1.15]	0.00160983	0.131935	1.23[1.15,1.31]	6.27408e-11
first dose	6	32569431	rs28864514	Yes	G/A	0.129683	1.16[1.11,1.21]	1.18545e-11	0.128485	1.09[1.03,1.15]	0.00197209	0.131405	1.23[1.16,1.31]	4.50748e-11
first dose	6	32569459	rs536901270	Yes	A/G	0.129633	1.16[1.11,1.21]	1.20602e-11	0.128435	1.09[1.03,1.15]	0.00200999	0.131355	1.23[1.16,1.31]	4.45798e-11
first dose	6	32607704	rs140734950	Yes	CA/C	0.80068	1.14[1.1,1.18]	1.21779e-11	0.800846	1.15[1.09,1.2]	2.25883e-08	0.800539	1.11[1.06,1.17]	6.55762e-05
first dose	6	32591422	rs34915133	Yes	G/A	0.0907082	0.85[0.81,0.89]	1.27484e-11	0.0910807	0.9[0.85,0.96]	0.000620896	0.08974	0.79[0.74,0.85]	1.07043e-10
first dose	6	32585131	rs9271358	Yes	T/A	0.751815	1.12[1.09,1.16]	1.42488e-11	0.752352	1.11[1.06,1.16]	1.86484e-06	0.751187	1.13[1.08,1.19]	4.8872e-07
first dose	6	32622035	rs28886951	Yes	T/C	0.0906016	0.85[0.81,0.89]	1.45088e-11	0.0908774	0.9[0.85,0.96]	0.000601982	0.08983	0.79[0.74,0.85]	1.1766e-10
first dose	6	32556019	rs150394154	Yes	A/G	0.123067	1.16[1.11,1.21]	1.46414e-11	0.121864	1.09[1.03,1.15]	0.00260666	0.124664	1.24[1.16,1.32]	5.26218e-11
first dose	6	32622150	rs35932914	Yes	A/G	0.0905553	0.85[0.81,0.89]	1.46755e-11	0.0908461	0.9[0.85,0.96]	0.000603233	0.0897585	0.79[0.74,0.85]	1.17771e-10
first dose	6	32582761	rs149902168	Yes	C/A	0.0232623	0.74[0.68,0.81]	1.46864e-11	0.0233254	0.75[0.67,0.84]	1.26149e-06	0.0230588	0.71[0.61,0.81]	6.22241e-07
first dose	6	32621483	rs28704178	Yes	A/G	0.0905653	0.85[0.81,0.89]	1.50872e-11	0.0908485	0.9[0.85,0.96]	0.000610326	0.0897807	0.79[0.74,0.85]	1.20786e-10
first dose	6	32621443	rs28590669	Yes	G/A	0.0906943	0.85[0.81,0.89]	1.60736e-11	0.090976	0.9[0.85,0.96]	0.000612313	0.0899183	0.79[0.74,0.85]	1.28894e-10
first dose	6	32623713	rs55986091	Yes	A/G	0.0908538	0.85[0.82,0.89]	1.80814e-11	0.0911192	0.9[0.85,0.96]	0.000632651	0.0901099	0.79[0.74,0.85]	1.39953e-10
first dose	6	32587041	rs9271374	Yes	A/G	0.804438	1.14[1.09,1.18]	1.96851e-11	0.804784	1.15[1.09,1.2]	3.46679e-08	0.803867	1.12[1.06,1.18]	4.86621e-05
first dose	6	32592152	rs532216409	Yes	G/A	0.0889083	0.85[0.81,0.89]	2.06294e-11	0.0891668	0.9[0.85,0.96]	0.000773062	0.0881456	0.79[0.74,0.85]	1.40427e-10
first dose	6	32626007	rs28442287	Yes	T/C	0.0906241	0.85[0.82,0.89]	2.10237e-11	0.0908704	0.9[0.85,0.96]	0.0006988	0.0899071	0.79[0.74,0.85]	1.49382e-10
first dose	6	32591664	rs35001273	Yes	A/G	0.0896974	0.85[0.81,0.89]	2.25774e-11	0.089949	0.9[0.85,0.96]	0.000964345	0.0889451	0.79[0.74,0.85]	1.20771e-10
first dose	6	32591687	rs201769738	Yes	A/G	0.0897542	0.85[0.81,0.89]	2.28504e-11	0.0900048	0.9[0.85,0.96]	0.000939684	0.0890025	0.79[0.74,0.85]	1.26988e-10
first dose	6	32627044	rs28579922	Yes	A/G	0.0906488	0.85[0.82,0.9]	2.71129e-11	0.090869	0.9[0.85,0.96]	0.00073748	0.0899837	0.8[0.74,0.85]	1.90803e-10
first dose	6	32729734	rs2008560	Yes	G/C	0.478086	1.1[1.07,1.14]	2.83877e-11	0.477782	1.07[1.03,1.11]	0.000579953	0.479041	1.15[1.1,1.2]	6.50919e-10
first dose	6	32626119	rs28584179	Yes	T/C	0.0908519	0.86[0.82,0.9]	3.28939e-11	0.0910863	0.9[0.85,0.95]	0.000573899	0.0901484	0.8[0.75,0.86]	4.39267e-10
first dose	6	32573910	rs2647071	Yes	T/C	0.268747	1.12[1.09,1.16]	3.36168e-11	0.268008	1.1[1.05,1.15]	6.59226e-05	0.270605	1.16[1.1,1.22]	1.52245e-08
first dose	6	32632777	rs1049068	Yes	T/C	0.0938895	0.86[0.82,0.9]	3.43956e-11	0.094101	0.9[0.85,0.96]	0.000652706	0.0933103	0.8[0.75,0.86]	4.66142e-10
first dose	6	32445926	rs4713534	Yes	T/G	0.170896	0.85[0.81,0.89]	3.90831e-11	0.171331	0.89[0.84,0.95]	0.000381876	0.169795	0.8[0.75,0.86]	1.96247e-10
first dose	6	32384500	rs2227138	Yes	T/C	0.163533	0.85[0.81,0.89]	4.51951e-11	0.163773	0.87[0.82,0.93]	3.56892e-05	0.162929	0.82[0.76,0.87]	1.01198e-08
first dose	6	32603177	rs28393315	Yes	G/A	0.261875	1.12[1.09,1.16]	4.67311e-11	0.261212	1.09[1.04,1.14]	0.00017315	0.26369	1.16[1.11,1.22]	4.10142e-09
first dose	6	32434481	rs17202899	Yes	C/T	0.079237	1.19[1.13,1.25]	5.45615e-11	0.0781916	1.23[1.14,1.32]	9.18859e-09	0.0807125	1.14[1.06,1.23]	0.000665502
first dose	6	32386699	rs3135371	Yes	G/A	0.163575	0.85[0.81,0.89]	5.66351e-11	0.163828	0.88[0.82,0.93]	4.09888e-05	0.162948	0.82[0.76,0.87]	1.0856e-08
first dose	6	32414273	rs3129890	Yes	C/T	0.254513	0.89[0.85,0.92]	6.25106e-11	0.255313	0.9[0.86,0.94]	7.85711e-06	0.25269	0.86[0.82,0.91]	9.03565e-08
first dose	6	32432646	rs2395184	Yes	A/G	0.170589	0.85[0.81,0.9]	6.33795e-11	0.171019	0.9[0.84,0.95]	0.000444616	0.169501	0.8[0.75,0.86]	2.95085e-10
first dose	6	32431558	rs41291798	Yes	A/C	0.0793937	1.19[1.13,1.25]	6.5313e-11	0.0782946	1.23[1.14,1.31]	1.03428e-08	0.0809593	1.14[1.06,1.23]	0.00072667
first dose	6	32438243	rs9269041	Yes	A/G	0.648139	0.91[0.88,0.93]	7.85719e-11	0.651156	0.92[0.88,0.96]	4.02685e-05	0.643617	0.9[0.86,0.94]	3.26226e-06
first dose	6	32449276	rs112164276	Yes	G/A	0.0803119	1.19[1.13,1.25]	8.3885e-11	0.0792768	1.23[1.15,1.32]	7.24896e-09	0.0817422	1.13[1.05,1.22]	0.00109693
first dose	6	32381268	rs36050439	Yes	GC/G	0.53454	1.11[1.07,1.14]	1.08706e-10	0.535625	1.08[1.03,1.12]	0.000397326	0.533129	1.16[1.11,1.21]	9.38631e-11
first dose	6	32381210	rs6918317	Yes	C/T	0.534723	1.11[1.07,1.14]	1.1045e-10	0.535794	1.08[1.03,1.12]	0.000342855	0.53336	1.16[1.11,1.21]	1.24686e-10
first dose	6	32435823	rs41291806	Yes	A/C	0.0819029	1.18[1.12,1.24]	1.10861e-10	0.0808151	1.22[1.13,1.3]	3.00305e-08	0.0834214	1.14[1.06,1.23]	0.000498279
first dose	6	32591609	rs9271611	Yes	G/A	0.37924	1.11[1.08,1.15]	1.18291e-10	0.377576	1.1[1.06,1.15]	4.9828e-06	0.381633	1.09[1.04,1.14]	0.000153854
first dose	6	32593085	rs9271696	Yes	C/T	0.378793	1.11[1.08,1.15]	1.31165e-10	0.377148	1.1[1.06,1.15]	5.99517e-06	0.381129	1.09[1.04,1.14]	0.000141206
first dose	6	32725826	rs4305772	Yes	G/A	0.539803	1.1[1.07,1.13]	1.31224e-10	0.540656	1.07[1.03,1.11]	0.000391376	0.5385	1.14[1.09,1.19]	9.58685e-09
first dose	6	32729642	rs762815	Yes	C/G	0.539748	1.1[1.07,1.13]	1.37157e-10	0.540526	1.07[1.03,1.11]	0.000480001	0.538575	1.14[1.09,1.19]	7.05901e-09
first dose	6	32725193	rs2301271	Yes	G/A	0.539812	1.1[1.07,1.13]	1.40684e-10	0.54067	1.07[1.03,1.11]	0.000409321	0.5385	1.14[1.09,1.19]	9.58685e-09
first dose	6	32730012	rs7453920	Yes	G/A	0.539877	1.1[1.07,1.13]	1.4098e-10	0.540699	1.07[1.03,1.11]	0.000483924	0.538624	1.14[1.09,1.19]	7.52515e-09
first dose	6	32710935	rs9276424	Yes	T/C	0.537323	1.1[1.07,1.13]	1.48662e-10	0.538107	1.07[1.03,1.12]	0.000280712	0.536044	1.13[1.08,1.18]	2.12204e-08
first dose	6	32710556	rs9276413	Yes	T/C	0.537212	1.1[1.07,1.13]	1.51576e-10	0.537996	1.07[1.03,1.12]	0.000271218	0.535933	1.13[1.08,1.18]	2.28715e-08
first dose	6	32729821	rs7768538	Yes	A/C	0.539748	1.1[1.07,1.13]	1.58671e-10	0.540569	1.07[1.03,1.11]	0.000520146	0.5385	1.14[1.09,1.19]	7.46857e-09
first dose	6	32591601	rs9271610	Yes	T/C	0.378701	1.11[1.07,1.15]	1.62233e-10	0.37707	1.1[1.06,1.15]	6.68651e-06	0.381027	1.09[1.04,1.14]	0.000153694
first dose	6	32729880	rs9276583	Yes	A/G	0.539904	1.1[1.07,1.13]	1.64334e-10	0.540744	1.07[1.03,1.11]	0.00049713	0.53864	1.14[1.09,1.19]	8.19762e-09
first dose	6	32710594	rs9276414	Yes	G/C	0.537303	1.1[1.07,1.13]	1.64355e-10	0.538087	1.07[1.03,1.12]	0.000279443	0.536024	1.13[1.08,1.18]	2.41597e-08
first dose	6	32730086	rs2051549	Yes	A/G	0.539914	1.1[1.07,1.13]	1.67451e-10	0.540699	1.07[1.03,1.11]	0.000567601	0.538724	1.14[1.09,1.19]	8.08073e-09
first dose	6	32587300	rs9271378	Yes	G/A	0.490877	1.1[1.07,1.14]	1.76742e-10	0.489926	1.09[1.05,1.13]	3.15672e-05	0.493036	1.11[1.06,1.16]	6.19456e-06
first dose	6	32710552	rs9276412	Yes	A/G	0.53555	1.1[1.07,1.13]	2.10949e-10	0.536337	1.07[1.03,1.12]	0.00032244	0.534252	1.13[1.08,1.18]	2.72423e-08
first dose	6	32729381	6:32729381_CA_C	Yes	C/CA	0.534451	1.1[1.07,1.13]	2.1388e-10	0.535142	1.07[1.03,1.11]	0.000422408	0.533365	1.13[1.09,1.18]	1.27798e-08
first dose	6	32340176	rs3117110	Yes	T/C	0.218461	0.88[0.84,0.91]	2.32195e-10	0.219438	0.9[0.86,0.95]	0.000181023	0.216473	0.85[0.8,0.9]	3.16026e-08
first dose	6	32452406	rs2395208	Yes	G/A	0.171239	0.86[0.82,0.9]	2.45773e-10	0.17168	0.9[0.85,0.96]	0.000803755	0.170115	0.81[0.76,0.86]	5.99547e-10
first dose	6	32729058	rs2006163	Yes	G/A	0.532909	1.1[1.07,1.13]	2.48281e-10	0.5337	1.07[1.03,1.11]	0.000518617	0.531659	1.13[1.09,1.18]	1.38079e-08
first dose	6	32712104	rs9276429	Yes	A/G	0.539831	1.1[1.07,1.13]	2.6048e-10	0.540642	1.07[1.03,1.11]	0.000400082	0.538599	1.13[1.08,1.18]	2.39483e-08
first dose	6	32636385	rs9274659	Yes	T/A	0.327184	1.11[1.07,1.14]	2.62029e-10	0.326696	1.07[1.03,1.12]	0.000644106	0.327914	1.15[1.1,1.2]	1.19662e-09
first dose	6	32720177	rs9276515	Yes	A/G	0.538033	1.1[1.07,1.13]	2.71872e-10	0.538697	1.07[1.03,1.11]	0.000470829	0.536992	1.13[1.09,1.18]	1.50735e-08
first dose	6	32636364	rs9274657	Yes	A/G	0.327053	1.11[1.07,1.14]	2.75686e-10	0.326569	1.07[1.03,1.12]	0.000640691	0.327776	1.15[1.1,1.2]	1.28519e-09
first dose	6	32710848	rs9276422	Yes	G/T	0.536715	1.1[1.07,1.13]	2.86402e-10	0.537525	1.07[1.03,1.12]	0.000322446	0.535362	1.13[1.08,1.18]	4.10614e-08
first dose	6	32712085	rs9276428	Yes	T/G	0.539923	1.1[1.07,1.13]	2.92636e-10	0.540759	1.07[1.03,1.11]	0.000417201	0.538644	1.13[1.08,1.18]	2.65994e-08
first dose	6	32712247	rs9276431	Yes	C/T	0.539942	1.1[1.07,1.13]	2.93262e-10	0.540772	1.07[1.03,1.11]	0.000421252	0.538674	1.13[1.08,1.18]	2.66809e-08
first dose	6	32710914	rs141350816	Yes	TTTG/T	0.531702	1.1[1.07,1.13]	2.96735e-10	0.532476	1.07[1.03,1.12]	0.000296578	0.530381	1.13[1.08,1.18]	4.37205e-08
first dose	6	32728642	rs2395258	Yes	C/T	0.535624	1.1[1.07,1.13]	3.06872e-10	0.536412	1.07[1.03,1.11]	0.00048688	0.534392	1.13[1.08,1.18]	1.84177e-08
first dose	6	32715371	rs9276444	Yes	G/C	0.539999	1.1[1.07,1.13]	3.07488e-10	0.540831	1.07[1.03,1.11]	0.000430562	0.538725	1.13[1.08,1.18]	2.80029e-08
first dose	6	32728191	rs1023448	Yes	T/C	0.535623	1.1[1.07,1.13]	3.13077e-10	0.536426	1.07[1.03,1.11]	0.000479108	0.534366	1.13[1.08,1.18]	1.95967e-08
first dose	6	32710475	rs9276411	Yes	C/T	0.540294	1.1[1.07,1.13]	3.1379e-10	0.541142	1.07[1.03,1.11]	0.000447079	0.538982	1.13[1.08,1.18]	2.63371e-08
first dose	6	32727905	rs1023449	Yes	C/A	0.535642	1.1[1.07,1.13]	3.20988e-10	0.53644	1.07[1.03,1.11]	0.000503928	0.534391	1.13[1.08,1.18]	1.83921e-08
first dose	6	32721409	6:32721409_TTG_T	Yes	T/TTG	0.535307	1.1[1.07,1.13]	3.21251e-10	0.536088	1.07[1.03,1.11]	0.00047472	0.534064	1.13[1.08,1.18]	2.11972e-08
first dose	6	32727325	rs7753017	Yes	G/A	0.535642	1.1[1.07,1.13]	3.2177e-10	0.53644	1.07[1.03,1.11]	0.000504481	0.534391	1.13[1.08,1.18]	1.84112e-08
first dose	6	32725286	rs9276568	Yes	T/A	0.535642	1.1[1.07,1.13]	3.2177e-10	0.53644	1.07[1.03,1.11]	0.000504481	0.534391	1.13[1.08,1.18]	1.84112e-08
first dose	6	32725517	rs9276569	Yes	C/T	0.535642	1.1[1.07,1.13]	3.2177e-10	0.53644	1.07[1.03,1.11]	0.000504481	0.534391	1.13[1.08,1.18]	1.84112e-08
first dose	6	32727209	rs9276580	Yes	G/T	0.535642	1.1[1.07,1.13]	3.2177e-10	0.53644	1.07[1.03,1.11]	0.000504481	0.534391	1.13[1.08,1.18]	1.84112e-08
first dose	6	32724324	rs3213486	Yes	C/T	0.534973	1.1[1.07,1.13]	3.22522e-10	0.535801	1.07[1.03,1.11]	0.000443089	0.533675	1.13[1.08,1.18]	2.43063e-08
first dose	6	32718162	rs9276482	Yes	T/C	0.540017	1.1[1.07,1.13]	3.22847e-10	0.54086	1.07[1.03,1.11]	0.000445064	0.538725	1.13[1.08,1.18]	2.80029e-08
first dose	6	32711400	rs2227128	Yes	C/T	0.539887	1.1[1.07,1.13]	3.27087e-10	0.540693	1.07[1.03,1.11]	0.000444346	0.538661	1.13[1.08,1.18]	2.76297e-08
first dose	6	32727680	rs7753557	Yes	T/A	0.535632	1.1[1.07,1.13]	3.2938e-10	0.536426	1.07[1.03,1.11]	0.000512104	0.534391	1.13[1.08,1.18]	1.84059e-08
first dose	6	32728636	rs2395257	Yes	A/C	0.535647	1.1[1.07,1.13]	3.29608e-10	0.536437	1.07[1.03,1.11]	0.000499179	0.534411	1.13[1.08,1.18]	1.9421e-08
first dose	6	32728588	rs2395256	Yes	T/C	0.535647	1.1[1.07,1.13]	3.29665e-10	0.536437	1.07[1.03,1.11]	0.000499168	0.53441	1.13[1.08,1.18]	1.94241e-08
first dose	6	32726577	rs3213483	Yes	T/G	0.535632	1.1[1.07,1.13]	3.29921e-10	0.536426	1.07[1.03,1.11]	0.000512626	0.534391	1.13[1.08,1.18]	1.84112e-08
first dose	6	32727267	rs9276581	Yes	G/C	0.535625	1.1[1.07,1.13]	3.30789e-10	0.536418	1.07[1.03,1.11]	0.000516762	0.534383	1.13[1.08,1.18]	1.82222e-08
first dose	6	32698976	rs7752257	Yes	G/T	0.741123	1.11[1.08,1.15]	3.31848e-10	0.741759	1.1[1.06,1.15]	1.11356e-05	0.739529	1.11[1.06,1.16]	3.5655e-05
first dose	6	32230354	rs3132972	Yes	G/A	0.607926	1.11[1.07,1.14]	3.33845e-10	0.607297	1.08[1.04,1.12]	0.000251122	0.609109	1.14[1.09,1.19]	1.96457e-08
first dose	6	32724317	rs3213487	Yes	T/C	0.534662	1.1[1.07,1.13]	3.36308e-10	0.5355	1.07[1.03,1.11]	0.000464482	0.533352	1.13[1.08,1.18]	2.30998e-08
first dose	6	32712384	rs9276432	Yes	C/T	0.540025	1.1[1.07,1.13]	3.41578e-10	0.540844	1.07[1.03,1.12]	0.000381032	0.538774	1.13[1.08,1.18]	3.12322e-08
first dose	6	32711322	rs2395252	Yes	G/C	0.539873	1.1[1.07,1.13]	3.42802e-10	0.540678	1.07[1.03,1.11]	0.000451911	0.538651	1.13[1.08,1.18]	2.83311e-08
first dose	6	32729335	rs2395261	Yes	C/T	0.535582	1.1[1.07,1.13]	3.49967e-10	0.536343	1.07[1.03,1.11]	0.000574712	0.534397	1.13[1.08,1.18]	1.64356e-08
first dose	6	32721195	rs9276534	Yes	T/C	0.535663	1.1[1.07,1.13]	3.62512e-10	0.536472	1.07[1.03,1.11]	0.000517589	0.534393	1.13[1.08,1.18]	2.07769e-08
first dose	6	32722019	rs7754020	Yes	A/T	0.535662	1.1[1.07,1.13]	3.62614e-10	0.536471	1.07[1.03,1.11]	0.00051769	0.534391	1.13[1.08,1.18]	2.07838e-08
first dose	6	32721574	rs2213569	Yes	T/C	0.535662	1.1[1.07,1.13]	3.62727e-10	0.536471	1.07[1.03,1.11]	0.000517801	0.534391	1.13[1.08,1.18]	2.07838e-08
first dose	6	32721351	rs9276535	Yes	A/G	0.535662	1.1[1.07,1.13]	3.62727e-10	0.536471	1.07[1.03,1.11]	0.000517801	0.534391	1.13[1.08,1.18]	2.07838e-08
first dose	6	32721130	rs9276532	Yes	C/T	0.535662	1.1[1.07,1.13]	3.62946e-10	0.536472	1.07[1.03,1.11]	0.000517589	0.534392	1.13[1.08,1.18]	2.08186e-08
first dose	6	32720151	rs9276514	Yes	C/T	0.537106	1.1[1.07,1.13]	3.64836e-10	0.537934	1.07[1.03,1.11]	0.000450552	0.535783	1.13[1.08,1.18]	2.9706e-08
first dose	6	32729412	rs2395263	Yes	A/C	0.535559	1.1[1.07,1.13]	3.6866e-10	0.53631	1.07[1.03,1.11]	0.000600355	0.534393	1.13[1.08,1.18]	1.61324e-08
first dose	6	32710855	rs9276423	Yes	A/G	0.533122	1.1[1.07,1.13]	3.70633e-10	0.533858	1.07[1.03,1.11]	0.000351703	0.531885	1.13[1.08,1.18]	4.35108e-08
first dose	6	32721371	rs7769620	Yes	T/C	0.535652	1.1[1.07,1.13]	3.7189e-10	0.536457	1.07[1.03,1.11]	0.000526147	0.534391	1.13[1.08,1.18]	2.07838e-08
first dose	6	32725062	rs3213484	Yes	A/T	0.535667	1.1[1.07,1.13]	3.72139e-10	0.53646	1.07[1.03,1.11]	0.000549147	0.534425	1.13[1.08,1.18]	1.9643e-08
first dose	6	32728787	rs2006165	Yes	A/G	0.535679	1.1[1.07,1.13]	3.72599e-10	0.536469	1.07[1.03,1.11]	0.000524462	0.534441	1.13[1.08,1.18]	2.12587e-08
first dose	6	32724719	rs3213485	Yes	C/T	0.535642	1.1[1.07,1.13]	3.78004e-10	0.536426	1.07[1.03,1.11]	0.000517272	0.534416	1.13[1.08,1.18]	2.12029e-08
first dose	6	32722625	rs6918401	Yes	C/T	0.53571	1.1[1.07,1.13]	3.78703e-10	0.536498	1.07[1.03,1.11]	0.000508096	0.534475	1.13[1.08,1.18]	2.27934e-08
first dose	6	32722611	rs6918587	Yes	G/A	0.53571	1.1[1.07,1.13]	3.78703e-10	0.536498	1.07[1.03,1.11]	0.000508096	0.534475	1.13[1.08,1.18]	2.27934e-08
first dose	6	32722614	rs6918592	Yes	G/A	0.53571	1.1[1.07,1.13]	3.78703e-10	0.536498	1.07[1.03,1.11]	0.000508096	0.534475	1.13[1.08,1.18]	2.27934e-08
first dose	6	32724305	rs3213489	Yes	C/T	0.534872	1.1[1.07,1.13]	3.93099e-10	0.535658	1.07[1.03,1.11]	0.000515778	0.533621	1.13[1.08,1.18]	2.31856e-08
first dose	6	32719937	rs2213571	Yes	G/C	0.536067	1.1[1.07,1.13]	3.97378e-10	0.53683	1.07[1.03,1.11]	0.000475598	0.534864	1.13[1.08,1.18]	2.80794e-08
first dose	6	32720531	rs9276524	Yes	A/G	0.536017	1.1[1.07,1.13]	4.09006e-10	0.53683	1.07[1.03,1.11]	0.000433898	0.534732	1.13[1.08,1.18]	3.48635e-08
first dose	6	32710829	rs9276421	Yes	G/A	0.535817	1.1[1.07,1.13]	4.12257e-10	0.536632	1.07[1.03,1.11]	0.000396271	0.534476	1.13[1.08,1.18]	4.36525e-08
first dose	6	32720539	rs9276525	Yes	C/A	0.536006	1.1[1.07,1.13]	4.12476e-10	0.536819	1.07[1.03,1.11]	0.000437057	0.534721	1.13[1.08,1.18]	3.47307e-08
first dose	6	32720514	rs9276523	Yes	A/T	0.536005	1.1[1.07,1.13]	4.12478e-10	0.536818	1.07[1.03,1.11]	0.000437295	0.534721	1.13[1.08,1.18]	3.47056e-08
first dose	6	32720410	rs9276519	Yes	T/C	0.53588	1.1[1.07,1.13]	4.16039e-10	0.53666	1.07[1.03,1.11]	0.000435618	0.534653	1.13[1.08,1.18]	3.48538e-08
first dose	6	32720462	rs9276522	Yes	T/C	0.535878	1.1[1.07,1.13]	4.19141e-10	0.536661	1.07[1.03,1.11]	0.000438942	0.534647	1.13[1.08,1.18]	3.47609e-08
first dose	6	32710797	rs9276419	Yes	C/T	0.535804	1.1[1.07,1.13]	4.23277e-10	0.536613	1.07[1.03,1.11]	0.000398271	0.534474	1.13[1.08,1.18]	4.4945e-08
first dose	6	32710799	rs9276420	Yes	C/T	0.535804	1.1[1.07,1.13]	4.23277e-10	0.536613	1.07[1.03,1.11]	0.000398271	0.534474	1.13[1.08,1.18]	4.4945e-08
first dose	6	32720428	rs9282282	Yes	GC/G	0.535919	1.1[1.07,1.13]	4.25844e-10	0.536691	1.07[1.03,1.11]	0.00043206	0.534703	1.13[1.08,1.18]	3.66148e-08
first dose	6	32723359	rs141702193	Yes	AAG/A	0.534865	1.1[1.07,1.13]	4.30558e-10	0.535616	1.07[1.03,1.11]	0.000688178	0.533716	1.13[1.08,1.18]	1.59638e-08
first dose	6	32405865	rs9268628	Yes	C/A	0.126022	1.14[1.1,1.19]	4.32647e-10	0.12448	1.17[1.1,1.23]	8.45449e-08	0.128424	1.12[1.06,1.19]	0.000183168
first dose	6	32711655	rs2213567	Yes	C/G	0.532978	1.1[1.07,1.13]	4.56774e-10	0.533712	1.07[1.03,1.11]	0.000419473	0.531776	1.13[1.08,1.18]	4.60644e-08
first dose	6	32712182	rs9276430	Yes	C/T	0.532876	1.1[1.07,1.13]	4.79464e-10	0.533567	1.07[1.03,1.11]	0.000401746	0.531726	1.13[1.08,1.18]	4.97922e-08
first dose	6	32712462	rs71305431	Yes	AT/A	0.537608	1.1[1.07,1.13]	4.8862e-10	0.538275	1.07[1.03,1.11]	0.000488517	0.536616	1.13[1.08,1.18]	3.34684e-08
first dose	6	32712460	rs9282268	Yes	AG/A	0.537608	1.1[1.07,1.13]	4.8862e-10	0.538275	1.07[1.03,1.11]	0.000488517	0.536616	1.13[1.08,1.18]	3.34684e-08
first dose	6	32453819	rs7775036	Yes	T/C	0.171944	0.86[0.82,0.9]	4.9591e-10	0.172411	0.9[0.85,0.96]	0.00102683	0.170767	0.81[0.76,0.87]	1.0756e-09
first dose	6	32423516	rs140302846	Yes	G/C	0.029348	0.78[0.72,0.84]	5.24338e-10	0.0292779	0.83[0.75,0.92]	0.000404168	0.0293996	0.71[0.63,0.8]	1.44131e-08
first dose	6	32719804	rs2213572	Yes	G/A	0.535873	1.1[1.07,1.13]	5.27379e-10	0.536715	1.07[1.03,1.11]	0.000392943	0.53454	1.13[1.08,1.18]	6.12999e-08
first dose	6	32714783	rs9276440	Yes	T/A	0.535743	1.1[1.07,1.13]	6.08736e-10	0.536527	1.07[1.03,1.11]	0.000489058	0.534515	1.13[1.08,1.18]	4.87577e-08
first dose	6	32714894	rs9276441	Yes	C/G	0.535743	1.1[1.07,1.13]	6.08736e-10	0.536527	1.07[1.03,1.11]	0.000489058	0.534515	1.13[1.08,1.18]	4.87577e-08
first dose	6	32715569	rs9276447	Yes	T/G	0.535743	1.1[1.07,1.13]	6.08736e-10	0.536527	1.07[1.03,1.11]	0.000489058	0.534515	1.13[1.08,1.18]	4.87577e-08
first dose	6	32715846	rs9276454	Yes	G/A	0.535743	1.1[1.07,1.13]	6.08736e-10	0.536527	1.07[1.03,1.11]	0.000489058	0.534515	1.13[1.08,1.18]	4.87577e-08
first dose	6	32716452	rs9276466	Yes	G/T	0.535743	1.1[1.07,1.13]	6.08736e-10	0.536527	1.07[1.03,1.11]	0.000489058	0.534515	1.13[1.08,1.18]	4.87577e-08
first dose	6	32716810	rs2227136	Yes	G/A	0.535749	1.1[1.07,1.13]	6.17747e-10	0.536536	1.07[1.03,1.11]	0.000493973	0.534515	1.13[1.08,1.18]	4.87577e-08
first dose	6	32716813	rs2227135	Yes	G/A	0.535749	1.1[1.07,1.13]	6.1809e-10	0.536536	1.07[1.03,1.11]	0.000494198	0.534515	1.13[1.08,1.18]	4.87577e-08
first dose	6	32717333	rs7748018	Yes	T/C	0.535749	1.1[1.07,1.13]	6.1809e-10	0.536536	1.07[1.03,1.11]	0.000494198	0.534515	1.13[1.08,1.18]	4.87577e-08
first dose	6	32724061	rs9276558	Yes	G/A	0.533182	1.1[1.07,1.13]	6.22614e-10	0.533928	1.07[1.03,1.11]	0.000863055	0.5321	1.13[1.09,1.18]	1.54736e-08
first dose	6	32717918	rs9276481	Yes	A/T	0.535756	1.1[1.06,1.13]	6.28409e-10	0.536546	1.07[1.03,1.11]	0.000499852	0.534515	1.13[1.08,1.18]	4.87577e-08
first dose	6	32718681	rs9276490	Yes	G/A	0.535716	1.1[1.06,1.13]	6.30191e-10	0.536541	1.07[1.03,1.11]	0.000520091	0.534416	1.13[1.08,1.18]	4.58101e-08
first dose	6	32719491	rs2157327	Yes	T/G	0.535762	1.1[1.06,1.13]	6.38342e-10	0.536556	1.07[1.03,1.11]	0.000505218	0.534515	1.13[1.08,1.18]	4.87577e-08
first dose	6	32636282	rs36058358	Yes	A/G	0.0278104	1.31[1.2,1.42]	6.46837e-10	0.027629	1.32[1.17,1.48]	2.96414e-06	0.0282252	1.3[1.15,1.48]	2.50719e-05
first dose	6	32710736	rs9276418	Yes	G/A	0.5387	1.1[1.07,1.13]	6.74217e-10	0.539584	1.07[1.03,1.11]	0.000561444	0.537322	1.13[1.08,1.18]	4.56567e-08
first dose	6	32712411	rs9276433	Yes	C/A	0.535762	1.1[1.06,1.13]	6.93323e-10	0.536541	1.07[1.03,1.11]	0.000554554	0.53454	1.13[1.08,1.18]	4.68027e-08
first dose	6	32713030	rs3208181	Yes	C/T	0.535744	1.1[1.06,1.13]	7.01404e-10	0.536525	1.07[1.03,1.11]	0.000548939	0.53452	1.13[1.08,1.18]	4.82294e-08
first dose	6	32707039	rs9276364	Yes	T/C	0.52899	1.1[1.06,1.13]	7.11587e-10	0.529592	1.08[1.04,1.12]	0.000159098	0.527929	1.12[1.07,1.17]	4.29256e-07
first dose	6	32725523	rs112856976	Yes	TC/T	0.531578	1.1[1.06,1.13]	7.26913e-10	0.532328	1.07[1.03,1.11]	0.00085159	0.530444	1.13[1.08,1.18]	2.44244e-08
first dose	6	32451849	rs2395199	Yes	G/C	0.0574447	0.84[0.79,0.88]	7.72423e-10	0.0583256	0.86[0.8,0.93]	0.000136265	0.0556471	0.8[0.73,0.87]	6.62621e-07
first dose	6	32452190	rs1557551	Yes	G/A	0.0574452	0.84[0.79,0.88]	7.78344e-10	0.0583261	0.86[0.8,0.93]	0.000136651	0.0556476	0.8[0.73,0.87]	6.66503e-07
first dose	6	32405144	rs17606282	Yes	C/T	0.0296261	0.79[0.73,0.85]	8.54563e-10	0.0296104	0.84[0.76,0.93]	0.000663361	0.0295746	0.71[0.63,0.8]	1.24206e-08
first dose	6	32342537	rs3129945	Yes	A/G	0.219315	0.88[0.85,0.92]	8.7006e-10	0.220302	0.91[0.87,0.96]	0.000519414	0.217327	0.85[0.8,0.9]	3.0437e-08
first dose	6	32711576	rs2213568	Yes	C/A	0.535873	1.1[1.06,1.13]	9.07609e-10	0.536628	1.07[1.03,1.11]	0.000659249	0.534665	1.13[1.08,1.18]	5.16201e-08
first dose	6	32636486	rs34849941	Yes	C/A	0.0278835	1.3[1.2,1.42]	9.37786e-10	0.0276866	1.32[1.17,1.48]	3.25899e-06	0.0283242	1.3[1.15,1.47]	3.42187e-05
first dose	6	32637474	rs17212021	Yes	C/T	0.0278326	1.3[1.2,1.42]	9.61785e-10	0.0276302	1.32[1.17,1.48]	3.92386e-06	0.0282849	1.3[1.15,1.47]	2.86432e-05
first dose	6	32710704	rs9276416	Yes	G/A	0.531647	1.1[1.06,1.13]	1.02479e-09	0.532418	1.07[1.03,1.11]	0.000504818	0.530341	1.13[1.08,1.17]	8.77485e-08
first dose	6	32525320	rs28595444	Yes	C/T	0.124524	1.14[1.09,1.19]	1.02776e-09	0.123568	1.09[1.03,1.15]	0.00317064	0.125728	1.2[1.13,1.28]	7.50339e-09
first dose	6	32706042	rs7773149	Yes	G/A	0.530703	1.09[1.06,1.13]	1.0392e-09	0.531503	1.08[1.04,1.12]	0.000196253	0.52941	1.12[1.07,1.17]	4.70966e-07
first dose	6	32704977	rs9276317	Yes	T/C	0.52884	1.09[1.06,1.13]	1.04045e-09	0.529361	1.08[1.04,1.12]	0.000202158	0.527912	1.12[1.07,1.17]	4.83003e-07
first dose	6	32340872	rs3129944	Yes	G/C	0.218558	0.88[0.85,0.92]	1.08697e-09	0.219429	0.91[0.87,0.96]	0.000536499	0.216818	0.85[0.8,0.9]	3.77872e-08
first dose	6	32705797	rs9276342	Yes	C/A	0.528547	1.09[1.06,1.13]	1.11206e-09	0.529104	1.08[1.03,1.12]	0.00021219	0.527559	1.12[1.07,1.17]	4.95734e-07
first dose	6	32705151	rs28383919	Yes	CAT/C	0.528847	1.09[1.06,1.13]	1.12729e-09	0.529389	1.08[1.03,1.12]	0.000213344	0.527883	1.12[1.07,1.17]	4.9586e-07
first dose	6	32705807	rs9276343	Yes	C/T	0.52842	1.09[1.06,1.13]	1.12969e-09	0.528975	1.08[1.03,1.12]	0.000216887	0.527438	1.12[1.07,1.17]	4.91351e-07
first dose	6	32636477	rs35571040	Yes	A/G	0.0277176	1.3[1.2,1.42]	1.13264e-09	0.0275587	1.32[1.17,1.48]	3.41281e-06	0.0280967	1.3[1.14,1.47]	4.12549e-05
first dose	6	32452341	6:32452341_GGGGA_G	Yes	G/GGGGA	0.118771	1.15[1.1,1.2]	1.13588e-09	0.117688	1.11[1.05,1.18]	0.000230247	0.120197	1.17[1.1,1.25]	1.15793e-06
first dose	6	32221228	rs3130316	Yes	C/T	0.585571	1.1[1.07,1.13]	1.14086e-09	0.585225	1.08[1.04,1.12]	0.000158886	0.586064	1.13[1.08,1.18]	9.68119e-08
first dose	6	32450203	rs113653545	Yes	T/C	0.116403	1.15[1.1,1.2]	1.14379e-09	0.115299	1.12[1.05,1.18]	0.000219397	0.117874	1.17[1.1,1.25]	1.21855e-06
first dose	6	32704943	rs9276316	Yes	G/A	0.528815	1.09[1.06,1.13]	1.14512e-09	0.529352	1.08[1.03,1.12]	0.000204745	0.527861	1.12[1.07,1.17]	5.36993e-07
first dose	6	32584313	rs33932178	Yes	G/C	0.307385	0.91[0.88,0.94]	1.1594e-09	0.309653	0.92[0.89,0.96]	0.000112127	0.303151	0.91[0.87,0.95]	3.58626e-05
first dose	6	32636433	rs35800511	Yes	G/A	0.031873	1.28[1.18,1.39]	1.1663e-09	0.03168	1.29[1.16,1.44]	4.04274e-06	0.0323522	1.28[1.14,1.44]	2.69977e-05
first dose	6	32705023	rs9276321	Yes	A/G	0.528783	1.09[1.06,1.13]	1.16825e-09	0.529323	1.08[1.04,1.12]	0.000199421	0.527809	1.12[1.07,1.17]	5.3515e-07
first dose	6	32705295	rs9276326	Yes	A/T	0.528839	1.09[1.06,1.13]	1.17028e-09	0.529386	1.08[1.03,1.12]	0.000210482	0.527866	1.12[1.07,1.17]	5.31627e-07
first dose	6	32547195	rs114547485	Yes	A/T	0.120906	1.14[1.09,1.19]	1.17089e-09	0.119724	1.1[1.04,1.17]	0.000628027	0.122728	1.18[1.11,1.26]	2.19682e-07
first dose	6	32583979	rs33915496	Yes	G/A	0.307743	0.91[0.88,0.94]	1.1718e-09	0.309982	0.92[0.89,0.96]	0.000126917	0.303557	0.91[0.87,0.95]	3.15658e-05
first dose	6	32707887	rs5021450	Yes	G/T	0.528819	1.09[1.06,1.13]	1.17361e-09	0.529365	1.08[1.03,1.12]	0.000215828	0.52785	1.12[1.07,1.17]	5.13092e-07
first dose	6	32689277	rs9275762	Yes	C/T	0.529209	1.09[1.06,1.13]	1.17834e-09	0.529741	1.08[1.04,1.12]	0.000190875	0.52826	1.12[1.07,1.16]	6.41153e-07
first dose	6	32694088	6:32694088_ACAG_A	Yes	A/ACAG	0.529911	1.09[1.06,1.13]	1.17958e-09	0.530536	1.08[1.04,1.12]	0.000169394	0.528855	1.11[1.07,1.16]	7.40535e-07
first dose	6	32528429	rs67751797	Yes	G/A	0.127466	1.14[1.09,1.19]	1.18146e-09	0.126566	1.09[1.03,1.15]	0.00314882	0.128571	1.2[1.13,1.28]	7.98841e-09
first dose	6	32221343	rs145029814	Yes	TA/T	0.584723	1.1[1.07,1.13]	1.18784e-09	0.584347	1.08[1.04,1.12]	0.000185851	0.585272	1.13[1.08,1.18]	7.61672e-08
first dose	6	32221346	rs9267993	Yes	A/G	0.585529	1.1[1.07,1.13]	1.19765e-09	0.58517	1.08[1.04,1.12]	0.000189137	0.586067	1.13[1.08,1.18]	7.68685e-08
first dose	6	32707018	rs9276362	Yes	C/T	0.528824	1.09[1.06,1.13]	1.20547e-09	0.529363	1.08[1.03,1.12]	0.000215716	0.527866	1.12[1.07,1.17]	5.32061e-07
first dose	6	32547251	rs72847696	Yes	A/G	0.120901	1.14[1.09,1.19]	1.21651e-09	0.119709	1.1[1.04,1.17]	0.000648732	0.122739	1.18[1.11,1.26]	2.18735e-07
first dose	6	32452378	rs71565339	Yes	A/C	0.11923	1.15[1.1,1.2]	1.22218e-09	0.118154	1.11[1.05,1.18]	0.00025656	0.120641	1.17[1.1,1.25]	1.07367e-06
first dose	6	32699138	rs9276182	Yes	A/C	0.529369	1.09[1.06,1.13]	1.225e-09	0.530052	1.08[1.04,1.12]	0.000190536	0.528214	1.12[1.07,1.16]	6.63171e-07
first dose	6	32697690	rs2227132	Yes	G/T	0.527983	1.09[1.06,1.13]	1.25624e-09	0.528566	1.08[1.03,1.12]	0.000215829	0.526973	1.12[1.07,1.17]	5.84979e-07
first dose	6	32525394	rs28759071	Yes	G/A	0.126752	1.14[1.09,1.19]	1.26255e-09	0.125807	1.09[1.03,1.15]	0.00281772	0.127955	1.2[1.13,1.27]	1.01787e-08
first dose	6	32704659	rs9276311	Yes	C/T	0.528778	1.09[1.06,1.13]	1.26478e-09	0.529321	1.08[1.03,1.12]	0.000213054	0.5278	1.12[1.07,1.17]	5.37874e-07
first dose	6	32707295	rs9276370	Yes	T/G	0.528114	1.09[1.06,1.13]	1.26576e-09	0.528673	1.08[1.04,1.12]	0.000145086	0.527119	1.11[1.07,1.16]	9.86773e-07
first dose	6	32697208	rs9276115	Yes	G/A	0.52816	1.09[1.06,1.13]	1.2678e-09	0.528788	1.08[1.04,1.12]	0.000189923	0.527083	1.12[1.07,1.16]	6.82992e-07
first dose	6	32697217	rs9276116	Yes	T/C	0.528161	1.09[1.06,1.13]	1.27106e-09	0.528789	1.08[1.04,1.12]	0.000190319	0.527083	1.12[1.07,1.16]	6.82729e-07
first dose	6	32428994	rs9791280	Yes	C/G	0.117785	1.14[1.1,1.2]	1.27905e-09	0.116624	1.11[1.05,1.18]	0.000215607	0.119348	1.17[1.1,1.25]	1.48896e-06
first dose	6	32501879	rs28687254	Yes	A/T	0.12532	1.14[1.09,1.19]	1.28049e-09	0.124322	1.09[1.03,1.15]	0.00216209	0.126633	1.2[1.12,1.27]	1.96822e-08
first dose	6	32221782	rs3096700	Yes	C/A	0.585594	1.1[1.07,1.13]	1.2928e-09	0.585229	1.08[1.04,1.12]	0.000187712	0.586137	1.13[1.08,1.18]	8.81369e-08
first dose	6	32504136	rs66525318	Yes	A/C	0.128713	1.13[1.09,1.18]	1.29541e-09	0.127772	1.09[1.03,1.15]	0.00225626	0.129869	1.19[1.12,1.27]	1.1262e-08
first dose	6	32689191	rs9275758	Yes	A/G	0.526665	1.09[1.06,1.13]	1.30188e-09	0.52713	1.08[1.03,1.12]	0.000213761	0.525813	1.12[1.07,1.16]	6.78628e-07
first dose	6	32534707	rs67348726	Yes	C/T	0.124637	1.14[1.09,1.19]	1.31275e-09	0.123723	1.09[1.03,1.15]	0.00307308	0.125799	1.2[1.13,1.28]	9.00405e-09
first dose	6	32527406	rs28398322	Yes	G/A	0.124952	1.14[1.09,1.19]	1.32758e-09	0.124034	1.09[1.03,1.16]	0.00177673	0.126115	1.19[1.12,1.27]	3.03822e-08
first dose	6	32450193	rs77871181	Yes	G/C	0.117834	1.14[1.1,1.2]	1.34118e-09	0.116738	1.11[1.05,1.18]	0.000241309	0.119284	1.17[1.1,1.25]	1.21079e-06
first dose	6	32420368	rs200565285	Yes	CA/C	0.0222344	0.76[0.7,0.83]	1.34409e-09	0.022137	0.78[0.69,0.87]	1.8819e-05	0.0223354	0.72[0.63,0.83]	3.44234e-06
first dose	6	32707636	rs9276377	Yes	A/C	0.528569	1.09[1.06,1.13]	1.34886e-09	0.529188	1.08[1.03,1.12]	0.000225014	0.527482	1.12[1.07,1.16]	5.63415e-07
first dose	6	32700848	rs9276234	Yes	T/A	0.528957	1.09[1.06,1.13]	1.36898e-09	0.529508	1.07[1.03,1.12]	0.000225576	0.527976	1.12[1.07,1.16]	6.09587e-07
first dose	6	32215472	rs3130309	Yes	G/A	0.585507	1.1[1.07,1.13]	1.38856e-09	0.585124	1.08[1.04,1.12]	0.000195284	0.586089	1.13[1.08,1.18]	8.90133e-08
first dose	6	32699587	rs9276197	Yes	C/T	0.528867	1.09[1.06,1.13]	1.38857e-09	0.529422	1.08[1.03,1.12]	0.000217178	0.527873	1.12[1.07,1.16]	6.53666e-07
first dose	6	32526144	rs57817449	Yes	A/G	0.126239	1.14[1.09,1.19]	1.39616e-09	0.125286	1.09[1.03,1.15]	0.00313529	0.127459	1.2[1.13,1.28]	1.06313e-08
first dose	6	32688236	rs751638544	Yes	C/CA	0.528821	1.09[1.06,1.13]	1.40215e-09	0.529397	1.08[1.03,1.12]	0.000211206	0.5278	1.11[1.07,1.16]	7.09656e-07
first dose	6	32527079	rs28530648	Yes	C/A	0.125199	1.14[1.09,1.19]	1.40576e-09	0.124235	1.09[1.03,1.15]	0.00221574	0.126457	1.2[1.12,1.27]	2.01316e-08
first dose	6	32453320	rs80151942	Yes	T/A	0.117763	1.14[1.1,1.2]	1.41986e-09	0.116663	1.11[1.05,1.18]	0.000240688	0.11922	1.17[1.1,1.25]	1.35518e-06
first dose	6	32217232	rs9267972	Yes	G/A	0.585528	1.1[1.07,1.13]	1.43085e-09	0.585142	1.08[1.04,1.12]	0.000191606	0.586114	1.13[1.08,1.18]	9.71646e-08
first dose	6	32220484	rs3115572	Yes	G/C	0.58583	1.1[1.07,1.13]	1.43379e-09	0.58547	1.08[1.04,1.12]	0.000247819	0.586363	1.13[1.08,1.18]	6.53557e-08
first dose	6	32220918	rs3115571	Yes	G/A	0.585585	1.1[1.07,1.13]	1.43614e-09	0.585211	1.08[1.04,1.12]	0.000202118	0.58615	1.13[1.08,1.18]	8.96609e-08
first dose	6	32448962	rs71565330	Yes	A/T	0.118082	1.14[1.1,1.2]	1.44076e-09	0.116993	1.11[1.05,1.18]	0.000263309	0.119516	1.17[1.1,1.25]	1.17978e-06
first dose	6	32526120	rs57260669	Yes	T/C	0.126535	1.14[1.09,1.19]	1.4844e-09	0.125599	1.09[1.03,1.15]	0.00314082	0.127718	1.2[1.13,1.27]	1.12794e-08
first dose	6	32429694	rs12527323	Yes	A/C	0.11789	1.14[1.1,1.2]	1.49317e-09	0.116752	1.11[1.05,1.18]	0.000251851	0.119409	1.17[1.1,1.25]	1.41204e-06
first dose	6	32501715	rs33997707	Yes	A/G	0.125237	1.14[1.09,1.19]	1.49551e-09	0.12425	1.09[1.03,1.15]	0.00213246	0.126535	1.19[1.12,1.27]	2.51661e-08
first dose	6	32430337	rs13193827	Yes	A/C	0.117889	1.14[1.1,1.2]	1.49683e-09	0.116751	1.11[1.05,1.18]	0.000252296	0.119408	1.17[1.1,1.25]	1.41125e-06
first dose	6	32687329	rs3129745	Yes	A/G	0.528826	1.09[1.06,1.13]	1.51414e-09	0.529426	1.08[1.03,1.12]	0.000213893	0.527762	1.11[1.07,1.16]	7.58821e-07
first dose	6	32698570	rs7747423	Yes	A/G	0.528935	1.09[1.06,1.13]	1.5151e-09	0.529513	1.07[1.03,1.12]	0.00022681	0.527906	1.12[1.07,1.16]	6.83888e-07
first dose	6	32526256	rs58453998	Yes	A/C	0.12602	1.14[1.09,1.19]	1.5193e-09	0.125075	1.09[1.03,1.15]	0.00319484	0.127232	1.2[1.13,1.28]	1.23857e-08
first dose	6	32548438	rs35104774	Yes	G/A	0.125221	1.14[1.09,1.19]	1.51962e-09	0.124213	1.09[1.03,1.15]	0.00353308	0.126508	1.2[1.13,1.28]	1.19162e-08
first dose	6	32703366	rs2859071	Yes	C/T	0.524276	1.09[1.06,1.13]	1.5265e-09	0.524789	1.08[1.04,1.12]	0.000192378	0.523284	1.11[1.07,1.16]	8.54482e-07
first dose	6	32630991	6:32630991_G_A	Yes	A/G	0.0285485	1.3[1.19,1.41]	1.53488e-09	0.028451	1.3[1.16,1.46]	9.47467e-06	0.0287589	1.32[1.16,1.49]	1.24303e-05
first dose	6	32695884	rs9276057	Yes	G/A	0.528516	1.09[1.06,1.13]	1.54763e-09	0.529151	1.07[1.03,1.12]	0.000229387	0.527422	1.11[1.07,1.16]	7.19415e-07
first dose	6	32583146	rs4959105	Yes	T/C	0.307512	0.91[0.88,0.94]	1.5512e-09	0.309734	0.92[0.89,0.96]	0.000141126	0.303352	0.91[0.87,0.95]	3.65151e-05
first dose	6	32671103	rs13192471	Yes	C/T	0.140449	1.13[1.09,1.18]	1.56302e-09	0.13977	1.09[1.04,1.15]	0.00106294	0.1411	1.18[1.11,1.25]	6.40094e-08
first dose	6	32527031	rs35685568	Yes	A/T	0.124779	1.14[1.09,1.19]	1.59129e-09	0.123843	1.09[1.03,1.16]	0.0019305	0.125977	1.19[1.12,1.27]	3.40939e-08
first dose	6	32698212	rs9276150	Yes	A/C	0.528921	1.09[1.06,1.13]	1.59308e-09	0.529504	1.07[1.03,1.12]	0.000228178	0.527883	1.11[1.07,1.16]	7.10874e-07
first dose	6	32691133	rs9275847	Yes	C/G	0.528768	1.09[1.06,1.13]	1.60026e-09	0.529333	1.07[1.03,1.12]	0.00022767	0.527767	1.11[1.07,1.16]	7.39251e-07
first dose	6	29775662	rs2523409	Yes	G/A	0.364434	1.1[1.07,1.13]	1.60283e-09	0.363219	1.07[1.03,1.11]	0.0012101	0.365649	1.12[1.07,1.17]	2.23014e-07
first dose	6	32509655	rs28852767	Yes	G/C	0.125235	1.14[1.09,1.19]	1.60401e-09	0.12424	1.09[1.03,1.15]	0.0024112	0.126545	1.2[1.12,1.27]	2.14326e-08
first dose	6	32446078	rs17203521	Yes	A/C	0.117823	1.14[1.1,1.2]	1.60997e-09	0.116719	1.11[1.05,1.18]	0.000276897	0.119289	1.17[1.1,1.25]	1.27876e-06
first dose	6	32509985	rs28760027	Yes	A/G	0.125232	1.14[1.09,1.19]	1.61598e-09	0.124236	1.09[1.03,1.15]	0.00241986	0.126543	1.2[1.12,1.27]	2.1491e-08
first dose	6	32453194	rs72849247	Yes	C/T	0.117985	1.14[1.09,1.2]	1.64377e-09	0.116915	1.11[1.05,1.18]	0.000293459	0.119409	1.17[1.1,1.25]	1.2254e-06
first dose	6	32526891	rs28592002	Yes	G/T	0.125502	1.14[1.09,1.19]	1.64921e-09	0.124601	1.09[1.03,1.15]	0.00269278	0.126624	1.2[1.12,1.27]	1.90198e-08
first dose	6	32691102	rs9275845	Yes	C/T	0.527976	1.09[1.06,1.13]	1.66703e-09	0.528524	1.07[1.03,1.12]	0.00029289	0.527023	1.12[1.07,1.17]	5.21017e-07
first dose	6	32278635	rs9268199	Yes	A/G	0.818204	1.13[1.08,1.17]	1.69211e-09	0.818809	1.1[1.04,1.15]	0.000424417	0.817188	1.15[1.09,1.22]	5.27001e-07
first dose	6	32452202	rs1557550	Yes	T/C	0.0579922	0.84[0.79,0.89]	1.71469e-09	0.0588919	0.87[0.81,0.94]	0.000333326	0.0561585	0.79[0.73,0.87]	3.71168e-07
first dose	6	32442962	rs61141535	Yes	TGTA/T	0.117987	1.14[1.09,1.19]	1.74744e-09	0.116861	1.11[1.05,1.18]	0.000275341	0.119485	1.17[1.1,1.25]	1.35708e-06
first dose	6	32504774	rs67294117	Yes	A/G	0.125223	1.14[1.09,1.19]	1.74965e-09	0.124245	1.09[1.03,1.15]	0.00229438	0.126503	1.19[1.12,1.27]	2.66744e-08
first dose	6	32691944	rs763024	Yes	A/G	0.528123	1.09[1.06,1.13]	1.75113e-09	0.528774	1.08[1.03,1.12]	0.000219353	0.526954	1.11[1.07,1.16]	9.63841e-07
first dose	6	32687448	rs28427070	Yes	A/G	0.527776	1.09[1.06,1.13]	1.75843e-09	0.528416	1.08[1.03,1.12]	0.000218502	0.526654	1.11[1.07,1.16]	9.03234e-07
first dose	6	32698988	rs7751856	Yes	A/C	0.511014	1.09[1.06,1.12]	1.7615e-09	0.51099	1.08[1.04,1.12]	0.000164663	0.51122	1.11[1.06,1.15]	3.36733e-06
first dose	6	32663340	rs68067315	Yes	A/G	0.124373	1.14[1.09,1.19]	1.77118e-09	0.123086	1.09[1.03,1.15]	0.00292892	0.12621	1.2[1.12,1.27]	2.2188e-08
first dose	6	32663677	rs35122881	Yes	T/C	0.124316	1.14[1.09,1.19]	1.77459e-09	0.123019	1.09[1.03,1.15]	0.00286536	0.12617	1.2[1.12,1.27]	2.30724e-08
first dose	6	32663403	rs13191875	Yes	A/T	0.124317	1.14[1.09,1.19]	1.79784e-09	0.123022	1.09[1.03,1.15]	0.00300134	0.126158	1.2[1.12,1.27]	2.22891e-08
first dose	6	32705644	rs9276338	Yes	G/C	0.528035	1.09[1.06,1.13]	1.7988e-09	0.528628	1.07[1.03,1.12]	0.000239974	0.526997	1.11[1.07,1.16]	7.40983e-07
first dose	6	32448792	rs72846769	Yes	G/A	0.117648	1.14[1.09,1.19]	1.80143e-09	0.116537	1.11[1.05,1.18]	0.000279815	0.119124	1.17[1.1,1.25]	1.38186e-06
first dose	6	32669137	rs79876547	Yes	C/T	0.140246	1.13[1.09,1.18]	1.81192e-09	0.13951	1.09[1.03,1.15]	0.00128834	0.141002	1.18[1.11,1.25]	5.97485e-08
first dose	6	32447832	rs4078373	Yes	A/G	0.117957	1.14[1.09,1.19]	1.82667e-09	0.116858	1.11[1.05,1.18]	0.000285682	0.119408	1.17[1.1,1.25]	1.36855e-06
first dose	6	32508843	rs66881448	Yes	A/G	0.125168	1.14[1.09,1.19]	1.83447e-09	0.124184	1.09[1.03,1.15]	0.00236697	0.126463	1.19[1.12,1.27]	2.69117e-08
first dose	6	32629603	rs9273852	Yes	C/T	0.405906	1.1[1.07,1.13]	1.83736e-09	0.405489	1.07[1.03,1.11]	0.00114241	0.407173	1.12[1.07,1.17]	5.87683e-07
first dose	6	32629612	rs9273855	Yes	A/G	0.405906	1.1[1.07,1.13]	1.83736e-09	0.405489	1.07[1.03,1.11]	0.00114241	0.407173	1.12[1.07,1.17]	5.87683e-07
first dose	6	32629614	rs9273857	Yes	T/A	0.405905	1.1[1.07,1.13]	1.83995e-09	0.405488	1.07[1.03,1.11]	0.00114278	0.407171	1.12[1.07,1.17]	5.88146e-07
first dose	6	32663497	rs13206018	Yes	T/C	0.124358	1.14[1.09,1.19]	1.84803e-09	0.123072	1.09[1.03,1.15]	0.00298064	0.126194	1.2[1.12,1.27]	2.26878e-08
first dose	6	32688220	rs9275710	Yes	G/T	0.522764	1.09[1.06,1.13]	1.85423e-09	0.523071	1.08[1.04,1.12]	0.000169795	0.522221	1.11[1.07,1.16]	1.40672e-06
first dose	6	32526880	rs28779783	Yes	A/G	0.125445	1.14[1.09,1.19]	1.85654e-09	0.124543	1.09[1.03,1.15]	0.0027921	0.12657	1.2[1.12,1.27]	2.15521e-08
first dose	6	32663259	rs112927854	Yes	T/C	0.124436	1.14[1.09,1.19]	1.86662e-09	0.123143	1.09[1.03,1.15]	0.00303418	0.126283	1.2[1.12,1.27]	2.24014e-08
first dose	6	32510104	rs28889022	Yes	C/T	0.125157	1.14[1.09,1.19]	1.87148e-09	0.12417	1.09[1.03,1.15]	0.00238916	0.126458	1.19[1.12,1.27]	2.71439e-08
first dose	6	32663644	rs17427431	Yes	A/G	0.124177	1.14[1.09,1.19]	1.88937e-09	0.122874	1.09[1.03,1.15]	0.00306272	0.126041	1.2[1.12,1.27]	2.25891e-08
first dose	6	32530919	rs67801561	Yes	C/T	0.126048	1.14[1.09,1.19]	1.891e-09	0.125106	1.09[1.03,1.15]	0.00299456	0.127254	1.2[1.12,1.27]	1.66591e-08
first dose	6	32453163	rs67037615	Yes	C/T	0.117779	1.14[1.09,1.19]	1.89607e-09	0.116642	1.11[1.05,1.18]	0.00026944	0.119296	1.17[1.1,1.25]	1.55206e-06
first dose	6	32536104	rs34982851	Yes	T/C	0.125509	1.14[1.09,1.19]	1.89735e-09	0.124541	1.09[1.03,1.15]	0.00286881	0.126765	1.19[1.12,1.27]	2.17834e-08
first dose	6	32503125	rs111248464	Yes	T/C	0.127391	1.14[1.09,1.18]	1.91686e-09	0.12641	1.09[1.03,1.15]	0.00244083	0.128655	1.19[1.12,1.27]	1.97379e-08
first dose	6	32511628	rs72853980	Yes	A/G	0.125142	1.14[1.09,1.19]	1.92278e-09	0.124151	1.09[1.03,1.15]	0.00241636	0.126449	1.19[1.12,1.27]	2.7549e-08
first dose	6	32659994	rs4713580	Yes	T/C	0.47961	1.1[1.06,1.13]	1.9353e-09	0.479433	1.06[1.02,1.11]	0.00177704	0.479424	1.12[1.08,1.17]	6.56966e-08
first dose	6	32446960	rs17209985	Yes	C/T	0.118113	1.14[1.09,1.19]	1.93599e-09	0.116972	1.11[1.05,1.18]	0.000230275	0.119629	1.17[1.1,1.24]	2.08345e-06
first dose	6	32662676	rs9275276	Yes	C/T	0.479271	1.1[1.06,1.13]	1.9538e-09	0.479104	1.06[1.02,1.11]	0.00187718	0.479071	1.12[1.08,1.17]	6.08188e-08
first dose	6	29771298	rs1611190	Yes	T/A	0.355497	1.1[1.07,1.13]	1.96076e-09	0.354407	1.06[1.02,1.11]	0.00183804	0.356534	1.13[1.08,1.18]	1.29488e-07
first dose	6	32513102	rs67202503	Yes	C/T	0.12513	1.14[1.09,1.19]	1.96636e-09	0.124136	1.09[1.03,1.15]	0.00243989	0.126441	1.19[1.12,1.27]	2.78499e-08
first dose	6	29737677	rs2844843	Yes	C/T	0.355686	1.1[1.07,1.13]	1.97404e-09	0.354614	1.06[1.02,1.11]	0.00178328	0.356684	1.13[1.08,1.18]	1.34821e-07
first dose	6	32431239	rs35458464	Yes	G/A	0.11778	1.14[1.09,1.19]	1.97979e-09	0.116651	1.11[1.05,1.18]	0.000295157	0.119287	1.17[1.1,1.25]	1.43802e-06
first dose	6	32659878	rs9275224	Yes	G/A	0.480006	1.1[1.06,1.13]	1.99622e-09	0.47973	1.07[1.02,1.11]	0.00162598	0.480028	1.12[1.08,1.17]	7.98336e-08
first dose	6	32448360	rs28735118	Yes	A/T	0.117531	1.14[1.09,1.19]	2.01001e-09	0.116414	1.11[1.05,1.18]	0.000292833	0.119018	1.17[1.1,1.25]	1.46771e-06
first dose	6	32503157	rs71549273	Yes	T/C	0.127375	1.14[1.09,1.18]	2.01172e-09	0.126389	1.09[1.03,1.15]	0.00251412	0.128646	1.19[1.12,1.27]	1.97533e-08
first dose	6	32432650	rs28377518	Yes	T/C	0.117781	1.14[1.09,1.19]	2.01249e-09	0.116655	1.11[1.05,1.18]	0.000296953	0.119283	1.17[1.1,1.25]	1.45297e-06
first dose	6	32665311	rs17206147	Yes	C/T	0.14022	1.13[1.09,1.18]	2.01683e-09	0.139494	1.09[1.03,1.15]	0.0013421	0.140956	1.18[1.11,1.25]	6.28605e-08
first dose	6	32530657	rs71536565	Yes	T/C	0.125099	1.14[1.09,1.19]	2.03126e-09	0.124222	1.09[1.03,1.15]	0.00285303	0.126216	1.2[1.12,1.27]	2.12646e-08
first dose	6	32434479	rs17202892	Yes	A/C	0.117773	1.14[1.09,1.19]	2.0345e-09	0.116647	1.11[1.05,1.18]	0.000297852	0.119275	1.17[1.1,1.25]	1.46508e-06
first dose	6	32525732	rs71536549	Yes	C/T	0.126277	1.14[1.09,1.19]	2.04254e-09	0.125448	1.09[1.03,1.15]	0.00260787	0.127291	1.19[1.12,1.27]	2.37169e-08
first dose	6	32669378	6:32669378_AAG_A	Yes	A/AAG	0.140172	1.13[1.09,1.18]	2.0613e-09	0.139447	1.09[1.03,1.15]	0.00141876	0.140908	1.18[1.11,1.25]	6.04495e-08
first dose	6	32658259	rs12528622	Yes	A/G	0.12417	1.14[1.09,1.19]	2.06915e-09	0.122895	1.09[1.03,1.15]	0.00308916	0.125993	1.19[1.12,1.27]	2.45104e-08
first dose	6	32390703	rs34330585	Yes	C/G	0.119261	1.14[1.09,1.19]	2.07232e-09	0.118276	1.12[1.05,1.18]	0.000175639	0.120646	1.16[1.09,1.24]	4.41656e-06
first dose	6	32530337	rs36023847	Yes	T/C	0.125092	1.14[1.09,1.19]	2.08363e-09	0.1242	1.09[1.03,1.15]	0.00292626	0.126237	1.2[1.12,1.27]	2.04213e-08
first dose	6	32661960	rs73407347	Yes	T/A	0.47959	1.1[1.06,1.13]	2.10143e-09	0.479402	1.06[1.02,1.11]	0.00180539	0.479422	1.12[1.08,1.17]	6.94511e-08
first dose	6	32662024	rs111391378	Yes	G/A	0.47959	1.1[1.06,1.13]	2.10543e-09	0.479399	1.06[1.02,1.11]	0.00181446	0.479427	1.12[1.08,1.17]	6.891e-08
first dose	6	32447740	rs4078374	Yes	A/G	0.117517	1.14[1.09,1.19]	2.10744e-09	0.116402	1.11[1.05,1.18]	0.000296647	0.119	1.17[1.1,1.25]	1.51e-06
first dose	6	32662059	rs72844347	Yes	G/A	0.479587	1.1[1.06,1.13]	2.11781e-09	0.479394	1.06[1.02,1.11]	0.00181939	0.479424	1.12[1.08,1.17]	6.88894e-08
first dose	6	32434716	rs28377109	Yes	A/C	0.117766	1.14[1.09,1.19]	2.11785e-09	0.116642	1.11[1.05,1.18]	0.000308377	0.119264	1.17[1.1,1.25]	1.47166e-06
first dose	6	32670414	rs66709408	Yes	T/C	0.140164	1.13[1.09,1.18]	2.12097e-09	0.139441	1.09[1.03,1.15]	0.0014173	0.1409	1.18[1.11,1.25]	6.20609e-08
first dose	6	32659279	rs5002704	Yes	C/T	0.479514	1.1[1.06,1.13]	2.12675e-09	0.479332	1.06[1.02,1.11]	0.00185987	0.479339	1.12[1.08,1.17]	6.80444e-08
first dose	6	32665915	rs17206252	Yes	C/T	0.119192	1.14[1.09,1.19]	2.1275e-09	0.117957	1.09[1.03,1.15]	0.00351497	0.120916	1.2[1.13,1.28]	1.59626e-08
first dose	6	32670368	rs35406540	Yes	G/A	0.140163	1.13[1.09,1.18]	2.12896e-09	0.139439	1.09[1.03,1.15]	0.00142149	0.1409	1.18[1.11,1.25]	6.20886e-08
first dose	6	32670495	rs35120848	Yes	T/C	0.140163	1.13[1.09,1.18]	2.12972e-09	0.13944	1.09[1.03,1.15]	0.00142023	0.1409	1.18[1.11,1.25]	6.21827e-08
first dose	6	32438691	rs34200087	Yes	A/G	0.117762	1.14[1.09,1.19]	2.13451e-09	0.116636	1.11[1.05,1.18]	0.000307103	0.119266	1.17[1.1,1.25]	1.49954e-06
first dose	6	32438513	rs12524496	Yes	C/G	0.117763	1.14[1.09,1.19]	2.13493e-09	0.116637	1.11[1.05,1.18]	0.000307293	0.119266	1.17[1.1,1.25]	1.49828e-06
first dose	6	32662677	rs9275277	Yes	A/G	0.479648	1.1[1.06,1.13]	2.14034e-09	0.479463	1.06[1.02,1.11]	0.00188381	0.479476	1.12[1.08,1.17]	6.60744e-08
first dose	6	32659357	rs5002708	Yes	C/T	0.480472	1.1[1.06,1.13]	2.143e-09	0.480286	1.06[1.02,1.11]	0.00197544	0.480304	1.12[1.08,1.17]	6.16309e-08
first dose	6	32667412	rs141890570	Yes	A/G	0.122262	1.14[1.09,1.19]	2.14317e-09	0.121026	1.09[1.03,1.15]	0.00328385	0.124043	1.2[1.12,1.28]	2.12342e-08
first dose	6	32659337	rs5002707	Yes	C/T	0.480472	1.1[1.06,1.13]	2.14387e-09	0.480286	1.06[1.02,1.11]	0.00197599	0.480304	1.12[1.08,1.17]	6.16317e-08
first dose	6	32442408	rs35168843	Yes	A/G	0.117751	1.14[1.09,1.19]	2.14603e-09	0.116613	1.11[1.05,1.18]	0.000309298	0.119275	1.17[1.1,1.25]	1.49558e-06
first dose	6	32649945	rs115716393	Yes	A/G	0.0217179	0.76[0.69,0.83]	2.15611e-09	0.0215978	0.77[0.68,0.86]	1.03529e-05	0.0218506	0.74[0.64,0.85]	1.81637e-05
first dose	6	32517990	rs75400359	Yes	A/G	0.125085	1.14[1.09,1.19]	2.15871e-09	0.124081	1.09[1.03,1.15]	0.0025494	0.126416	1.19[1.12,1.27]	2.89622e-08
first dose	6	32518030	rs71536508	Yes	G/A	0.125085	1.14[1.09,1.19]	2.15991e-09	0.124081	1.09[1.03,1.15]	0.0025494	0.126416	1.19[1.12,1.27]	2.89841e-08
first dose	6	32505120	rs68069891	Yes	G/T	0.125657	1.14[1.09,1.18]	2.16053e-09	0.124584	1.09[1.03,1.15]	0.00178223	0.127131	1.19[1.11,1.26]	5.93997e-08
first dose	6	32663978	rs34531599	Yes	T/C	0.117318	1.14[1.09,1.19]	2.16202e-09	0.116298	1.08[1.02,1.15]	0.00689831	0.118802	1.21[1.14,1.29]	5.19813e-09
first dose	6	32391991	rs35875335	Yes	C/T	0.119269	1.14[1.09,1.19]	2.16772e-09	0.118278	1.12[1.05,1.18]	0.000184375	0.120666	1.16[1.09,1.24]	4.32474e-06
first dose	6	32661809	rs9275261	Yes	C/T	0.479538	1.1[1.06,1.13]	2.17033e-09	0.479347	1.06[1.02,1.11]	0.00184424	0.479377	1.12[1.08,1.17]	7.01972e-08
first dose	6	32439782	rs67209722	Yes	C/T	0.117816	1.14[1.09,1.19]	2.17063e-09	0.116689	1.11[1.05,1.18]	0.000307554	0.11932	1.17[1.1,1.25]	1.52397e-06
first dose	6	32535093	rs71538513	Yes	A/T	0.126564	1.14[1.09,1.19]	2.17102e-09	0.125617	1.09[1.03,1.15]	0.00346463	0.127765	1.2[1.12,1.27]	1.46114e-08
first dose	6	32442242	rs13192505	Yes	A/G	0.117752	1.14[1.09,1.19]	2.17428e-09	0.116614	1.11[1.05,1.18]	0.000312435	0.119273	1.17[1.1,1.25]	1.49804e-06
first dose	6	32435196	rs35421268	Yes	T/C	0.117779	1.14[1.09,1.19]	2.17458e-09	0.116656	1.11[1.05,1.18]	0.000314813	0.119276	1.17[1.1,1.25]	1.47265e-06
first dose	6	32664722	rs2395522	Yes	T/A	0.479602	1.1[1.06,1.13]	2.17533e-09	0.479411	1.06[1.02,1.11]	0.00197781	0.479441	1.12[1.08,1.17]	6.35011e-08
first dose	6	32444493	rs34468823	Yes	T/C	0.117498	1.14[1.09,1.19]	2.17905e-09	0.116384	1.11[1.05,1.18]	0.000299698	0.11898	1.17[1.1,1.25]	1.54091e-06
first dose	6	32438546	rs12525692	Yes	T/A	0.11782	1.14[1.09,1.19]	2.18198e-09	0.116695	1.11[1.05,1.18]	0.00030995	0.119321	1.17[1.1,1.25]	1.51174e-06
first dose	6	32663203	rs9275288	Yes	G/A	0.479606	1.1[1.06,1.13]	2.18618e-09	0.479414	1.06[1.02,1.11]	0.00198648	0.479444	1.12[1.08,1.17]	6.26583e-08
first dose	6	32663073	rs9275284	Yes	T/C	0.479611	1.1[1.06,1.13]	2.18736e-09	0.479426	1.06[1.02,1.11]	0.00190536	0.479437	1.12[1.08,1.17]	6.75668e-08
first dose	6	32663080	rs9275285	Yes	G/A	0.479611	1.1[1.06,1.13]	2.18791e-09	0.479426	1.06[1.02,1.11]	0.00190568	0.479437	1.12[1.08,1.17]	6.75735e-08
first dose	6	32663289	rs9275292	Yes	A/C	0.479612	1.1[1.06,1.13]	2.19316e-09	0.479419	1.06[1.02,1.11]	0.0019826	0.479453	1.12[1.08,1.17]	6.29428e-08
first dose	6	32663143	rs9275286	Yes	C/T	0.479591	1.1[1.06,1.13]	2.19727e-09	0.479405	1.06[1.02,1.11]	0.00190837	0.479416	1.12[1.08,1.17]	6.76235e-08
first dose	6	29737162	rs2247422	Yes	A/G	0.355687	1.1[1.06,1.13]	2.20011e-09	0.354613	1.06[1.02,1.11]	0.00189058	0.35669	1.13[1.08,1.18]	1.40924e-07
first dose	6	32508783	rs66671169	Yes	C/T	0.119422	1.14[1.09,1.19]	2.20856e-09	0.118359	1.11[1.05,1.17]	0.000371498	0.120797	1.17[1.1,1.25]	1.04769e-06
first dose	6	32662843	rs9275279	Yes	A/G	0.479623	1.1[1.06,1.13]	2.21388e-09	0.479436	1.06[1.02,1.11]	0.00191566	0.479453	1.12[1.08,1.17]	6.73781e-08
first dose	6	32441126	rs13217979	Yes	T/C	0.117752	1.14[1.09,1.19]	2.21739e-09	0.11662	1.11[1.05,1.18]	0.000315518	0.119264	1.17[1.1,1.25]	1.51722e-06
first dose	6	32660943	rs9275245	Yes	G/A	0.479607	1.1[1.06,1.13]	2.21939e-09	0.479419	1.06[1.02,1.11]	0.00202004	0.479441	1.12[1.08,1.17]	6.19619e-08
first dose	6	32440049	rs35954087	Yes	T/C	0.11775	1.14[1.09,1.19]	2.22054e-09	0.116617	1.11[1.05,1.18]	0.000316706	0.119264	1.17[1.1,1.25]	1.51047e-06
first dose	6	32660881	rs9275244	Yes	T/G	0.479607	1.1[1.06,1.13]	2.22196e-09	0.479419	1.06[1.02,1.11]	0.00201988	0.479439	1.12[1.08,1.17]	6.20335e-08
first dose	6	29737074	rs2735043	Yes	T/C	0.355685	1.1[1.06,1.13]	2.22961e-09	0.354608	1.06[1.02,1.11]	0.00190481	0.356693	1.13[1.08,1.18]	1.41504e-07
first dose	6	32523562	rs34849062	Yes	T/C	0.12681	1.14[1.09,1.18]	2.23042e-09	0.125835	1.09[1.03,1.15]	0.00291776	0.128078	1.19[1.12,1.27]	1.7802e-08
first dose	6	32662920	rs9275281	Yes	A/G	0.479626	1.1[1.06,1.13]	2.23302e-09	0.47944	1.06[1.02,1.11]	0.00192775	0.479455	1.12[1.08,1.17]	6.7302e-08
first dose	6	32661572	rs9275259	Yes	A/C	0.479575	1.1[1.06,1.13]	2.23695e-09	0.47939	1.06[1.02,1.11]	0.00190891	0.479405	1.12[1.08,1.17]	6.88395e-08
first dose	6	32665750	rs17212574	Yes	T/C	0.117857	1.14[1.09,1.19]	2.23945e-09	0.116794	1.08[1.02,1.15]	0.00646847	0.11939	1.21[1.13,1.29]	5.58171e-09
first dose	6	32524612	rs66796422	Yes	A/G	0.127222	1.14[1.09,1.18]	2.23991e-09	0.126296	1.09[1.03,1.15]	0.00318113	0.12838	1.19[1.12,1.27]	1.70364e-08
first dose	6	32661575	rs9275260	Yes	T/C	0.479571	1.1[1.06,1.13]	2.25092e-09	0.479385	1.06[1.02,1.11]	0.00191511	0.4794	1.12[1.08,1.17]	6.90728e-08
first dose	6	32441577	rs13191565	Yes	C/G	0.117746	1.14[1.09,1.19]	2.25183e-09	0.11661	1.11[1.05,1.18]	0.000319398	0.119266	1.17[1.1,1.25]	1.514e-06
first dose	6	32440880	rs67970757	Yes	A/G	0.117818	1.14[1.09,1.19]	2.25869e-09	0.116688	1.11[1.05,1.18]	0.000318027	0.119328	1.17[1.1,1.25]	1.52785e-06
first dose	6	32663391	rs9275295	Yes	G/A	0.479546	1.1[1.06,1.13]	2.25978e-09	0.479366	1.06[1.02,1.11]	0.00200243	0.479368	1.12[1.08,1.17]	6.40313e-08
first dose	6	32522087	rs35182655	Yes	T/C	0.125022	1.14[1.09,1.19]	2.26696e-09	0.124022	1.09[1.03,1.15]	0.00266917	0.126348	1.19[1.12,1.27]	2.86774e-08
first dose	6	32659743	rs4248168	Yes	C/G	0.479292	1.1[1.06,1.13]	2.26888e-09	0.479171	1.06[1.02,1.11]	0.00191316	0.478995	1.12[1.08,1.17]	7.32962e-08
first dose	6	29778240	rs1611173	Yes	C/T	0.355673	1.1[1.06,1.13]	2.27521e-09	0.354579	1.06[1.02,1.11]	0.00200742	0.356713	1.13[1.08,1.18]	1.32629e-07
first dose	6	32662459	rs9275269	Yes	G/A	0.479366	1.1[1.06,1.13]	2.2842e-09	0.479178	1.06[1.02,1.11]	0.00196384	0.479198	1.12[1.08,1.17]	6.5442e-08
first dose	6	32502702	rs377363005	Yes	C/G	0.12789	1.13[1.09,1.18]	2.28886e-09	0.126908	1.09[1.03,1.15]	0.00246621	0.129144	1.19[1.12,1.26]	2.51764e-08
first dose	6	29787976	6:29787976_T_G	Yes	G/T	0.355531	1.1[1.06,1.13]	2.30546e-09	0.354439	1.06[1.02,1.11]	0.00200697	0.356571	1.13[1.08,1.18]	1.38179e-07
first dose	6	32523382	rs72845707	Yes	A/G	0.126572	1.14[1.09,1.18]	2.30763e-09	0.125614	1.09[1.03,1.15]	0.0027825	0.127815	1.19[1.12,1.27]	2.04981e-08
first dose	6	32530611	rs66496668	Yes	G/A	0.126374	1.14[1.09,1.19]	2.30877e-09	0.125542	1.09[1.03,1.15]	0.00312714	0.127414	1.2[1.12,1.27]	1.95303e-08
first dose	6	32705495	rs9276331	Yes	T/C	0.527838	1.09[1.06,1.12]	2.3299e-09	0.528443	1.07[1.03,1.12]	0.00028611	0.526754	1.12[1.07,1.16]	6.83868e-07
first dose	6	32661204	rs9275253	Yes	T/C	0.477048	1.1[1.06,1.13]	2.33438e-09	0.476786	1.06[1.02,1.11]	0.00198241	0.476861	1.12[1.08,1.17]	5.63753e-08
first dose	6	32661209	rs9275254	Yes	G/T	0.477048	1.1[1.06,1.13]	2.33438e-09	0.476786	1.06[1.02,1.11]	0.00198241	0.476861	1.12[1.08,1.17]	5.63753e-08
first dose	6	32449386	rs67505275	Yes	A/C	0.112173	1.15[1.1,1.2]	2.34231e-09	0.111137	1.11[1.05,1.18]	0.000444587	0.113594	1.18[1.1,1.26]	1.02421e-06
first dose	6	32523147	rs72844202	Yes	T/G	0.12649	1.14[1.09,1.18]	2.34376e-09	0.125546	1.09[1.03,1.15]	0.00287265	0.127711	1.19[1.12,1.27]	1.90723e-08
first dose	6	32530559	rs66508957	Yes	A/C	0.126423	1.14[1.09,1.19]	2.35717e-09	0.125587	1.09[1.03,1.15]	0.00315184	0.127467	1.2[1.12,1.27]	1.98982e-08
first dose	6	32530572	rs66955114	Yes	T/A	0.126423	1.14[1.09,1.19]	2.35717e-09	0.125587	1.09[1.03,1.15]	0.00315184	0.127467	1.2[1.12,1.27]	1.98982e-08
first dose	6	32673569	rs112214454	Yes	G/A	0.140186	1.13[1.09,1.18]	2.36354e-09	0.139466	1.09[1.03,1.15]	0.00157138	0.140915	1.18[1.11,1.25]	6.03434e-08
first dose	6	32440321	6:32440321_CTG_C	Yes	C/CTG	0.0303413	0.79[0.73,0.85]	2.3814e-09	0.0303727	0.86[0.77,0.95]	0.00329826	0.0301346	0.7[0.62,0.79]	4.99849e-09
first dose	6	32660237	rs4713584	Yes	T/C	0.477478	1.1[1.06,1.13]	2.38294e-09	0.477413	1.06[1.02,1.11]	0.00190281	0.477121	1.12[1.08,1.17]	7.23922e-08
first dose	6	32521970	rs71536530	Yes	G/C	0.125	1.14[1.09,1.19]	2.39746e-09	0.123999	1.09[1.03,1.15]	0.00270675	0.126329	1.19[1.12,1.27]	2.97456e-08
first dose	6	32527295	rs28463664	Yes	C/T	0.125395	1.14[1.09,1.19]	2.40538e-09	0.124513	1.09[1.03,1.15]	0.00267371	0.126487	1.19[1.12,1.27]	3.36367e-08
first dose	6	32507992	rs71534512	Yes	G/C	0.127811	1.13[1.09,1.18]	2.40748e-09	0.126837	1.09[1.03,1.15]	0.00264854	0.129054	1.19[1.12,1.27]	2.28937e-08
first dose	6	32672903	rs35030589	Yes	A/G	0.140183	1.13[1.09,1.18]	2.4142e-09	0.139463	1.09[1.03,1.15]	0.00159592	0.140914	1.18[1.11,1.25]	6.03986e-08
first dose	6	29738682	6:29738682_ACACTCTCCGGTGAGC_A	Yes	A/ACACTCTCCGGTGAGC	0.355186	1.1[1.06,1.13]	2.42027e-09	0.354094	1.06[1.02,1.11]	0.00196228	0.356225	1.13[1.08,1.18]	1.40538e-07
first dose	6	32391772	rs34989128	Yes	A/G	0.119179	1.14[1.09,1.19]	2.42154e-09	0.11816	1.11[1.05,1.18]	0.000196768	0.120615	1.16[1.09,1.24]	4.34638e-06
first dose	6	32672135	rs17499655	Yes	T/C	0.140178	1.13[1.09,1.18]	2.4223e-09	0.139458	1.09[1.03,1.15]	0.00159544	0.140908	1.18[1.11,1.25]	6.05359e-08
first dose	6	32672361	rs4568494	Yes	G/A	0.140178	1.13[1.09,1.18]	2.4223e-09	0.139458	1.09[1.03,1.15]	0.00159544	0.140908	1.18[1.11,1.25]	6.05359e-08
first dose	6	29790905	6:29790905_G_A	Yes	A/G	0.355514	1.1[1.06,1.13]	2.44221e-09	0.354438	1.06[1.02,1.11]	0.00198782	0.356524	1.13[1.08,1.18]	1.52176e-07
first dose	6	32504086	rs75288029	Yes	C/T	0.127984	1.13[1.09,1.18]	2.44773e-09	0.12703	1.08[1.03,1.15]	0.00335858	0.129196	1.19[1.12,1.27]	1.53793e-08
first dose	6	32671601	rs28451714	Yes	T/G	0.140175	1.13[1.09,1.18]	2.44907e-09	0.139453	1.09[1.03,1.15]	0.00160468	0.140908	1.18[1.11,1.25]	6.04964e-08
first dose	6	29775950	rs2735030	Yes	C/A	0.355522	1.1[1.06,1.13]	2.45037e-09	0.35443	1.06[1.02,1.11]	0.00205956	0.356559	1.13[1.08,1.18]	1.41212e-07
first dose	6	32662425	rs9275267	Yes	G/A	0.477881	1.1[1.06,1.13]	2.45768e-09	0.477619	1.06[1.02,1.11]	0.00194505	0.477872	1.12[1.08,1.17]	7.14491e-08
first dose	6	32662433	rs9275268	Yes	G/A	0.477881	1.1[1.06,1.13]	2.45768e-09	0.477619	1.06[1.02,1.11]	0.00194505	0.477872	1.12[1.08,1.17]	7.14491e-08
first dose	6	32710119	rs5018343	Yes	T/A	0.740253	1.11[1.07,1.14]	2.46373e-09	0.740977	1.09[1.05,1.14]	5.43891e-05	0.738669	1.11[1.06,1.16]	2.36509e-05
first dose	6	32658980	rs200964566	Yes	C/CT	0.478989	1.1[1.06,1.13]	2.47141e-09	0.478835	1.07[1.02,1.11]	0.00168505	0.478782	1.12[1.08,1.17]	1.03306e-07
first dose	6	32526838	rs28577289	Yes	A/T	0.125513	1.14[1.09,1.19]	2.47578e-09	0.124611	1.09[1.03,1.15]	0.00311729	0.126636	1.19[1.12,1.27]	2.62316e-08
first dose	6	32531961	rs35904912	Yes	T/C	0.125829	1.14[1.09,1.19]	2.48029e-09	0.124904	1.08[1.03,1.15]	0.00397869	0.12701	1.2[1.13,1.28]	1.29372e-08
first dose	6	32502205	rs72851051	Yes	C/G	0.127607	1.13[1.09,1.18]	2.52031e-09	0.126636	1.09[1.03,1.15]	0.00279844	0.128859	1.19[1.12,1.27]	2.16815e-08
first dose	6	29781011	rs2743936	Yes	A/T	0.355529	1.1[1.06,1.13]	2.52963e-09	0.354444	1.06[1.02,1.11]	0.00205728	0.356555	1.13[1.08,1.18]	1.48152e-07
first dose	6	32662344	rs9275263	Yes	G/A	0.477605	1.1[1.06,1.13]	2.53367e-09	0.477406	1.06[1.02,1.11]	0.00203737	0.477459	1.12[1.08,1.17]	6.56407e-08
first dose	6	32660153	rs4713583	Yes	G/T	0.47903	1.1[1.06,1.13]	2.53628e-09	0.478843	1.06[1.02,1.11]	0.00210076	0.478879	1.12[1.08,1.17]	7.04628e-08
first dose	6	32503491	rs200864832	Yes	G/A	0.1275	1.13[1.09,1.18]	2.55044e-09	0.126522	1.09[1.03,1.15]	0.00253013	0.128758	1.19[1.12,1.26]	2.57667e-08
first dose	6	32662533	rs9275271	Yes	C/T	0.479402	1.1[1.06,1.13]	2.56331e-09	0.47923	1.06[1.02,1.11]	0.00191663	0.479213	1.12[1.08,1.17]	8.03379e-08
first dose	6	32660262	rs9275225	Yes	A/G	0.478743	1.1[1.06,1.13]	2.56801e-09	0.478646	1.06[1.02,1.11]	0.00206903	0.478424	1.12[1.08,1.17]	7.5141e-08
first dose	6	32587050	rs28464365	Yes	C/T	0.0451925	0.83[0.77,0.88]	2.57228e-09	0.0455595	0.82[0.76,0.89]	3.27109e-06	0.0444295	0.82[0.75,0.91]	8.29552e-05
first dose	6	32533562	rs67404202	Yes	G/A	0.123511	1.14[1.09,1.19]	2.58046e-09	0.122639	1.09[1.03,1.15]	0.00434298	0.124534	1.2[1.13,1.28]	1.46354e-08
first dose	6	32530815	rs66856574	Yes	G/A	0.125897	1.14[1.09,1.19]	2.58374e-09	0.124959	1.08[1.03,1.15]	0.00421907	0.127099	1.2[1.13,1.27]	1.37529e-08
first dose	6	32586222	rs11759846	Yes	A/G	0.0451965	0.83[0.77,0.88]	2.60948e-09	0.0455632	0.82[0.76,0.89]	3.31427e-06	0.0444341	0.82[0.75,0.91]	8.31729e-05
first dose	6	32401036	rs17496307	Yes	T/A	0.119198	1.14[1.09,1.19]	2.62959e-09	0.118201	1.11[1.05,1.18]	0.000202976	0.120604	1.16[1.09,1.24]	4.54114e-06
first dose	6	32223258	rs3130320	Yes	C/T	0.617431	1.1[1.07,1.14]	2.63299e-09	0.616814	1.08[1.03,1.12]	0.000534991	0.618687	1.13[1.08,1.18]	1.54335e-07
first dose	6	32505095	rs567101199	Yes	A/G	0.123907	1.14[1.09,1.19]	2.63581e-09	0.122831	1.09[1.03,1.15]	0.00215551	0.125362	1.19[1.12,1.26]	6.06147e-08
first dose	6	32503826	rs35000011	Yes	A/G	0.127794	1.13[1.09,1.18]	2.66921e-09	0.12684	1.09[1.03,1.15]	0.00273919	0.129046	1.19[1.12,1.27]	2.22281e-08
first dose	6	32700515	6:32700515_AATCATG_A	Yes	A/AATCATG	0.524406	1.09[1.06,1.12]	2.69718e-09	0.524915	1.07[1.03,1.12]	0.000267315	0.523458	1.11[1.07,1.16]	9.93819e-07
first dose	6	32502312	rs77218229	Yes	T/C	0.127678	1.13[1.09,1.18]	2.71282e-09	0.126695	1.09[1.03,1.15]	0.00301458	0.12895	1.19[1.12,1.27]	2.09558e-08
first dose	6	32600548	rs13211628	Yes	G/C	0.194503	1.11[1.08,1.15]	2.71617e-09	0.193284	1.12[1.06,1.17]	6.17238e-06	0.196185	1.11[1.05,1.17]	8.55156e-05
first dose	6	32661246	rs9275255	Yes	A/T	0.479242	1.1[1.06,1.13]	2.73378e-09	0.479098	1.06[1.02,1.11]	0.00230248	0.478982	1.12[1.08,1.17]	7.12928e-08
first dose	6	32662222	rs200419915	Yes	T/C	0.475802	1.1[1.06,1.13]	2.74516e-09	0.475538	1.06[1.02,1.11]	0.00214601	0.4758	1.12[1.08,1.17]	6.54258e-08
first dose	6	32510314	rs28736808	Yes	T/C	0.128623	1.13[1.09,1.18]	2.74562e-09	0.127727	1.09[1.03,1.15]	0.00279974	0.12974	1.19[1.12,1.27]	2.17336e-08
first dose	6	32397863	rs17202717	Yes	T/G	0.119179	1.14[1.09,1.19]	2.74668e-09	0.118173	1.11[1.05,1.18]	0.000211657	0.120601	1.16[1.09,1.24]	4.50223e-06
first dose	6	32663954	rs34392107	Yes	A/G	0.116741	1.14[1.09,1.19]	2.76003e-09	0.115689	1.08[1.02,1.15]	0.00708407	0.118284	1.21[1.13,1.29]	6.68456e-09
first dose	6	32663960	rs35239297	Yes	A/G	0.116739	1.14[1.09,1.19]	2.76659e-09	0.115686	1.08[1.02,1.15]	0.00708846	0.118282	1.21[1.13,1.29]	6.69473e-09
first dose	6	32502567	rs112056795	Yes	A/G	0.12754	1.13[1.09,1.18]	2.78448e-09	0.126568	1.09[1.03,1.15]	0.00298446	0.128785	1.19[1.12,1.27]	2.18369e-08
first dose	6	32699140	rs9276183	Yes	T/C	0.525206	1.09[1.06,1.12]	2.79345e-09	0.525835	1.07[1.03,1.12]	0.000249112	0.524103	1.11[1.07,1.16]	1.14528e-06
first dose	6	32530017	rs35556584	Yes	A/C	0.125879	1.14[1.09,1.19]	2.81535e-09	0.124947	1.09[1.03,1.15]	0.00341565	0.127069	1.19[1.12,1.27]	2.18194e-08
first dose	6	29735533	rs2844844	Yes	C/T	0.355305	1.1[1.06,1.13]	2.81932e-09	0.354194	1.06[1.02,1.11]	0.00201815	0.356379	1.13[1.08,1.18]	1.74683e-07
first dose	6	32512297	rs28497315	Yes	C/T	0.130942	1.13[1.09,1.18]	2.91483e-09	0.130055	1.08[1.03,1.14]	0.00407362	0.13209	1.2[1.13,1.27]	9.27474e-09
first dose	6	32660337	rs9275227	Yes	G/C	0.476564	1.1[1.06,1.13]	2.95707e-09	0.476502	1.06[1.02,1.11]	0.00177352	0.476186	1.12[1.07,1.17]	1.27099e-07
first dose	6	32660347	rs9275228	Yes	A/G	0.476564	1.1[1.06,1.13]	2.95707e-09	0.476502	1.06[1.02,1.11]	0.00177352	0.476186	1.12[1.07,1.17]	1.27099e-07
first dose	6	32512074	rs28719539	Yes	A/T	0.128733	1.13[1.09,1.18]	2.99585e-09	0.127819	1.08[1.03,1.15]	0.00362622	0.129891	1.19[1.12,1.27]	1.39172e-08
first dose	6	32525779	rs77527755	Yes	T/G	0.126908	1.14[1.09,1.18]	3.02692e-09	0.125888	1.08[1.03,1.15]	0.00423166	0.128237	1.2[1.12,1.27]	1.67018e-08
first dose	6	32435892	rs34970095	Yes	TA/T	0.118627	1.14[1.09,1.19]	3.03681e-09	0.117519	1.11[1.05,1.17]	0.000420596	0.12008	1.17[1.1,1.25]	1.3977e-06
first dose	6	32397680	rs17209049	Yes	A/G	0.0223935	0.77[0.7,0.84]	3.04649e-09	0.0223295	0.78[0.7,0.88]	2.79227e-05	0.0224332	0.73[0.64,0.84]	5.95778e-06
first dose	6	32649198	rs184948264	Yes	A/G	0.0201681	0.75[0.68,0.83]	3.05321e-09	0.0200351	0.76[0.67,0.86]	1.97604e-05	0.0203481	0.72[0.62,0.83]	1.12482e-05
first dose	6	32514132	rs68095734	Yes	T/C	0.13015	1.13[1.09,1.18]	3.06097e-09	0.129193	1.08[1.03,1.14]	0.00426356	0.131409	1.2[1.12,1.27]	1.03233e-08
first dose	6	32503668	rs66485354	Yes	A/G	0.127378	1.13[1.09,1.18]	3.06293e-09	0.126413	1.09[1.03,1.15]	0.0029389	0.128609	1.19[1.12,1.26]	2.51361e-08
first dose	6	32502760	rs182670197	Yes	T/C	0.127806	1.13[1.09,1.18]	3.06818e-09	0.126816	1.09[1.03,1.15]	0.00275685	0.129074	1.19[1.12,1.26]	3.03093e-08
first dose	6	32502935	rs67985229	Yes	A/G	0.127726	1.13[1.09,1.18]	3.08034e-09	0.126743	1.09[1.03,1.15]	0.00309836	0.128987	1.19[1.12,1.27]	2.29876e-08
first dose	6	32502362	rs80061995	Yes	C/A	0.127777	1.13[1.09,1.18]	3.11081e-09	0.126797	1.09[1.03,1.15]	0.00316053	0.129043	1.19[1.12,1.27]	2.31504e-08
first dose	6	32702800	rs2859074	Yes	T/G	0.524848	1.09[1.06,1.12]	3.11601e-09	0.525352	1.07[1.03,1.12]	0.000299895	0.523906	1.11[1.07,1.16]	1.0179e-06
first dose	6	32513940	rs66621330	Yes	C/A	0.128566	1.13[1.09,1.18]	3.14248e-09	0.127645	1.08[1.03,1.15]	0.00355343	0.129735	1.19[1.12,1.27]	1.63467e-08
first dose	6	32513921	rs68048145	Yes	G/A	0.128566	1.13[1.09,1.18]	3.14248e-09	0.127645	1.08[1.03,1.15]	0.00355343	0.129735	1.19[1.12,1.27]	1.63467e-08
first dose	6	32511645	rs79698213	Yes	T/C	0.128672	1.13[1.09,1.18]	3.159e-09	0.127761	1.08[1.03,1.14]	0.00370464	0.129825	1.19[1.12,1.27]	1.46745e-08
first dose	6	32622229	rs59295208	Yes	C/G	0.0293717	1.28[1.18,1.4]	3.19518e-09	0.0293643	1.29[1.15,1.44]	1.21328e-05	0.0294302	1.31[1.15,1.48]	1.85721e-05
first dose	6	32510946	rs71534525	Yes	T/G	0.130242	1.13[1.09,1.18]	3.19618e-09	0.129249	1.09[1.03,1.15]	0.00323941	0.131509	1.19[1.12,1.27]	2.03491e-08
first dose	6	32394122	rs35817460	Yes	T/G	0.119078	1.14[1.09,1.19]	3.21809e-09	0.118011	1.11[1.05,1.18]	0.000241532	0.120591	1.16[1.09,1.24]	4.35464e-06
first dose	6	32697785	rs2859113	Yes	G/C	0.524588	1.09[1.06,1.12]	3.23188e-09	0.52511	1.07[1.03,1.12]	0.00027435	0.523619	1.11[1.07,1.16]	1.23411e-06
first dose	6	32507199	rs200640382	Yes	T/G	0.127982	1.13[1.09,1.18]	3.24973e-09	0.127005	1.09[1.03,1.15]	0.00300433	0.129228	1.19[1.12,1.26]	2.91868e-08
first dose	6	32660689	rs9275238	Yes	G/A	0.478667	1.1[1.06,1.13]	3.25047e-09	0.478532	1.06[1.02,1.11]	0.00238471	0.478414	1.12[1.08,1.17]	7.988e-08
first dose	6	32702277	rs2858882	Yes	A/C	0.524775	1.09[1.06,1.12]	3.26237e-09	0.525275	1.07[1.03,1.11]	0.000311299	0.523839	1.11[1.07,1.16]	1.025e-06
first dose	6	32510204	rs28762758	Yes	T/G	0.128727	1.13[1.09,1.18]	3.27291e-09	0.127785	1.09[1.03,1.15]	0.00285895	0.129919	1.19[1.12,1.26]	2.6152e-08
first dose	6	32513731	rs68160647	Yes	G/A	0.128605	1.13[1.09,1.18]	3.28205e-09	0.1277	1.08[1.03,1.14]	0.0037232	0.129747	1.19[1.12,1.27]	1.5964e-08
first dose	6	32513691	rs79981486	Yes	G/A	0.128609	1.13[1.09,1.18]	3.28714e-09	0.127702	1.08[1.03,1.14]	0.00371912	0.129752	1.19[1.12,1.27]	1.59807e-08
first dose	6	32672353	rs549365689	Yes	G/A	0.0216866	0.76[0.69,0.83]	3.30376e-09	0.0215927	0.77[0.68,0.86]	1.03486e-05	0.021779	0.74[0.64,0.85]	3.10595e-05
first dose	6	32452282	rs1557549	Yes	G/A	0.0586648	0.84[0.8,0.89]	3.33107e-09	0.059591	0.87[0.81,0.94]	0.000346802	0.0567892	0.8[0.73,0.88]	8.69476e-07
first dose	6	32512199	rs28575083	Yes	A/C	0.128883	1.13[1.09,1.18]	3.3495e-09	0.127966	1.08[1.03,1.15]	0.00364451	0.130044	1.19[1.12,1.27]	1.66735e-08
first dose	6	32511718	rs28757361	Yes	A/G	0.130332	1.13[1.09,1.18]	3.35779e-09	0.129367	1.08[1.03,1.14]	0.00419985	0.131609	1.2[1.12,1.27]	1.10554e-08
first dose	6	32452286	rs1557548	Yes	G/T	0.0586904	0.84[0.8,0.89]	3.36074e-09	0.0596166	0.87[0.81,0.94]	0.000329962	0.0568139	0.8[0.73,0.88]	9.3996e-07
first dose	6	32667421	rs150651425	Yes	T/C	0.0217662	0.76[0.7,0.83]	3.39219e-09	0.0216551	0.77[0.68,0.86]	1.06609e-05	0.021884	0.74[0.64,0.85]	2.84799e-05
first dose	6	29736163	rs3094560	Yes	G/A	0.369994	1.1[1.06,1.13]	3.40748e-09	0.368995	1.06[1.02,1.11]	0.00196864	0.370782	1.12[1.08,1.17]	1.89278e-07
first dose	6	32660023	rs4713581	Yes	C/T	0.478181	1.1[1.06,1.13]	3.42737e-09	0.478043	1.06[1.02,1.11]	0.00213376	0.477941	1.12[1.08,1.17]	1.00781e-07
first dose	6	32513857	rs67614589	Yes	A/C	0.128613	1.13[1.09,1.18]	3.43566e-09	0.127697	1.08[1.03,1.15]	0.00371856	0.129774	1.19[1.12,1.27]	1.7155e-08
first dose	6	32502783	rs114337696	Yes	A/G	0.127731	1.13[1.09,1.18]	3.43586e-09	0.126745	1.09[1.03,1.15]	0.00296149	0.128991	1.19[1.12,1.26]	2.95769e-08
first dose	6	32381736	rs7759742	Yes	A/T	0.529428	1.1[1.06,1.13]	3.45188e-09	0.530518	1.07[1.03,1.11]	0.00084884	0.527971	1.14[1.09,1.2]	4.5322e-09
first dose	6	32663442	rs13206007	Yes	G/C	0.123252	1.14[1.09,1.19]	3.48397e-09	0.122054	1.09[1.03,1.15]	0.0039887	0.124947	1.2[1.12,1.27]	2.59153e-08
first dose	6	32665753	rs17206224	Yes	T/C	0.116881	1.14[1.09,1.19]	3.49596e-09	0.11578	1.08[1.02,1.15]	0.00706021	0.11848	1.21[1.13,1.29]	8.05238e-09
first dose	6	32530139	rs34322913	Yes	G/A	0.125211	1.14[1.09,1.19]	3.50146e-09	0.124379	1.09[1.03,1.15]	0.00297432	0.126225	1.19[1.12,1.27]	4.15547e-08
first dose	6	32501558	rs79336734	Yes	A/G	0.126796	1.13[1.09,1.18]	3.50748e-09	0.125886	1.09[1.03,1.15]	0.00227962	0.127919	1.18[1.11,1.26]	6.0258e-08
first dose	6	32513642	rs67372521	Yes	A/C	0.128682	1.13[1.09,1.18]	3.51544e-09	0.127741	1.08[1.03,1.14]	0.0038453	0.129882	1.19[1.12,1.27]	1.6158e-08
first dose	6	32512745	rs68109414	Yes	A/G	0.129658	1.13[1.09,1.18]	3.5204e-09	0.12874	1.08[1.03,1.14]	0.00387329	0.13081	1.19[1.12,1.27]	1.77224e-08
first dose	6	32701126	rs2859089	Yes	C/T	0.522646	1.09[1.06,1.12]	3.55872e-09	0.523175	1.07[1.03,1.12]	0.000304866	0.521689	1.11[1.07,1.16]	1.3006e-06
first dose	6	32507152	rs114596863	Yes	T/A	0.127955	1.13[1.09,1.18]	3.575e-09	0.126982	1.09[1.03,1.15]	0.00326465	0.129192	1.19[1.12,1.26]	2.81347e-08
first dose	6	32411833	rs2239803	Yes	T/C	0.445391	1.09[1.06,1.13]	3.62401e-09	0.445888	1.08[1.04,1.12]	6.89374e-05	0.444965	1.12[1.07,1.17]	5.45479e-07
first dose	6	32452346	rs538809264	Yes	C/T	0.115128	1.14[1.09,1.19]	3.64614e-09	0.114017	1.11[1.05,1.18]	0.000412112	0.116656	1.17[1.1,1.25]	2.11158e-06
first dose	6	32660741	rs9275241	Yes	T/G	0.474939	1.1[1.06,1.13]	3.67519e-09	0.474814	1.06[1.02,1.11]	0.00258026	0.474673	1.12[1.08,1.17]	7.62507e-08
first dose	6	32506842	rs185263564	Yes	C/T	0.127956	1.13[1.09,1.18]	3.68133e-09	0.126973	1.08[1.03,1.15]	0.00337824	0.129208	1.19[1.12,1.26]	2.67485e-08
first dose	6	32506837	rs180744865	Yes	A/C	0.127958	1.13[1.09,1.18]	3.70052e-09	0.126977	1.08[1.03,1.15]	0.00338669	0.129208	1.19[1.12,1.26]	2.67411e-08
first dose	6	29749503	rs3094642	Yes	T/G	0.361491	1.1[1.06,1.13]	3.71709e-09	0.360465	1.07[1.02,1.11]	0.00163829	0.362397	1.12[1.07,1.17]	3.07462e-07
first dose	6	32510702	rs72853975	Yes	A/G	0.129101	1.13[1.09,1.18]	3.76072e-09	0.128138	1.08[1.03,1.15]	0.00356	0.130326	1.19[1.12,1.27]	2.17108e-08
first dose	6	32665819	rs17212581	Yes	C/T	0.118977	1.14[1.09,1.19]	3.78992e-09	0.11776	1.08[1.02,1.15]	0.00598923	0.120752	1.2[1.13,1.28]	1.32558e-08
first dose	6	32516161	rs71534582	Yes	G/C	0.128335	1.13[1.09,1.18]	3.81004e-09	0.127397	1.08[1.03,1.14]	0.00413122	0.129518	1.19[1.12,1.27]	1.86084e-08
first dose	6	32516172	rs71534583	Yes	C/T	0.128335	1.13[1.09,1.18]	3.81004e-09	0.127397	1.08[1.03,1.14]	0.00413122	0.129518	1.19[1.12,1.27]	1.86084e-08
first dose	6	32516215	rs71534585	Yes	C/G	0.128335	1.13[1.09,1.18]	3.81004e-09	0.127397	1.08[1.03,1.14]	0.00413122	0.129518	1.19[1.12,1.27]	1.86084e-08
first dose	6	32516071	rs191955058	Yes	C/T	0.128395	1.13[1.09,1.18]	3.82272e-09	0.127441	1.08[1.03,1.14]	0.00393289	0.129604	1.19[1.12,1.27]	2.10915e-08
first dose	6	32516100	rs71534580	Yes	A/G	0.128395	1.13[1.09,1.18]	3.82272e-09	0.127441	1.08[1.03,1.14]	0.00393289	0.129604	1.19[1.12,1.27]	2.10915e-08
first dose	6	32516112	rs71534581	Yes	G/A	0.128395	1.13[1.09,1.18]	3.82272e-09	0.127441	1.08[1.03,1.14]	0.00393289	0.129604	1.19[1.12,1.27]	2.10915e-08
first dose	6	32626885	rs67110942	Yes	C/G	0.124801	1.14[1.09,1.19]	3.82295e-09	0.123793	1.08[1.02,1.14]	0.00566531	0.126301	1.2[1.12,1.27]	1.67327e-08
first dose	6	32544037	rs201778160	Yes	T/G	0.120014	1.14[1.09,1.19]	3.82578e-09	0.119052	1.09[1.03,1.15]	0.0034717	0.121323	1.2[1.12,1.28]	4.02866e-08
first dose	6	32506938	rs148678549	Yes	T/C	0.127571	1.13[1.09,1.18]	3.83483e-09	0.126645	1.08[1.03,1.15]	0.00340476	0.128737	1.19[1.12,1.26]	2.93698e-08
first dose	6	32516024	rs187197353	Yes	C/T	0.128405	1.13[1.09,1.18]	3.83667e-09	0.127452	1.08[1.03,1.14]	0.00394873	0.129613	1.19[1.12,1.27]	2.10809e-08
first dose	6	32507361	rs74867986	Yes	T/G	0.127656	1.13[1.09,1.18]	3.85008e-09	0.126688	1.09[1.03,1.15]	0.00295717	0.128895	1.19[1.12,1.26]	3.97176e-08
first dose	6	32515954	rs182634429	Yes	T/C	0.128377	1.13[1.09,1.18]	3.85833e-09	0.127424	1.08[1.03,1.14]	0.00394205	0.129583	1.19[1.12,1.27]	2.13591e-08
first dose	6	32508658	rs67150904	Yes	C/T	0.127056	1.13[1.09,1.18]	3.86467e-09	0.126107	1.09[1.03,1.15]	0.00281257	0.128269	1.19[1.12,1.26]	4.21904e-08
first dose	6	32503372	rs112399994	Yes	A/G	0.128164	1.13[1.09,1.18]	3.86718e-09	0.127226	1.09[1.03,1.15]	0.00317903	0.129355	1.19[1.12,1.26]	3.16412e-08
first dose	6	32626053	rs28633132	Yes	T/A	0.120112	1.14[1.09,1.19]	3.8782e-09	0.119025	1.08[1.02,1.15]	0.00600324	0.12168	1.2[1.13,1.28]	1.66978e-08
first dose	6	32509235	rs66807110	Yes	G/A	0.127079	1.13[1.09,1.18]	3.89717e-09	0.126133	1.09[1.03,1.15]	0.0028222	0.12829	1.19[1.12,1.26]	4.03055e-08
first dose	6	32516250	rs71534586	Yes	A/G	0.12841	1.13[1.09,1.18]	3.89745e-09	0.127454	1.08[1.03,1.14]	0.00394096	0.129621	1.19[1.12,1.27]	2.15186e-08
first dose	6	32516256	rs71534587	Yes	G/A	0.12841	1.13[1.09,1.18]	3.89745e-09	0.127454	1.08[1.03,1.14]	0.00394096	0.129621	1.19[1.12,1.27]	2.15186e-08
first dose	6	32506880	rs143877943	Yes	G/C	0.127853	1.13[1.09,1.18]	3.90019e-09	0.12687	1.08[1.03,1.15]	0.00333126	0.129109	1.19[1.12,1.26]	2.98504e-08
first dose	6	32531204	rs67191615	Yes	T/G	0.125589	1.14[1.09,1.18]	3.93188e-09	0.124636	1.08[1.03,1.15]	0.00404784	0.126824	1.19[1.12,1.27]	2.39475e-08
first dose	6	32507431	rs113036651	Yes	G/A	0.127505	1.13[1.09,1.18]	3.93472e-09	0.126532	1.09[1.03,1.15]	0.00291568	0.128754	1.19[1.12,1.26]	4.09012e-08
first dose	6	32525764	rs76599963	Yes	A/C	0.126508	1.14[1.09,1.18]	3.98225e-09	0.125561	1.08[1.03,1.15]	0.00392071	0.127697	1.19[1.12,1.27]	2.96562e-08
first dose	6	32511482	rs71534536	Yes	G/A	0.129078	1.13[1.09,1.18]	4.01427e-09	0.12814	1.08[1.02,1.14]	0.00442949	0.130259	1.19[1.12,1.27]	1.46539e-08
first dose	6	32508242	rs67695409	Yes	G/A	0.127705	1.13[1.09,1.18]	4.09116e-09	0.126719	1.09[1.03,1.15]	0.00323251	0.128968	1.19[1.12,1.26]	3.26828e-08
first dose	6	32508724	rs72853931	Yes	C/T	0.126998	1.13[1.09,1.18]	4.11827e-09	0.126036	1.09[1.03,1.15]	0.00293324	0.128234	1.19[1.12,1.26]	4.18394e-08
first dose	6	32508754	rs67694185	Yes	A/T	0.126997	1.13[1.09,1.18]	4.11939e-09	0.126036	1.09[1.03,1.15]	0.00293386	0.128234	1.19[1.12,1.26]	4.18394e-08
first dose	6	32694420	rs2859056	Yes	T/A	0.524606	1.09[1.06,1.12]	4.13054e-09	0.525123	1.07[1.03,1.11]	0.000329633	0.523647	1.11[1.07,1.16]	1.23707e-06
first dose	6	32507506	rs71534507	Yes	A/G	0.12888	1.13[1.09,1.18]	4.14391e-09	0.127943	1.09[1.03,1.15]	0.00321585	0.130069	1.19[1.12,1.26]	2.89839e-08
first dose	6	32663610	rs5000633	Yes	A/C	0.475449	1.1[1.06,1.13]	4.17862e-09	0.47527	1.06[1.02,1.11]	0.0025173	0.475288	1.12[1.08,1.17]	8.77653e-08
first dose	6	32623017	rs28468461	Yes	C/T	0.0295252	1.28[1.18,1.39]	4.18248e-09	0.0294851	1.28[1.14,1.43]	1.51071e-05	0.0296411	1.3[1.15,1.47]	2.13423e-05
first dose	6	32666483	rs36160077	Yes	T/C	0.119447	1.14[1.09,1.19]	4.18822e-09	0.118326	1.08[1.02,1.15]	0.00646193	0.121064	1.2[1.13,1.28]	1.46303e-08
first dose	6	32511356	rs72853978	Yes	C/G	0.12913	1.13[1.09,1.18]	4.2013e-09	0.128154	1.08[1.02,1.14]	0.00457262	0.130372	1.19[1.12,1.27]	1.4599e-08
first dose	6	32507473	rs71534505	Yes	A/G	0.127487	1.13[1.09,1.18]	4.20883e-09	0.126494	1.09[1.03,1.15]	0.00301948	0.128772	1.19[1.12,1.26]	4.13253e-08
first dose	6	32666471	rs36188641	Yes	G/A	0.119347	1.14[1.09,1.19]	4.21176e-09	0.118223	1.08[1.02,1.15]	0.00631392	0.12097	1.2[1.13,1.28]	1.55987e-08
first dose	6	32507480	rs71534506	Yes	T/C	0.127486	1.13[1.09,1.18]	4.21216e-09	0.126494	1.09[1.03,1.15]	0.00302074	0.128771	1.19[1.12,1.26]	4.13406e-08
first dose	6	32508512	rs67781023	Yes	A/T	0.12826	1.13[1.09,1.18]	4.25388e-09	0.127336	1.09[1.03,1.15]	0.00291201	0.129423	1.18[1.11,1.26]	5.28738e-08
first dose	6	32513042	rs67177669	Yes	A/T	0.129054	1.13[1.09,1.18]	4.26106e-09	0.128149	1.08[1.03,1.14]	0.00377917	0.130188	1.19[1.12,1.27]	2.31541e-08
first dose	6	32615457	rs28479464	Yes	C/T	0.196689	1.11[1.07,1.15]	4.28081e-09	0.195308	1.11[1.06,1.16]	1.08129e-05	0.198711	1.11[1.05,1.17]	9.23939e-05
first dose	6	32511299	rs71534534	Yes	T/C	0.129236	1.13[1.09,1.18]	4.30371e-09	0.128256	1.08[1.02,1.14]	0.00438954	0.130484	1.19[1.12,1.27]	1.59144e-08
first dose	6	32696835	rs2859124	Yes	G/A	0.523429	1.09[1.06,1.12]	4.35e-09	0.524012	1.07[1.03,1.11]	0.000319225	0.522359	1.11[1.07,1.16]	1.27046e-06
first dose	6	32433508	rs34014061	Yes	C/T	0.117288	1.14[1.09,1.19]	4.43731e-09	0.11615	1.11[1.05,1.18]	0.00038522	0.118824	1.17[1.09,1.25]	2.27616e-06
first dose	6	32662993	6:32662993_TA_T	Yes	T/TA	0.11957	1.14[1.09,1.19]	4.43924e-09	0.118461	1.08[1.02,1.14]	0.0073816	0.121178	1.2[1.13,1.28]	1.27206e-08
first dose	6	32510827	rs71534522	Yes	T/C	0.131014	1.13[1.09,1.18]	4.45607e-09	0.130074	1.08[1.03,1.14]	0.00395977	0.132187	1.19[1.12,1.27]	2.32434e-08
first dose	6	32433565	rs35385757	Yes	T/C	0.117784	1.14[1.09,1.19]	4.46171e-09	0.116606	1.11[1.05,1.18]	0.00036229	0.119377	1.17[1.09,1.24]	2.43614e-06
first dose	6	32547578	rs72847699	Yes	G/T	0.122655	1.14[1.09,1.19]	4.47402e-09	0.121591	1.09[1.03,1.15]	0.00380458	0.124086	1.19[1.12,1.27]	4.76807e-08
first dose	6	32507817	rs36134912	Yes	C/T	0.127141	1.13[1.09,1.18]	4.47928e-09	0.126199	1.09[1.03,1.15]	0.00334199	0.128341	1.19[1.12,1.26]	3.62845e-08
first dose	6	32667181	rs78825896	Yes	G/T	0.11956	1.14[1.09,1.19]	4.48793e-09	0.118492	1.08[1.02,1.14]	0.00696141	0.12111	1.2[1.13,1.28]	1.48104e-08
first dose	6	32667175	rs71202902	Yes	T/C	0.11956	1.14[1.09,1.19]	4.50385e-09	0.118493	1.08[1.02,1.14]	0.00697516	0.12111	1.2[1.13,1.28]	1.48166e-08
first dose	6	32663157	rs146323696	Yes	A/G	0.119665	1.14[1.09,1.19]	4.55782e-09	0.118544	1.08[1.02,1.14]	0.00709154	0.121292	1.2[1.13,1.28]	1.49389e-08
first dose	6	32435921	rs28831180	Yes	G/C	0.11752	1.14[1.09,1.19]	4.58923e-09	0.116386	1.11[1.05,1.18]	0.000425311	0.119031	1.17[1.1,1.25]	2.06965e-06
first dose	6	32660170	rs4711304	Yes	C/T	0.477507	1.09[1.06,1.13]	4.62737e-09	0.477403	1.06[1.02,1.1]	0.00328961	0.477211	1.12[1.08,1.17]	6.84797e-08
first dose	6	32661995	rs79870097	Yes	C/T	0.118664	1.14[1.09,1.19]	4.63442e-09	0.117501	1.08[1.02,1.15]	0.00602126	0.120344	1.2[1.13,1.28]	2.03023e-08
first dose	6	32507008	rs146568832	Yes	A/C	0.127429	1.13[1.09,1.18]	4.643e-09	0.126512	1.08[1.03,1.15]	0.00348379	0.128583	1.19[1.12,1.26]	3.73377e-08
first dose	6	32632711	rs1049074	Yes	T/C	0.120189	1.14[1.09,1.19]	4.66466e-09	0.119178	1.08[1.02,1.15]	0.0065397	0.121663	1.2[1.13,1.28]	1.89507e-08
first dose	6	32531117	rs78486406	Yes	A/G	0.122233	1.14[1.09,1.19]	4.68296e-09	0.121275	1.08[1.03,1.15]	0.00470353	0.123467	1.2[1.13,1.28]	1.86456e-08
first dose	6	32673788	rs9275500	Yes	T/C	0.474708	1.09[1.06,1.13]	4.68928e-09	0.474695	1.06[1.02,1.1]	0.00395497	0.474307	1.12[1.08,1.17]	4.93681e-08
first dose	6	32660601	rs9275236	Yes	G/A	0.475528	1.1[1.06,1.13]	4.6913e-09	0.47539	1.06[1.02,1.11]	0.00210124	0.475279	1.12[1.07,1.17]	1.28579e-07
first dose	6	32389305	rs9268557	Yes	C/T	0.470665	1.09[1.06,1.12]	4.72509e-09	0.470836	1.09[1.05,1.13]	1.5595e-05	0.469992	1.1[1.05,1.15]	1.15499e-05
first dose	6	32532668	rs34776348	Yes	A/T	0.118155	1.14[1.09,1.19]	4.74494e-09	0.117324	1.08[1.02,1.15]	0.00728214	0.119121	1.21[1.13,1.29]	9.88964e-09
first dose	6	32507621	rs76756185	Yes	T/C	0.12739	1.13[1.09,1.18]	4.75773e-09	0.126452	1.09[1.03,1.15]	0.00328636	0.128581	1.19[1.12,1.26]	4.19751e-08
first dose	6	32663764	rs17427445	Yes	A/G	0.119619	1.14[1.09,1.19]	4.75832e-09	0.11851	1.08[1.02,1.14]	0.00704842	0.121228	1.2[1.13,1.28]	1.58175e-08
first dose	6	32662921	rs114169440	Yes	A/C	0.119669	1.14[1.09,1.19]	4.77609e-09	0.118564	1.08[1.02,1.14]	0.00728773	0.121268	1.2[1.13,1.28]	1.47896e-08
first dose	6	32659536	rs72844311	Yes	T/C	0.119669	1.14[1.09,1.19]	4.80022e-09	0.118563	1.08[1.02,1.14]	0.00726472	0.12127	1.2[1.13,1.28]	1.49094e-08
first dose	6	32659897	rs35472814	Yes	C/T	0.119666	1.14[1.09,1.19]	4.83207e-09	0.118563	1.08[1.02,1.14]	0.00724111	0.121264	1.2[1.13,1.28]	1.51738e-08
first dose	6	32663791	rs35169534	Yes	G/A	0.119614	1.14[1.09,1.19]	4.84895e-09	0.118502	1.08[1.02,1.14]	0.00713075	0.121227	1.2[1.13,1.28]	1.57239e-08
first dose	6	32626051	rs28545281	Yes	C/G	0.120067	1.14[1.09,1.19]	4.8504e-09	0.119005	1.08[1.02,1.15]	0.00630666	0.121608	1.2[1.13,1.28]	1.90051e-08
first dose	6	32663713	rs35473146	Yes	G/A	0.119598	1.14[1.09,1.19]	4.85919e-09	0.118484	1.08[1.02,1.14]	0.00713555	0.121215	1.2[1.13,1.28]	1.57482e-08
first dose	6	32665615	rs17212546	Yes	T/C	0.119231	1.14[1.09,1.19]	4.86087e-09	0.118056	1.08[1.02,1.15]	0.00669321	0.120934	1.2[1.13,1.28]	1.55152e-08
first dose	6	32503393	rs71549275	Yes	T/C	0.127203	1.13[1.09,1.18]	4.86425e-09	0.126245	1.09[1.03,1.15]	0.00334176	0.12844	1.19[1.12,1.26]	3.69126e-08
first dose	6	32666008	6:32666008_CCTT_C	Yes	C/CCTT	0.119558	1.14[1.09,1.19]	4.86683e-09	0.118435	1.08[1.02,1.14]	0.0070423	0.121191	1.2[1.13,1.28]	1.60424e-08
first dose	6	32676486	rs34709043	Yes	C/A	0.119672	1.14[1.09,1.19]	4.86918e-09	0.118569	1.08[1.02,1.14]	0.00723856	0.121273	1.2[1.13,1.28]	1.54006e-08
first dose	6	32675951	rs34388057	Yes	T/A	0.119672	1.14[1.09,1.19]	4.87221e-09	0.118569	1.08[1.02,1.14]	0.00724028	0.121273	1.2[1.13,1.28]	1.54038e-08
first dose	6	32675161	rs17206378	Yes	T/G	0.119672	1.14[1.09,1.19]	4.87629e-09	0.118568	1.08[1.02,1.14]	0.00724366	0.121273	1.2[1.13,1.28]	1.54038e-08
first dose	6	32511027	rs72853977	Yes	A/G	0.130369	1.13[1.09,1.18]	4.87828e-09	0.129377	1.08[1.03,1.14]	0.00379018	0.131633	1.19[1.12,1.26]	2.7094e-08
first dose	6	32511026	rs72853976	Yes	T/C	0.130371	1.13[1.09,1.18]	4.88115e-09	0.129379	1.08[1.03,1.14]	0.0037879	0.131635	1.19[1.12,1.26]	2.71375e-08
first dose	6	32667067	rs17427564	Yes	C/T	0.119555	1.14[1.09,1.19]	4.92021e-09	0.118483	1.08[1.02,1.14]	0.00700552	0.121111	1.2[1.13,1.28]	1.68316e-08
first dose	6	32514080	rs68142873	Yes	G/T	0.130517	1.13[1.09,1.18]	4.96342e-09	0.129574	1.08[1.02,1.14]	0.0059839	0.131774	1.2[1.12,1.27]	1.15085e-08
first dose	6	32505819	rs78485574	Yes	A/T	0.127501	1.13[1.09,1.18]	4.96679e-09	0.126547	1.09[1.03,1.15]	0.00306975	0.128717	1.19[1.11,1.26]	5.10145e-08
first dose	6	32666997	rs35998847	Yes	A/G	0.119556	1.14[1.09,1.19]	4.96697e-09	0.118484	1.08[1.02,1.14]	0.00705557	0.121111	1.2[1.13,1.28]	1.68473e-08
first dose	6	32666863	rs35678932	Yes	T/G	0.119546	1.14[1.09,1.19]	4.97572e-09	0.11847	1.08[1.02,1.14]	0.00706291	0.121106	1.2[1.13,1.28]	1.69852e-08
first dose	6	32660993	rs72844343	Yes	T/A	0.119653	1.14[1.09,1.19]	4.97592e-09	0.118545	1.08[1.02,1.14]	0.00744473	0.121258	1.2[1.13,1.28]	1.49706e-08
first dose	6	32674529	rs35472821	Yes	C/G	0.119674	1.14[1.09,1.19]	4.97777e-09	0.118571	1.08[1.02,1.14]	0.00734158	0.121273	1.2[1.13,1.28]	1.54014e-08
first dose	6	29818123	rs2523763	Yes	A/G	0.333362	1.1[1.06,1.13]	5.03453e-09	0.332035	1.06[1.02,1.11]	0.00283967	0.33482	1.12[1.07,1.17]	3.83668e-07
first dose	6	32664708	rs72847158	Yes	C/T	0.119688	1.14[1.09,1.19]	5.04404e-09	0.118581	1.08[1.02,1.14]	0.00765166	0.121296	1.2[1.13,1.28]	1.43804e-08
first dose	6	32666431	rs36186647	Yes	T/C	0.119694	1.14[1.09,1.19]	5.04934e-09	0.118607	1.08[1.02,1.14]	0.0072928	0.12127	1.2[1.13,1.28]	1.58868e-08
first dose	6	32665002	rs17499411	Yes	G/C	0.119697	1.14[1.09,1.19]	5.05599e-09	0.118587	1.08[1.02,1.14]	0.0075976	0.121308	1.2[1.13,1.28]	1.47146e-08
first dose	6	32666563	rs34475663	Yes	A/T	0.119675	1.14[1.09,1.19]	5.05796e-09	0.11859	1.08[1.02,1.14]	0.00740451	0.121249	1.2[1.13,1.28]	1.55213e-08
first dose	6	32665369	rs17212504	Yes	G/A	0.119686	1.14[1.09,1.19]	5.06957e-09	0.11858	1.08[1.02,1.14]	0.00721382	0.121287	1.2[1.13,1.28]	1.61113e-08
first dose	6	32666296	rs35836258	Yes	A/G	0.119693	1.14[1.09,1.19]	5.07979e-09	0.118607	1.08[1.02,1.14]	0.00734487	0.121268	1.2[1.13,1.28]	1.58361e-08
first dose	6	32664635	rs114361720	Yes	C/G	0.119692	1.14[1.09,1.19]	5.08271e-09	0.11858	1.08[1.02,1.14]	0.0076649	0.121306	1.2[1.13,1.28]	1.45142e-08
first dose	6	32664628	rs115255544	Yes	G/A	0.119691	1.14[1.09,1.19]	5.08349e-09	0.11858	1.08[1.02,1.14]	0.00766426	0.121306	1.2[1.13,1.28]	1.45188e-08
first dose	6	32622149	rs28842820	Yes	T/C	0.119859	1.14[1.09,1.19]	5.10131e-09	0.118815	1.08[1.02,1.14]	0.00678497	0.121375	1.2[1.13,1.28]	1.74716e-08
first dose	6	32666348	rs34389498	Yes	C/T	0.119695	1.14[1.09,1.19]	5.10266e-09	0.118608	1.08[1.02,1.14]	0.00736934	0.121269	1.2[1.13,1.28]	1.5816e-08
first dose	6	32535103	rs72847604	Yes	T/C	0.111399	1.14[1.09,1.2]	5.11402e-09	0.110188	1.11[1.04,1.17]	0.000705469	0.113185	1.17[1.1,1.25]	1.83173e-06
first dose	6	32511267	rs71534532	Yes	T/C	0.129395	1.13[1.09,1.18]	5.11695e-09	0.128422	1.08[1.02,1.14]	0.00453829	0.13063	1.19[1.12,1.27]	1.92106e-08
first dose	6	32664399	rs67887332	Yes	A/G	0.119688	1.14[1.09,1.19]	5.1258e-09	0.118577	1.08[1.02,1.14]	0.00769477	0.121303	1.2[1.13,1.28]	1.4536e-08
first dose	6	32511272	rs71534533	Yes	G/T	0.129395	1.13[1.09,1.18]	5.12645e-09	0.128422	1.08[1.02,1.14]	0.00453829	0.130629	1.19[1.12,1.27]	1.92754e-08
first dose	6	32665104	rs17206119	Yes	A/T	0.119699	1.14[1.09,1.19]	5.15285e-09	0.118593	1.08[1.02,1.14]	0.00752273	0.121302	1.2[1.13,1.28]	1.53501e-08
first dose	6	32666636	rs113984677	Yes	A/G	0.119663	1.14[1.09,1.19]	5.15729e-09	0.118578	1.08[1.02,1.14]	0.00746034	0.121237	1.2[1.13,1.28]	1.57024e-08
first dose	6	32702712	6:32702712_ATATAT_A	Yes	A/ATATAT	0.525545	1.09[1.06,1.12]	5.15933e-09	0.526062	1.07[1.03,1.12]	0.000330632	0.524639	1.11[1.06,1.16]	1.68328e-06
first dose	6	32665250	rs17212483	Yes	T/C	0.119692	1.14[1.09,1.19]	5.1609e-09	0.118583	1.08[1.02,1.14]	0.00744118	0.121299	1.2[1.13,1.28]	1.55941e-08
first dose	6	32666630	rs111848638	Yes	T/A	0.119663	1.14[1.09,1.19]	5.1641e-09	0.118578	1.08[1.02,1.14]	0.00746516	0.121237	1.2[1.13,1.28]	1.57155e-08
first dose	6	32665687	rs17212553	Yes	T/G	0.119689	1.14[1.09,1.19]	5.20477e-09	0.118592	1.08[1.02,1.14]	0.00742284	0.121276	1.2[1.13,1.28]	1.57761e-08
first dose	6	32674252	rs145281025	Yes	A/G	0.119673	1.14[1.09,1.19]	5.22942e-09	0.118582	1.08[1.02,1.14]	0.00753312	0.121252	1.2[1.13,1.28]	1.55219e-08
first dose	6	32670833	rs34492195	Yes	A/G	0.119686	1.14[1.09,1.19]	5.235e-09	0.118588	1.08[1.02,1.14]	0.00756329	0.121277	1.2[1.13,1.28]	1.54221e-08
first dose	6	32666271	rs34593937	Yes	C/T	0.11969	1.14[1.09,1.19]	5.2403e-09	0.118601	1.08[1.02,1.14]	0.00747612	0.121269	1.2[1.13,1.28]	1.58429e-08
first dose	6	32666051	rs36062941	Yes	T/C	0.119685	1.14[1.09,1.19]	5.2414e-09	0.118591	1.08[1.02,1.14]	0.00747165	0.12127	1.2[1.13,1.28]	1.57206e-08
first dose	6	32665539	rs17212525	Yes	C/T	0.119333	1.14[1.09,1.19]	5.24501e-09	0.118261	1.08[1.02,1.14]	0.00743765	0.120885	1.2[1.13,1.28]	1.61747e-08
first dose	6	32664038	rs35900855	Yes	G/A	0.119664	1.14[1.09,1.19]	5.26164e-09	0.11856	1.08[1.02,1.14]	0.00757018	0.121264	1.2[1.13,1.28]	1.56222e-08
first dose	6	32666081	rs34214702	Yes	A/C	0.119684	1.14[1.09,1.19]	5.26458e-09	0.118591	1.08[1.02,1.14]	0.0074775	0.121268	1.2[1.13,1.28]	1.57809e-08
first dose	6	32665153	rs17212469	Yes	T/G	0.119703	1.14[1.09,1.19]	5.27512e-09	0.118596	1.08[1.02,1.14]	0.00767274	0.121307	1.2[1.13,1.28]	1.51666e-08
first dose	6	32677818	rs111944102	Yes	A/T	0.119679	1.14[1.09,1.19]	5.27941e-09	0.118581	1.08[1.02,1.14]	0.00763778	0.121272	1.2[1.13,1.28]	1.53591e-08
first dose	6	32651964	rs6457615	Yes	C/T	0.119693	1.14[1.09,1.19]	5.28861e-09	0.118575	1.08[1.02,1.14]	0.00779282	0.121319	1.2[1.13,1.28]	1.46887e-08
first dose	6	32653643	rs12528368	Yes	C/T	0.119712	1.14[1.09,1.19]	5.28931e-09	0.118603	1.08[1.02,1.14]	0.00773674	0.121325	1.2[1.13,1.28]	1.48545e-08
first dose	6	32653598	rs12526612	Yes	A/G	0.11971	1.14[1.09,1.19]	5.29514e-09	0.118599	1.08[1.02,1.14]	0.0077594	0.121323	1.2[1.13,1.28]	1.47999e-08
first dose	6	32677440	rs10947332	Yes	A/G	0.11968	1.14[1.09,1.19]	5.29985e-09	0.118581	1.08[1.02,1.14]	0.00764662	0.121273	1.2[1.13,1.28]	1.54009e-08
first dose	6	32666132	rs35740559	Yes	T/C	0.119686	1.14[1.09,1.19]	5.30912e-09	0.118593	1.08[1.02,1.14]	0.00751657	0.121269	1.2[1.13,1.28]	1.58114e-08
first dose	6	32651900	rs6457614	Yes	G/T	0.119693	1.14[1.09,1.19]	5.3187e-09	0.118575	1.08[1.02,1.14]	0.00779689	0.12132	1.2[1.13,1.28]	1.4806e-08
first dose	6	32665125	rs17212462	Yes	T/C	0.119701	1.14[1.09,1.19]	5.3312e-09	0.118596	1.08[1.02,1.14]	0.00766565	0.121302	1.2[1.13,1.28]	1.54205e-08
first dose	6	32659112	rs35725597	Yes	T/C	0.119708	1.14[1.09,1.19]	5.355e-09	0.118608	1.08[1.02,1.14]	0.00735268	0.121298	1.2[1.13,1.28]	1.65654e-08
first dose	6	32621438	rs28685766	Yes	G/A	0.119822	1.14[1.09,1.19]	5.35912e-09	0.118796	1.08[1.02,1.14]	0.00668835	0.121301	1.2[1.13,1.28]	1.82305e-08
first dose	6	32655548	rs13194877	Yes	A/G	0.119758	1.14[1.09,1.19]	5.38458e-09	0.118649	1.08[1.02,1.14]	0.00774031	0.121369	1.2[1.13,1.28]	1.52148e-08
first dose	6	32674225	rs35332745	Yes	C/T	0.119666	1.14[1.09,1.19]	5.38539e-09	0.118578	1.08[1.02,1.14]	0.00753481	0.12124	1.2[1.13,1.28]	1.62661e-08
first dose	6	32664289	rs6923022	Yes	T/G	0.119677	1.14[1.09,1.19]	5.40661e-09	0.118575	1.08[1.02,1.14]	0.0076847	0.121276	1.2[1.13,1.28]	1.56879e-08
first dose	6	32657201	rs35282906	Yes	A/T	0.119682	1.14[1.09,1.19]	5.41378e-09	0.118578	1.08[1.02,1.14]	0.0077197	0.121285	1.2[1.13,1.28]	1.55393e-08
first dose	6	32679053	rs28715209	Yes	A/T	0.119702	1.14[1.09,1.19]	5.43841e-09	0.118602	1.08[1.02,1.14]	0.0076273	0.121298	1.2[1.13,1.28]	1.58357e-08
first dose	6	32667173	rs75778474	Yes	T/C	0.1195	1.14[1.09,1.19]	5.44406e-09	0.118425	1.08[1.02,1.14]	0.00793262	0.121044	1.2[1.13,1.28]	1.29058e-08
first dose	6	32533107	rs71536583	Yes	C/T	0.120026	1.14[1.09,1.19]	5.47415e-09	0.11927	1.08[1.02,1.15]	0.00610838	0.120888	1.2[1.13,1.28]	1.89487e-08
first dose	6	32660311	rs9275226	Yes	T/C	0.473904	1.09[1.06,1.13]	5.54093e-09	0.473889	1.06[1.02,1.1]	0.00413719	0.473491	1.13[1.08,1.17]	4.97245e-08
first dose	6	32673277	rs77801483	Yes	G/C	0.119678	1.14[1.09,1.19]	5.55037e-09	0.118574	1.08[1.02,1.14]	0.00790828	0.121279	1.2[1.13,1.28]	1.52777e-08
first dose	6	32508564	rs67853486	Yes	C/T	0.127781	1.13[1.09,1.18]	5.57338e-09	0.12688	1.09[1.03,1.15]	0.0032134	0.128916	1.18[1.11,1.26]	5.70999e-08
first dose	6	32650897	rs3998180	Yes	A/C	0.119727	1.14[1.09,1.19]	5.57992e-09	0.118614	1.08[1.02,1.14]	0.00797549	0.121344	1.2[1.13,1.28]	1.51126e-08
first dose	6	32669113	rs72847183	Yes	C/T	0.119374	1.14[1.09,1.19]	5.63167e-09	0.118272	1.08[1.02,1.14]	0.00779355	0.120968	1.2[1.13,1.28]	1.53948e-08
first dose	6	32668105	rs66490218	Yes	A/G	0.120003	1.14[1.09,1.19]	5.64086e-09	0.118921	1.08[1.02,1.14]	0.00661641	0.121564	1.2[1.13,1.28]	2.13183e-08
first dose	6	32667381	rs66795753	Yes	C/G	0.118099	1.14[1.09,1.19]	5.66974e-09	0.11708	1.08[1.02,1.14]	0.00835167	0.119578	1.2[1.13,1.28]	1.37774e-08
first dose	6	32665420	rs10484561	Yes	G/T	0.11978	1.14[1.09,1.19]	5.68176e-09	0.118662	1.08[1.02,1.14]	0.00736678	0.121377	1.2[1.13,1.28]	1.54137e-08
first dose	6	32668026	rs72847174	Yes	T/C	0.11999	1.14[1.09,1.19]	5.72181e-09	0.118898	1.08[1.02,1.14]	0.00673852	0.12157	1.2[1.13,1.28]	2.0776e-08
first dose	6	32541394	rs56291733	Yes	T/C	0.121859	1.14[1.09,1.19]	5.76078e-09	0.120817	1.09[1.03,1.15]	0.00363248	0.123262	1.19[1.12,1.27]	6.83953e-08
first dose	6	32661646	6:32661646_TAGAAAATCAGCAC_T	Yes	T/TAGAAAATCAGCAC	0.476801	1.09[1.06,1.13]	5.76523e-09	0.476554	1.06[1.02,1.1]	0.00286682	0.476757	1.12[1.08,1.17]	9.7995e-08
first dose	6	32673965	rs71565344	Yes	A/G	0.119526	1.14[1.09,1.19]	5.83382e-09	0.118418	1.08[1.02,1.14]	0.00783332	0.121134	1.2[1.13,1.28]	1.65453e-08
first dose	6	32507520	rs71534508	Yes	T/A	0.128857	1.13[1.09,1.18]	5.87354e-09	0.127922	1.08[1.03,1.14]	0.00368821	0.130043	1.19[1.12,1.26]	3.52614e-08
first dose	6	32549139	rs35043862	Yes	T/C	0.122757	1.14[1.09,1.19]	5.90417e-09	0.121747	1.09[1.03,1.15]	0.0041142	0.124098	1.19[1.12,1.27]	6.41165e-08
first dose	6	32660442	rs9275230	Yes	G/A	0.47514	1.09[1.06,1.13]	5.91569e-09	0.475111	1.06[1.02,1.1]	0.00374811	0.474769	1.12[1.08,1.17]	6.77492e-08
first dose	6	32658867	rs9275217	Yes	G/A	0.475369	1.09[1.06,1.13]	5.98574e-09	0.475309	1.06[1.02,1.1]	0.00469044	0.475031	1.13[1.08,1.17]	4.28255e-08
first dose	6	32507537	rs71534509	Yes	G/C	0.128841	1.13[1.09,1.18]	5.98575e-09	0.127927	1.08[1.03,1.15]	0.00359278	0.129989	1.19[1.12,1.26]	3.85252e-08
first dose	6	32640020	rs113198605	Yes	T/G	0.119769	1.14[1.09,1.19]	6.00404e-09	0.118634	1.08[1.02,1.14]	0.00774459	0.121425	1.2[1.13,1.28]	1.69086e-08
first dose	6	32532089	rs34909638	Yes	A/T	0.122266	1.14[1.09,1.19]	6.02626e-09	0.121317	1.09[1.03,1.15]	0.00419155	0.123477	1.19[1.12,1.27]	3.78859e-08
first dose	6	29820278	rs3115627	Yes	G/A	0.333434	1.1[1.06,1.13]	6.02659e-09	0.332046	1.06[1.02,1.11]	0.00289523	0.33498	1.12[1.07,1.17]	4.28479e-07
first dose	6	32656352	rs13198578	Yes	T/C	0.120112	1.14[1.09,1.19]	6.0406e-09	0.118976	1.08[1.02,1.15]	0.00661578	0.121791	1.2[1.12,1.28]	2.51293e-08
first dose	6	32656253	rs13195522	Yes	A/C	0.12012	1.14[1.09,1.19]	6.05786e-09	0.118983	1.08[1.02,1.15]	0.00665595	0.121798	1.2[1.12,1.28]	2.49999e-08
first dose	6	29825566	6:29825566_A_G	Yes	G/A	0.333485	1.1[1.06,1.13]	6.06038e-09	0.332085	1.06[1.02,1.11]	0.00270208	0.33504	1.12[1.07,1.17]	4.71976e-07
first dose	6	32638065	rs13194117	Yes	C/G	0.119786	1.14[1.09,1.19]	6.06637e-09	0.11865	1.08[1.02,1.14]	0.00777098	0.121443	1.2[1.13,1.28]	1.71012e-08
first dose	6	29818229	rs2734987	Yes	G/C	0.333573	1.1[1.06,1.13]	6.0776e-09	0.332211	1.06[1.02,1.1]	0.00329281	0.335061	1.12[1.07,1.17]	3.78849e-07
first dose	6	32636392	rs34984116	Yes	A/T	0.119828	1.14[1.09,1.19]	6.09668e-09	0.118677	1.08[1.02,1.14]	0.00767351	0.121507	1.2[1.13,1.28]	1.73835e-08
first dose	6	32525861	rs59057355	Yes	G/C	0.127413	1.13[1.09,1.18]	6.13557e-09	0.126422	1.08[1.02,1.14]	0.00533689	0.128675	1.19[1.12,1.27]	2.59017e-08
first dose	6	32663936	rs34677551	Yes	C/A	0.119459	1.14[1.09,1.19]	6.17949e-09	0.118341	1.08[1.02,1.14]	0.00791016	0.121088	1.2[1.13,1.28]	1.7374e-08
first dose	6	32530993	rs66694205	Yes	T/C	0.122329	1.14[1.09,1.18]	6.22868e-09	0.121383	1.08[1.02,1.15]	0.0048299	0.123541	1.2[1.12,1.27]	2.43086e-08
first dose	6	32665504	rs17206182	Yes	T/C	0.118365	1.14[1.09,1.19]	6.32006e-09	0.117218	1.08[1.02,1.15]	0.00685474	0.120004	1.2[1.13,1.28]	2.54137e-08
first dose	6	32654272	rs13217350	Yes	A/C	0.119524	1.14[1.09,1.19]	6.3368e-09	0.118382	1.08[1.02,1.14]	0.00806056	0.121192	1.2[1.13,1.28]	1.66799e-08
first dose	6	32537226	rs113325568	Yes	C/T	0.122422	1.14[1.09,1.19]	6.37969e-09	0.121436	1.09[1.03,1.15]	0.00408031	0.123711	1.19[1.12,1.27]	5.83587e-08
first dose	6	32660784	rs9275243	Yes	G/C	0.475231	1.09[1.06,1.13]	6.38112e-09	0.475165	1.06[1.02,1.1]	0.00369929	0.474898	1.12[1.08,1.17]	8.04962e-08
first dose	6	32636263	rs35476892	Yes	A/T	0.119776	1.14[1.09,1.19]	6.39298e-09	0.118638	1.08[1.02,1.14]	0.00803021	0.121438	1.2[1.13,1.28]	1.70926e-08
first dose	6	32541551	rs56331043	Yes	A/C	0.121767	1.14[1.09,1.19]	6.41384e-09	0.120729	1.09[1.03,1.15]	0.00388251	0.123171	1.19[1.12,1.27]	7.18908e-08
first dose	6	32639071	rs6910047	Yes	T/C	0.119753	1.14[1.09,1.19]	6.42482e-09	0.118628	1.08[1.02,1.14]	0.00768822	0.121388	1.2[1.13,1.28]	1.84307e-08
first dose	6	32661003	rs9275246	Yes	A/C	0.475421	1.09[1.06,1.13]	6.42503e-09	0.475388	1.06[1.02,1.1]	0.00467759	0.475045	1.13[1.08,1.17]	4.66037e-08
first dose	6	32501410	rs72851022	Yes	T/C	0.125202	1.13[1.09,1.18]	6.43167e-09	0.124123	1.08[1.02,1.14]	0.00498106	0.126618	1.19[1.12,1.27]	1.79371e-08
first dose	6	32661015	rs9275247	Yes	C/T	0.475633	1.09[1.06,1.13]	6.43617e-09	0.475574	1.06[1.02,1.1]	0.00375638	0.475295	1.12[1.08,1.17]	7.35365e-08
first dose	6	32639287	rs6910687	Yes	A/G	0.119831	1.14[1.09,1.19]	6.439e-09	0.118711	1.08[1.02,1.14]	0.00813483	0.121459	1.2[1.13,1.28]	1.60492e-08
first dose	6	32501352	rs72851017	Yes	C/A	0.125203	1.13[1.09,1.18]	6.44293e-09	0.124125	1.08[1.02,1.14]	0.00497341	0.126619	1.19[1.12,1.27]	1.80473e-08
first dose	6	32353590	rs9268469	Yes	A/G	0.155858	0.86[0.81,0.9]	6.45111e-09	0.156719	0.89[0.84,0.95]	0.000919278	0.154162	0.82[0.76,0.88]	9.93112e-08
first dose	6	32648635	rs13203456	Yes	C/T	0.119726	1.14[1.09,1.19]	6.45906e-09	0.118596	1.08[1.02,1.14]	0.00823696	0.121372	1.2[1.13,1.28]	1.63933e-08
first dose	6	32665550	rs17212532	Yes	C/A	0.11886	1.14[1.09,1.19]	6.49479e-09	0.11775	1.08[1.02,1.14]	0.0079389	0.120452	1.2[1.13,1.28]	2.19072e-08
first dose	6	32665475	rs17212518	Yes	C/A	0.1188	1.14[1.09,1.19]	6.50605e-09	0.117694	1.08[1.02,1.14]	0.00764816	0.120398	1.2[1.13,1.28]	1.9011e-08
first dose	6	32760665	rs113322198	Yes	CACTT/C	0.775226	1.11[1.07,1.15]	6.5475e-09	0.775848	1.08[1.04,1.13]	0.000535826	0.773866	1.13[1.07,1.19]	2.45501e-06
first dose	6	29931035	rs2517685	Yes	T/G	0.363052	1.1[1.06,1.13]	6.66612e-09	0.362462	1.07[1.03,1.11]	0.000985505	0.363628	1.12[1.07,1.17]	1.05247e-06
first dose	6	32662823	rs147804272	Yes	T/C	0.118953	1.14[1.09,1.19]	6.85455e-09	0.117807	1.08[1.02,1.14]	0.00798468	0.120626	1.2[1.13,1.28]	1.90219e-08
first dose	6	32543708	rs72847654	Yes	C/A	0.122066	1.14[1.09,1.19]	6.88396e-09	0.121051	1.09[1.03,1.15]	0.0044363	0.12342	1.19[1.12,1.27]	6.15282e-08
first dose	6	32628543	rs34736308	Yes	C/T	0.120162	1.14[1.09,1.19]	6.94726e-09	0.119156	1.08[1.02,1.14]	0.00777269	0.121603	1.2[1.13,1.28]	2.04895e-08
first dose	6	32662033	rs72844346	Yes	G/A	0.474876	1.09[1.06,1.13]	7.00422e-09	0.474861	1.06[1.02,1.1]	0.00404218	0.474485	1.12[1.08,1.17]	7.22264e-08
first dose	6	32659535	rs4713587	Yes	T/G	0.47547	1.09[1.06,1.13]	7.08928e-09	0.475387	1.06[1.02,1.1]	0.00414854	0.475179	1.12[1.08,1.17]	6.81488e-08
first dose	6	32531397	rs67705542	Yes	C/T	0.121766	1.14[1.09,1.18]	7.10607e-09	0.120831	1.08[1.02,1.15]	0.00508863	0.122974	1.2[1.12,1.27]	2.93116e-08
first dose	6	32665633	rs17206203	Yes	G/A	0.11857	1.14[1.09,1.19]	7.11839e-09	0.117393	1.08[1.02,1.14]	0.00742702	0.120282	1.2[1.13,1.28]	2.06977e-08
first dose	6	32659319	rs5002705	Yes	T/C	0.475888	1.09[1.06,1.13]	7.19782e-09	0.475835	1.06[1.02,1.1]	0.00424711	0.475565	1.12[1.08,1.17]	6.78437e-08
first dose	6	32665636	rs17206210	Yes	T/C	0.118574	1.14[1.09,1.19]	7.21573e-09	0.117395	1.08[1.02,1.14]	0.00741825	0.120289	1.2[1.13,1.28]	2.12915e-08
first dose	6	29733838	rs2517931	Yes	A/T	0.36096	1.09[1.06,1.13]	7.24366e-09	0.360112	1.06[1.02,1.1]	0.00388519	0.361523	1.13[1.08,1.18]	1.37342e-07
first dose	6	32665820	rs17212588	Yes	A/G	0.118573	1.14[1.09,1.19]	7.41763e-09	0.117407	1.08[1.02,1.15]	0.00737343	0.120268	1.2[1.13,1.28]	2.27806e-08
first dose	6	32585440	rs147389652	Yes	T/C	0.0242591	0.77[0.7,0.84]	7.47138e-09	0.0241853	0.8[0.71,0.89]	0.000120621	0.0243086	0.73[0.63,0.83]	5.23456e-06
first dose	6	32664771	rs115594945	Yes	A/G	0.11882	1.14[1.09,1.19]	7.48471e-09	0.117667	1.08[1.02,1.14]	0.00806422	0.1205	1.2[1.13,1.28]	1.99415e-08
first dose	6	32664775	rs115785636	Yes	C/G	0.11882	1.14[1.09,1.19]	7.4851e-09	0.117666	1.08[1.02,1.14]	0.00806306	0.1205	1.2[1.13,1.28]	1.9941e-08
first dose	6	32664791	rs116303320	Yes	T/C	0.118818	1.14[1.09,1.19]	7.49402e-09	0.117665	1.08[1.02,1.14]	0.00806743	0.120496	1.2[1.13,1.28]	1.99777e-08
first dose	6	32664795	rs115074443	Yes	T/C	0.118818	1.14[1.09,1.19]	7.4986e-09	0.117665	1.08[1.02,1.14]	0.00806416	0.120496	1.2[1.13,1.28]	1.99981e-08
first dose	6	32663851	rs6457617	Yes	T/C	0.474914	1.09[1.06,1.13]	7.50593e-09	0.474891	1.06[1.02,1.1]	0.00423662	0.474539	1.12[1.08,1.17]	7.37705e-08
first dose	6	32663999	rs6457620	Yes	C/G	0.474975	1.09[1.06,1.13]	7.61995e-09	0.47498	1.06[1.02,1.1]	0.00414017	0.474549	1.12[1.08,1.17]	7.64607e-08
first dose	6	32673332	rs34751870	Yes	T/C	0.112222	1.14[1.09,1.19]	7.66294e-09	0.110987	1.1[1.04,1.17]	0.00110111	0.114006	1.17[1.1,1.25]	1.44129e-06
first dose	6	32571891	rs4566915	Yes	A/G	0.122924	1.14[1.09,1.19]	7.67999e-09	0.121849	1.09[1.03,1.15]	0.00330301	0.124395	1.19[1.11,1.26]	1.46131e-07
first dose	6	29806786	rs446049	Yes	T/A	0.331868	1.1[1.06,1.13]	7.75485e-09	0.330516	1.06[1.02,1.1]	0.00425086	0.33336	1.12[1.07,1.18]	3.69723e-07
first dose	6	29733390	rs2735049	Yes	T/C	0.360978	1.09[1.06,1.13]	7.75515e-09	0.360111	1.06[1.02,1.1]	0.00378018	0.361579	1.12[1.08,1.18]	1.64876e-07
first dose	6	29829482	rs1611715	Yes	C/A	0.333232	1.1[1.06,1.13]	7.75791e-09	0.331776	1.06[1.02,1.11]	0.00315325	0.334865	1.12[1.07,1.17]	4.94239e-07
first dose	6	32660505	rs9275231	Yes	C/T	0.475017	1.09[1.06,1.13]	7.77242e-09	0.474991	1.06[1.02,1.1]	0.00456944	0.474643	1.12[1.08,1.17]	6.62938e-08
first dose	6	32548068	rs4498414	Yes	A/T	0.122372	1.13[1.09,1.18]	7.87264e-09	0.12132	1.09[1.03,1.15]	0.00447123	0.123792	1.19[1.12,1.27]	7.38769e-08
first dose	6	29828467	rs1611704	Yes	T/C	0.333407	1.1[1.06,1.13]	7.93333e-09	0.331991	1.06[1.02,1.11]	0.00300515	0.334994	1.12[1.07,1.17]	5.38464e-07
first dose	6	29821268	rs3094643	Yes	A/G	0.333282	1.1[1.06,1.13]	8.24228e-09	0.331817	1.06[1.02,1.1]	0.00333991	0.334936	1.12[1.07,1.17]	5.05011e-07
first dose	6	32667545	rs185398223	Yes	A/G	0.118345	1.14[1.09,1.19]	8.32361e-09	0.117211	1.08[1.02,1.14]	0.00806783	0.119988	1.2[1.13,1.28]	2.08577e-08
first dose	6	32659158	rs5002702	Yes	A/G	0.475377	1.09[1.06,1.13]	8.32393e-09	0.475307	1.06[1.02,1.1]	0.00413659	0.475065	1.12[1.08,1.17]	8.3822e-08
first dose	6	29828051	rs1611702	Yes	G/A	0.333235	1.1[1.06,1.13]	8.47717e-09	0.331794	1.06[1.02,1.11]	0.00328547	0.334844	1.12[1.07,1.17]	5.12543e-07
first dose	6	32666135	rs34605008	Yes	C/T	0.118243	1.14[1.09,1.19]	8.66027e-09	0.117077	1.08[1.02,1.14]	0.0077971	0.119937	1.2[1.13,1.28]	2.56667e-08
first dose	6	32666142	rs34918548	Yes	G/A	0.118242	1.14[1.09,1.19]	8.66414e-09	0.117076	1.08[1.02,1.14]	0.00779808	0.119935	1.2[1.13,1.28]	2.56906e-08
first dose	6	32674030	rs551734789	Yes	A/C	0.116934	1.14[1.09,1.19]	8.73639e-09	0.115834	1.08[1.02,1.15]	0.00687543	0.118534	1.2[1.13,1.28]	2.9414e-08
first dose	6	32627072	rs28592859	Yes	A/G	0.120436	1.14[1.09,1.19]	8.79996e-09	0.11939	1.08[1.02,1.14]	0.0078941	0.121961	1.2[1.12,1.27]	3.21204e-08
first dose	6	32583005	rs6917212	Yes	G/C	0.427029	1.1[1.06,1.13]	8.83741e-09	0.426343	1.1[1.06,1.15]	3.34016e-06	0.428734	1.08[1.03,1.13]	0.00161338
first dose	6	32674031	rs566764667	Yes	A/C	0.116944	1.14[1.09,1.19]	8.84391e-09	0.115843	1.08[1.02,1.15]	0.00686989	0.11855	1.2[1.13,1.28]	2.98799e-08
first dose	6	32667488	rs71205205	Yes	A/C	0.117981	1.14[1.09,1.19]	9.02893e-09	0.116873	1.08[1.02,1.14]	0.00825878	0.119585	1.2[1.13,1.28]	2.19212e-08
first dose	6	32660051	rs4713582	Yes	C/T	0.474505	1.09[1.06,1.13]	9.17002e-09	0.474468	1.06[1.02,1.1]	0.00423271	0.474159	1.12[1.08,1.17]	9.15377e-08
first dose	6	32429077	rs72843939	Yes	C/T	0.110308	1.14[1.09,1.19]	9.20282e-09	0.109021	1.11[1.05,1.18]	0.000317141	0.112204	1.16[1.08,1.24]	1.38602e-05
first dose	6	32667450	rs185350680	Yes	G/A	0.116978	1.14[1.09,1.19]	9.2826e-09	0.115903	1.08[1.02,1.15]	0.00846731	0.118531	1.2[1.13,1.28]	2.08263e-08
first dose	6	32551308	rs571787506	Yes	A/G	0.123559	1.13[1.09,1.18]	9.38715e-09	0.122595	1.09[1.03,1.15]	0.00360198	0.124821	1.19[1.11,1.26]	1.16974e-07
first dose	6	29927936	rs2735082	Yes	G/C	0.363072	1.09[1.06,1.13]	9.52676e-09	0.362466	1.07[1.03,1.11]	0.00109695	0.363653	1.11[1.07,1.16]	1.38741e-06
first dose	6	32536893	rs112938446	Yes	C/G	0.110036	1.14[1.09,1.19]	9.75089e-09	0.108826	1.11[1.05,1.18]	0.000530276	0.111802	1.16[1.09,1.24]	7.09303e-06
first dose	6	32778664	rs181268076	Yes	T/C	0.0155516	0.73[0.65,0.81]	9.911e-09	0.015647	0.75[0.65,0.87]	7.80709e-05	0.0152905	0.68[0.57,0.8]	6.64897e-06
first dose	6	32551307	rs550345324	Yes	G/A	0.123533	1.13[1.09,1.18]	9.96317e-09	0.122561	1.09[1.03,1.15]	0.00370479	0.124809	1.19[1.11,1.26]	1.19593e-07
first dose	6	32670151	rs75042695	Yes	C/T	0.11794	1.14[1.09,1.19]	1.00566e-08	0.116795	1.08[1.02,1.14]	0.00854678	0.119601	1.2[1.13,1.28]	2.40393e-08
first dose	6	32303672	rs6909607	Yes	A/T	0.0805228	1.16[1.1,1.22]	1.00981e-08	0.0797374	1.14[1.07,1.22]	0.000106459	0.0816761	1.18[1.09,1.27]	1.71762e-05
first dose	6	32551292	rs113505153	Yes	A/C	0.123378	1.13[1.09,1.18]	1.05443e-08	0.122414	1.09[1.03,1.15]	0.00420283	0.124639	1.19[1.11,1.26]	1.09408e-07
first dose	6	32499184	rs150931799	Yes	T/C	0.126844	1.13[1.08,1.18]	1.0598e-08	0.125866	1.08[1.02,1.14]	0.00455144	0.128127	1.19[1.11,1.26]	6.56967e-08
first dose	6	32514609	rs201233318	Yes	A/G	0.126177	1.13[1.08,1.18]	1.06888e-08	0.125108	1.08[1.02,1.14]	0.00646636	0.127578	1.19[1.12,1.27]	2.03046e-08
first dose	6	32542071	rs72847642	Yes	T/C	0.121447	1.13[1.09,1.18]	1.07172e-08	0.120481	1.09[1.03,1.15]	0.00463374	0.122733	1.19[1.11,1.27]	1.06456e-07
first dose	6	32623919	rs28474755	Yes	T/C	0.121033	1.13[1.09,1.18]	1.07972e-08	0.120051	1.08[1.02,1.14]	0.00885433	0.122446	1.2[1.12,1.28]	2.46552e-08
first dose	6	32623887	rs28532217	Yes	T/C	0.121033	1.13[1.09,1.18]	1.08383e-08	0.120049	1.08[1.02,1.14]	0.00885514	0.122448	1.2[1.12,1.28]	2.47258e-08
first dose	6	32535687	rs112973951	Yes	G/A	0.116075	1.14[1.09,1.19]	1.09408e-08	0.11497	1.09[1.03,1.15]	0.00434957	0.117536	1.19[1.11,1.27]	1.57338e-07
first dose	6	32676444	rs115602986	Yes	T/C	0.116967	1.14[1.09,1.19]	1.10799e-08	0.115882	1.08[1.02,1.15]	0.00740906	0.118534	1.2[1.12,1.28]	3.41273e-08
first dose	6	32550665	rs36218422	Yes	G/A	0.122403	1.13[1.09,1.18]	1.11779e-08	0.121377	1.08[1.02,1.15]	0.00479649	0.123795	1.19[1.12,1.27]	9.06898e-08
first dose	6	32389334	rs12524667	Yes	T/C	0.109368	1.14[1.09,1.19]	1.15349e-08	0.108191	1.11[1.05,1.18]	0.00043382	0.111128	1.16[1.08,1.24]	1.23566e-05
first dose	6	32602551	rs17205184	Yes	A/G	0.19346	1.11[1.07,1.15]	1.1553e-08	0.19224	1.11[1.06,1.16]	2.05296e-05	0.195087	1.11[1.05,1.17]	0.000104484
first dose	6	32603321	rs62404084	Yes	T/C	0.192979	1.11[1.07,1.15]	1.16125e-08	0.191762	1.11[1.06,1.16]	1.96693e-05	0.194613	1.11[1.05,1.17]	0.000109802
first dose	6	32580343	rs72850065	Yes	A/C	0.109118	1.14[1.09,1.2]	1.19828e-08	0.108098	1.11[1.04,1.18]	0.00072588	0.110635	1.17[1.09,1.25]	4.42162e-06
first dose	6	32546940	rs72847691	Yes	T/C	0.117373	1.13[1.09,1.19]	1.20376e-08	0.116212	1.09[1.03,1.15]	0.00393909	0.119075	1.18[1.11,1.26]	2.62589e-07
first dose	6	32546978	rs72847693	Yes	C/A	0.117413	1.13[1.09,1.19]	1.2104e-08	0.116253	1.09[1.03,1.15]	0.00395745	0.119111	1.18[1.11,1.26]	2.60234e-07
first dose	6	32550919	rs28724036	Yes	A/G	0.122534	1.13[1.09,1.18]	1.21325e-08	0.121509	1.08[1.03,1.15]	0.00458202	0.123903	1.19[1.11,1.26]	1.16476e-07
first dose	6	32665913	rs35092732	Yes	G/A	0.106778	1.14[1.09,1.2]	1.21701e-08	0.105549	1.1[1.04,1.17]	0.00143496	0.108539	1.18[1.1,1.26]	1.19161e-06
first dose	6	32546670	rs34981130	Yes	T/C	0.117474	1.13[1.09,1.19]	1.2277e-08	0.116267	1.09[1.03,1.15]	0.00381421	0.119258	1.18[1.11,1.26]	2.82457e-07
first dose	6	32547168	rs111688692	Yes	A/G	0.117674	1.13[1.09,1.19]	1.22972e-08	0.116478	1.09[1.03,1.15]	0.00364838	0.119439	1.18[1.11,1.26]	2.92667e-07
first dose	6	32550913	rs28724035	Yes	C/T	0.122454	1.13[1.09,1.18]	1.23593e-08	0.121431	1.09[1.03,1.15]	0.00439236	0.123823	1.19[1.11,1.26]	1.31069e-07
first dose	6	32550863	rs114378717	Yes	C/T	0.122254	1.13[1.09,1.18]	1.23978e-08	0.121242	1.08[1.02,1.15]	0.0048174	0.123608	1.19[1.11,1.26]	1.10716e-07
first dose	6	32581889	rs4530903	Yes	T/C	0.117708	1.13[1.09,1.19]	1.26465e-08	0.116568	1.09[1.03,1.15]	0.00401822	0.119384	1.18[1.11,1.26]	2.41708e-07
first dose	6	32662974	rs9275282	Yes	T/C	0.481482	1.09[1.06,1.13]	1.35877e-08	0.481554	1.06[1.02,1.1]	0.00377421	0.480856	1.12[1.07,1.17]	1.77887e-07
first dose	6	32552859	rs74440913	Yes	C/T	0.117334	1.13[1.09,1.18]	1.36726e-08	0.116244	1.08[1.02,1.15]	0.00569867	0.118896	1.19[1.11,1.26]	1.68433e-07
first dose	6	32552868	rs115936732	Yes	T/C	0.117334	1.13[1.09,1.18]	1.36735e-08	0.116244	1.08[1.02,1.15]	0.0056979	0.118896	1.19[1.11,1.26]	1.68504e-07
first dose	6	32410083	rs16822616	Yes	A/C	0.11752	1.13[1.09,1.19]	1.36803e-08	0.11652	1.11[1.05,1.17]	0.00051241	0.118886	1.16[1.09,1.23]	7.44611e-06
first dose	6	32410159	6:32410159_AG_A	Yes	A/AG	0.11753	1.13[1.09,1.19]	1.3692e-08	0.116536	1.11[1.05,1.17]	0.000513169	0.118886	1.16[1.09,1.23]	7.44611e-06
first dose	6	32660612	rs9275237	Yes	A/C	0.471703	1.09[1.06,1.13]	1.37144e-08	0.471667	1.06[1.02,1.1]	0.00489651	0.471351	1.12[1.08,1.17]	9.65466e-08
first dose	6	32746414	rs9276653	Yes	G/A	0.772628	1.11[1.07,1.14]	1.42889e-08	0.773318	1.08[1.03,1.13]	0.000676717	0.77119	1.13[1.07,1.18]	4.00132e-06
first dose	6	32433125	rs113585425	Yes	C/A	0.11029	1.14[1.09,1.19]	1.43771e-08	0.109039	1.11[1.05,1.18]	0.000443634	0.112123	1.16[1.08,1.24]	1.33701e-05
first dose	6	32533409	rs72845792	Yes	T/C	0.117156	1.14[1.09,1.19]	1.43904e-08	0.116216	1.08[1.02,1.15]	0.00593327	0.118448	1.19[1.12,1.27]	8.39376e-08
first dose	6	29736169	6:29736169_GC_G	Yes	G/GC	0.390924	1.09[1.06,1.12]	1.44383e-08	0.389954	1.05[1.01,1.09]	0.00871424	0.391563	1.13[1.08,1.18]	3.46765e-08
first dose	6	32550981	rs72850277	Yes	C/G	0.122737	1.13[1.08,1.18]	1.4462e-08	0.121715	1.08[1.02,1.15]	0.00508584	0.124106	1.19[1.11,1.26]	1.15406e-07
first dose	6	29734477	rs2523754	Yes	G/A	0.390772	1.09[1.06,1.12]	1.45508e-08	0.38976	1.05[1.01,1.09]	0.00865432	0.391456	1.13[1.08,1.18]	3.57404e-08
first dose	6	29734098	rs2735046	Yes	A/G	0.390766	1.09[1.06,1.12]	1.45788e-08	0.389757	1.05[1.01,1.09]	0.00861855	0.391447	1.13[1.08,1.18]	3.6451e-08
first dose	6	32551011	rs34499249	Yes	C/G	0.122979	1.13[1.08,1.18]	1.46609e-08	0.121959	1.08[1.02,1.15]	0.00476853	0.124356	1.18[1.11,1.26]	1.28069e-07
first dose	6	29734727	rs2523753	Yes	G/A	0.39073	1.09[1.06,1.12]	1.46748e-08	0.389716	1.05[1.01,1.09]	0.00859861	0.391419	1.13[1.08,1.18]	3.63397e-08
first dose	6	32548789	rs72850215	Yes	G/A	0.111203	1.14[1.09,1.19]	1.48352e-08	0.110151	1.11[1.04,1.17]	0.000727763	0.112704	1.17[1.09,1.25]	4.77134e-06
first dose	6	32546191	rs16871402	Yes	G/A	0.117689	1.13[1.09,1.18]	1.49668e-08	0.116523	1.09[1.03,1.15]	0.00454931	0.119402	1.18[1.11,1.26]	2.54278e-07
first dose	6	32546818	rs36217730	Yes	T/C	0.117694	1.13[1.09,1.18]	1.60354e-08	0.116525	1.09[1.03,1.15]	0.00452824	0.119411	1.18[1.11,1.26]	2.75397e-07
first dose	6	32546832	rs36217728	Yes	A/G	0.117681	1.13[1.09,1.18]	1.6411e-08	0.116512	1.09[1.03,1.15]	0.00450689	0.119397	1.18[1.11,1.26]	2.83677e-07
first dose	6	32346903	6:32346903_TTTA_T	Yes	T/TTTA	0.0180858	0.75[0.68,0.83]	1.76871e-08	0.0182243	0.82[0.72,0.93]	0.0024011	0.0177302	0.65[0.56,0.77]	1.06886e-07
first dose	6	32553626	rs113647600	Yes	A/C	0.12002	1.13[1.08,1.18]	1.7915e-08	0.118994	1.08[1.02,1.14]	0.00725629	0.121426	1.19[1.11,1.26]	9.91544e-08
first dose	6	32568116	rs566147002	Yes	T/C	0.0179259	0.75[0.67,0.83]	1.7944e-08	0.0178445	0.77[0.67,0.88]	9.75462e-05	0.0180362	0.71[0.6,0.83]	1.6458e-05
first dose	6	32549245	rs200431800	Yes	G/A	0.117908	1.13[1.08,1.18]	1.81208e-08	0.116945	1.09[1.03,1.15]	0.00406629	0.11922	1.18[1.11,1.26]	2.62634e-07
first dose	6	32409708	rs17496549	Yes	T/C	0.117579	1.13[1.09,1.18]	1.82943e-08	0.116511	1.11[1.04,1.17]	0.000574088	0.119086	1.16[1.08,1.23]	8.21255e-06
first dose	6	32554047	rs113609412	Yes	A/T	0.117368	1.13[1.09,1.18]	1.88628e-08	0.11636	1.08[1.02,1.15]	0.00640063	0.11869	1.19[1.11,1.27]	1.71207e-07
first dose	6	32554050	rs34691324	Yes	G/A	0.117368	1.13[1.09,1.18]	1.8869e-08	0.11636	1.08[1.02,1.15]	0.00640063	0.11869	1.19[1.11,1.27]	1.71274e-07
first dose	6	33077271	rs3130216	Yes	A/G	0.537778	1.08[1.05,1.11]	1.99819e-08	0.538721	1.07[1.03,1.11]	0.00027507	0.536582	1.1[1.05,1.14]	8.07047e-06
first dose	6	32554421	rs201412310	Yes	T/G	0.116861	1.13[1.08,1.18]	2.06984e-08	0.11585	1.08[1.02,1.15]	0.00725084	0.118179	1.19[1.11,1.27]	1.71914e-07
first dose	6	32554719	rs72850296	Yes	C/T	0.116888	1.13[1.08,1.18]	2.07326e-08	0.115875	1.08[1.02,1.15]	0.00729724	0.118207	1.19[1.11,1.27]	1.69193e-07
first dose	6	32554155	rs72850289	Yes	T/A	0.116841	1.13[1.08,1.18]	2.07361e-08	0.11583	1.08[1.02,1.15]	0.00723401	0.118157	1.19[1.11,1.27]	1.73857e-07
first dose	6	32554345	rs72850290	Yes	G/T	0.116856	1.13[1.08,1.18]	2.07503e-08	0.115845	1.08[1.02,1.15]	0.00725828	0.118173	1.19[1.11,1.27]	1.72377e-07
first dose	6	32619835	rs55651120	Yes	T/C	0.118724	1.13[1.08,1.18]	2.07622e-08	0.117779	1.08[1.02,1.14]	0.00798029	0.120097	1.19[1.12,1.27]	8.48202e-08
first dose	6	32554762	rs114856598	Yes	T/C	0.116891	1.13[1.08,1.18]	2.07657e-08	0.115878	1.08[1.02,1.15]	0.00731061	0.11821	1.19[1.11,1.27]	1.68793e-07
first dose	6	32554504	rs72850293	Yes	G/A	0.11687	1.13[1.08,1.18]	2.08312e-08	0.115858	1.08[1.02,1.15]	0.00728729	0.118187	1.19[1.11,1.27]	1.71453e-07
first dose	6	32554902	rs146068413	Yes	A/G	0.116903	1.13[1.08,1.18]	2.08988e-08	0.115889	1.08[1.02,1.15]	0.00732476	0.118225	1.19[1.11,1.27]	1.69336e-07
first dose	6	32548469	rs3830133	Yes	G/A	0.119974	1.13[1.08,1.18]	2.09936e-08	0.118936	1.08[1.02,1.14]	0.00611195	0.121402	1.18[1.11,1.26]	1.67269e-07
first dose	6	32574360	rs2647074	Yes	T/C	0.327778	1.1[1.06,1.13]	2.10205e-08	0.326624	1.1[1.05,1.14]	2.70799e-05	0.330004	1.1[1.05,1.15]	9.08745e-05
first dose	6	32638058	rs9274745	Yes	T/C	0.494211	1.09[1.06,1.12]	2.10389e-08	0.495126	1.09[1.05,1.13]	1.67738e-05	0.49334	1.09[1.05,1.14]	4.87431e-05
first dose	6	32599405	rs183994601	Yes	A/G	0.119348	1.13[1.08,1.18]	2.14002e-08	0.118365	1.08[1.02,1.14]	0.00657074	0.120707	1.19[1.11,1.26]	1.43485e-07
first dose	6	32512613	rs35571839	Yes	T/C	0.1205	1.13[1.08,1.18]	2.16126e-08	0.119505	1.08[1.02,1.15]	0.00515924	0.121876	1.18[1.11,1.26]	2.31254e-07
first dose	6	32566284	rs4343959	Yes	A/T	0.111288	1.14[1.09,1.19]	2.16562e-08	0.110258	1.11[1.04,1.17]	0.000809246	0.112767	1.17[1.09,1.24]	5.78151e-06
first dose	6	32580454	rs72850069	Yes	G/T	0.11864	1.13[1.08,1.18]	2.17277e-08	0.11753	1.09[1.03,1.15]	0.00460676	0.120219	1.18[1.11,1.26]	2.85259e-07
first dose	6	32552462	rs534288394	Yes	T/C	0.118851	1.13[1.08,1.18]	2.20642e-08	0.117874	1.08[1.02,1.14]	0.00857842	0.120171	1.19[1.11,1.27]	1.10363e-07
first dose	6	32576811	rs72850042	Yes	T/C	0.119538	1.13[1.08,1.18]	2.23389e-08	0.118476	1.08[1.02,1.15]	0.00636475	0.121046	1.18[1.11,1.26]	1.81719e-07
first dose	6	32548161	rs112461335	Yes	G/A	0.119316	1.13[1.08,1.18]	2.24009e-08	0.118305	1.08[1.02,1.15]	0.00589324	0.12071	1.18[1.11,1.26]	2.04008e-07
first dose	6	32542638	rs34451186	Yes	C/T	0.119234	1.13[1.08,1.18]	2.24858e-08	0.118229	1.08[1.02,1.15]	0.00603545	0.12063	1.18[1.11,1.26]	1.86904e-07
first dose	6	32599001	6:32599001_TA_T	Yes	T/TA	0.119356	1.13[1.08,1.18]	2.28904e-08	0.118373	1.08[1.02,1.15]	0.0064278	0.120714	1.19[1.11,1.26]	1.684e-07
first dose	6	32586011	rs57425824	Yes	T/C	0.11102	1.14[1.09,1.19]	2.29105e-08	0.109782	1.11[1.04,1.17]	0.000792116	0.112847	1.16[1.09,1.24]	9.79287e-06
first dose	6	32768232	6:32768232_AT_A	Yes	A/AT	0.774591	1.1[1.07,1.14]	2.30235e-08	0.77513	1.08[1.03,1.13]	0.00154595	0.773352	1.13[1.07,1.19]	2.25189e-06
first dose	6	32409305	rs6926374	Yes	G/A	0.440045	1.09[1.06,1.12]	2.30604e-08	0.440517	1.08[1.04,1.12]	0.000136806	0.43976	1.11[1.06,1.16]	2.60235e-06
first dose	6	32589065	rs28535317	Yes	G/A	0.111006	1.14[1.09,1.19]	2.32206e-08	0.109765	1.11[1.04,1.17]	0.000801108	0.112841	1.16[1.09,1.24]	9.71583e-06
first dose	6	32553841	rs72850287	Yes	C/A	0.117964	1.13[1.08,1.18]	2.3265e-08	0.116974	1.08[1.02,1.14]	0.00802931	0.119275	1.19[1.11,1.27]	1.45214e-07
first dose	6	32603734	rs116235343	Yes	T/C	0.117939	1.13[1.08,1.18]	2.33033e-08	0.116936	1.08[1.02,1.14]	0.00762706	0.119377	1.19[1.12,1.27]	1.17114e-07
first dose	6	32555347	rs116239728	Yes	G/A	0.117148	1.13[1.08,1.18]	2.36664e-08	0.116104	1.08[1.02,1.14]	0.00786002	0.118511	1.19[1.11,1.27]	1.70165e-07
first dose	6	32553931	rs111461278	Yes	G/A	0.117672	1.13[1.08,1.18]	2.38318e-08	0.116674	1.08[1.02,1.14]	0.00784654	0.118985	1.19[1.11,1.27]	1.61227e-07
first dose	6	32545912	rs28586893	Yes	C/T	0.119038	1.13[1.08,1.18]	2.38319e-08	0.117971	1.08[1.02,1.15]	0.00615845	0.120533	1.18[1.11,1.26]	2.09387e-07
first dose	6	32546032	rs16870214	Yes	C/T	0.119038	1.13[1.08,1.18]	2.39454e-08	0.11797	1.08[1.02,1.15]	0.00617698	0.120534	1.18[1.11,1.26]	2.10055e-07
first dose	6	32208700	6:32208700_TA_T	Yes	T/TA	0.00627011	0.63[0.54,0.74]	2.40187e-08	0.00659783	0.68[0.56,0.83]	0.000209173	0.00565188	0.57[0.44,0.75]	4.77787e-05
first dose	6	32537734	rs144817344	Yes	A/G	0.119005	1.13[1.08,1.18]	2.41113e-08	0.117913	1.09[1.03,1.15]	0.00479641	0.120524	1.18[1.11,1.26]	3.21482e-07
first dose	6	32583188	rs113979555	Yes	A/G	0.119271	1.13[1.08,1.18]	2.42665e-08	0.118258	1.08[1.02,1.15]	0.00632563	0.120679	1.18[1.11,1.26]	1.91287e-07
first dose	6	32582969	rs112627226	Yes	C/T	0.111085	1.14[1.09,1.19]	2.43749e-08	0.10984	1.11[1.04,1.17]	0.000821429	0.112924	1.16[1.09,1.24]	9.75408e-06
first dose	6	32593627	rs9271732	Yes	A/G	0.779586	1.11[1.07,1.15]	2.43809e-08	0.77936	1.11[1.06,1.16]	1.02627e-05	0.780157	1.1[1.04,1.16]	0.000320346
first dose	6	32545587	rs28579642	Yes	A/T	0.119078	1.13[1.08,1.18]	2.45295e-08	0.118013	1.08[1.02,1.15]	0.00603069	0.120571	1.18[1.11,1.26]	2.18988e-07
first dose	6	32551715	rs141975225	Yes	G/C	0.121115	1.13[1.08,1.18]	2.5173e-08	0.120233	1.08[1.02,1.15]	0.00640679	0.122233	1.18[1.11,1.26]	2.1419e-07
first dose	6	32549443	rs74867190	Yes	A/G	0.119446	1.13[1.08,1.18]	2.52733e-08	0.118445	1.08[1.02,1.15]	0.00633365	0.120828	1.18[1.11,1.26]	2.02736e-07
first dose	6	32660574	rs9275232	Yes	A/C	0.468366	1.09[1.06,1.12]	2.52974e-08	0.468378	1.06[1.02,1.1]	0.00582075	0.467912	1.12[1.07,1.17]	1.55565e-07
first dose	6	32574614	rs61161997	Yes	C/A	0.119681	1.13[1.08,1.18]	2.56611e-08	0.118628	1.08[1.02,1.15]	0.00622186	0.12117	1.18[1.11,1.26]	2.30224e-07
first dose	6	32591058	rs17599077	Yes	C/A	0.119213	1.13[1.08,1.18]	2.58576e-08	0.118211	1.08[1.02,1.15]	0.00661598	0.120604	1.19[1.11,1.26]	1.80245e-07
first dose	6	32577639	rs546092009	Yes	G/T	0.119209	1.13[1.08,1.18]	2.61489e-08	0.118205	1.08[1.02,1.15]	0.00639379	0.120604	1.18[1.11,1.26]	1.96618e-07
first dose	6	32577643	rs539936344	Yes	A/T	0.119209	1.13[1.08,1.18]	2.61604e-08	0.118205	1.08[1.02,1.15]	0.00639621	0.120604	1.18[1.11,1.26]	1.96618e-07
first dose	6	32577640	rs563907452	Yes	G/C	0.119209	1.13[1.08,1.18]	2.61604e-08	0.118205	1.08[1.02,1.15]	0.00639621	0.120604	1.18[1.11,1.26]	1.96618e-07
first dose	6	32555296	rs72844251	Yes	G/C	0.117017	1.13[1.08,1.18]	2.65935e-08	0.115987	1.08[1.02,1.14]	0.00869355	0.118359	1.19[1.11,1.27]	1.68151e-07
first dose	6	32572234	rs28582842	Yes	A/G	0.119265	1.13[1.08,1.18]	2.66071e-08	0.118274	1.08[1.02,1.15]	0.00638393	0.120637	1.18[1.11,1.26]	2.04243e-07
first dose	6	32437813	rs191785247	Yes	A/G	0.109245	1.14[1.09,1.19]	2.66881e-08	0.107958	1.11[1.05,1.18]	0.000477354	0.111156	1.15[1.08,1.23]	2.32737e-05
first dose	6	32553729	rs35092298	Yes	T/C	0.118506	1.13[1.08,1.18]	2.67186e-08	0.117522	1.08[1.02,1.14]	0.00866343	0.119818	1.19[1.11,1.27]	1.46108e-07
first dose	6	32555124	rs35703034	Yes	C/A	0.117076	1.13[1.08,1.18]	2.6775e-08	0.116053	1.08[1.02,1.14]	0.00844323	0.118409	1.19[1.11,1.27]	1.78336e-07
first dose	6	32574643	rs60216782	Yes	G/C	0.119379	1.13[1.08,1.18]	2.69168e-08	0.1184	1.08[1.02,1.15]	0.00648638	0.120727	1.18[1.11,1.26]	2.04281e-07
first dose	6	32553706	rs34491087	Yes	C/T	0.118679	1.13[1.08,1.18]	2.71546e-08	0.117708	1.08[1.02,1.14]	0.00845733	0.119968	1.19[1.11,1.27]	1.49395e-07
first dose	6	32576283	rs77632534	Yes	A/G	0.119117	1.13[1.08,1.18]	2.71738e-08	0.118109	1.08[1.02,1.14]	0.00671703	0.12052	1.18[1.11,1.26]	1.90441e-07
first dose	6	32576265	rs34811813	Yes	T/G	0.119117	1.13[1.08,1.18]	2.71847e-08	0.118109	1.08[1.02,1.14]	0.00672075	0.12052	1.18[1.11,1.26]	1.90368e-07
first dose	6	32456494	rs113147503	Yes	T/C	0.111305	1.14[1.09,1.19]	2.72767e-08	0.110192	1.11[1.04,1.17]	0.000831457	0.112868	1.16[1.09,1.24]	9.52734e-06
first dose	6	32456493	rs561870033	Yes	C/G	0.111305	1.14[1.09,1.19]	2.72767e-08	0.110192	1.11[1.04,1.17]	0.000831457	0.112868	1.16[1.09,1.24]	9.52734e-06
first dose	6	32548646	rs3830123	Yes	T/G	0.119223	1.13[1.08,1.18]	2.73928e-08	0.118222	1.08[1.02,1.14]	0.00679351	0.120614	1.18[1.11,1.26]	1.89477e-07
first dose	6	32582288	rs4504507	Yes	T/C	0.119222	1.13[1.08,1.18]	2.74346e-08	0.118226	1.08[1.02,1.14]	0.00664677	0.120604	1.18[1.11,1.26]	1.96727e-07
first dose	6	32548464	rs3830135	Yes	A/G	0.119208	1.13[1.08,1.18]	2.74532e-08	0.118206	1.08[1.02,1.14]	0.00672285	0.1206	1.18[1.11,1.26]	1.93223e-07
first dose	6	32584932	rs28819755	Yes	A/G	0.11922	1.13[1.08,1.18]	2.74544e-08	0.118222	1.08[1.02,1.14]	0.00664241	0.120605	1.18[1.11,1.26]	1.9666e-07
first dose	6	32585045	rs28833271	Yes	T/C	0.119222	1.13[1.08,1.18]	2.74774e-08	0.118224	1.08[1.02,1.14]	0.00664935	0.120607	1.18[1.11,1.26]	1.96008e-07
first dose	6	32587062	rs34822594	Yes	C/T	0.119225	1.13[1.08,1.18]	2.75417e-08	0.118228	1.08[1.02,1.14]	0.00660769	0.120609	1.18[1.11,1.26]	1.99698e-07
first dose	6	32584306	rs35540199	Yes	T/A	0.119213	1.13[1.08,1.18]	2.75641e-08	0.118214	1.08[1.02,1.14]	0.00672563	0.120598	1.18[1.11,1.26]	1.93354e-07
first dose	6	32584294	rs36014219	Yes	T/C	0.119213	1.13[1.08,1.18]	2.75641e-08	0.118214	1.08[1.02,1.14]	0.00672563	0.120598	1.18[1.11,1.26]	1.93354e-07
first dose	6	32582980	rs112270441	Yes	T/C	0.119215	1.13[1.08,1.18]	2.7748e-08	0.118214	1.08[1.02,1.14]	0.00670148	0.120605	1.18[1.11,1.26]	1.96497e-07
first dose	6	32578346	rs17205002	Yes	G/A	0.119213	1.13[1.08,1.18]	2.77645e-08	0.118215	1.08[1.02,1.14]	0.0067103	0.120598	1.18[1.11,1.26]	1.9578e-07
first dose	6	32583417	rs111553658	Yes	T/C	0.119215	1.13[1.08,1.18]	2.77823e-08	0.118214	1.08[1.02,1.14]	0.00670853	0.120605	1.18[1.11,1.26]	1.96438e-07
first dose	6	32583757	rs113711404	Yes	A/G	0.119215	1.13[1.08,1.18]	2.78384e-08	0.118214	1.08[1.02,1.14]	0.00671735	0.120605	1.18[1.11,1.26]	1.96476e-07
first dose	6	32584652	rs28587541	Yes	G/A	0.119215	1.13[1.08,1.18]	2.78434e-08	0.118214	1.08[1.02,1.14]	0.00671735	0.120605	1.18[1.11,1.26]	1.96514e-07
first dose	6	32584794	rs28833508	Yes	C/T	0.119215	1.13[1.08,1.18]	2.78435e-08	0.118214	1.08[1.02,1.14]	0.00671912	0.120605	1.18[1.11,1.26]	1.96438e-07
first dose	6	32584989	rs28872589	Yes	C/T	0.119216	1.13[1.08,1.18]	2.78486e-08	0.118215	1.08[1.02,1.14]	0.00671953	0.120605	1.18[1.11,1.26]	1.96535e-07
first dose	6	32585775	rs34032759	Yes	A/G	0.119215	1.13[1.08,1.18]	2.78509e-08	0.118214	1.08[1.02,1.14]	0.00672053	0.120605	1.18[1.11,1.26]	1.96438e-07
first dose	6	32585762	rs61523045	Yes	G/A	0.119215	1.13[1.08,1.18]	2.78509e-08	0.118214	1.08[1.02,1.14]	0.00672053	0.120605	1.18[1.11,1.26]	1.96438e-07
first dose	6	32586754	rs35150023	Yes	A/T	0.119218	1.13[1.08,1.18]	2.78519e-08	0.118216	1.08[1.02,1.14]	0.00672408	0.120607	1.18[1.11,1.26]	1.96416e-07
first dose	6	32586809	rs34053446	Yes	G/A	0.119216	1.13[1.08,1.18]	2.78584e-08	0.118215	1.08[1.02,1.14]	0.00672172	0.120605	1.18[1.11,1.26]	1.96438e-07
first dose	6	32583846	rs113568421	Yes	A/G	0.119215	1.13[1.08,1.18]	2.78601e-08	0.118214	1.08[1.02,1.14]	0.00672088	0.120605	1.18[1.11,1.26]	1.96497e-07
first dose	6	32582492	rs28380113	Yes	T/C	0.119215	1.13[1.08,1.18]	2.78601e-08	0.118214	1.08[1.02,1.14]	0.00672088	0.120605	1.18[1.11,1.26]	1.96497e-07
first dose	6	32584371	rs34694416	Yes	T/C	0.119215	1.13[1.08,1.18]	2.78614e-08	0.118214	1.08[1.02,1.14]	0.00671735	0.120604	1.18[1.11,1.26]	1.96681e-07
first dose	6	32585982	rs28383268	Yes	T/G	0.119215	1.13[1.08,1.18]	2.78648e-08	0.118214	1.08[1.02,1.14]	0.00672088	0.120605	1.18[1.11,1.26]	1.96566e-07
first dose	6	32586141	rs35637654	Yes	A/C	0.119215	1.13[1.08,1.18]	2.78656e-08	0.118214	1.08[1.02,1.14]	0.0067233	0.120605	1.18[1.11,1.26]	1.96438e-07
first dose	6	32581762	rs568183223	Yes	GACTCATAAA/G	0.119213	1.13[1.08,1.18]	2.78903e-08	0.118213	1.08[1.02,1.14]	0.00672241	0.120602	1.18[1.11,1.26]	1.96764e-07
first dose	6	32581761	rs574802061	Yes	T/A	0.119213	1.13[1.08,1.18]	2.78903e-08	0.118213	1.08[1.02,1.14]	0.00672241	0.120602	1.18[1.11,1.26]	1.96764e-07
first dose	6	32581712	rs55873471	Yes	G/A	0.119215	1.13[1.08,1.18]	2.78979e-08	0.118214	1.08[1.02,1.14]	0.00672594	0.120605	1.18[1.11,1.26]	1.9658e-07
first dose	6	32581456	rs35421715	Yes	G/A	0.119216	1.13[1.08,1.18]	2.79318e-08	0.118215	1.08[1.02,1.14]	0.00673069	0.120605	1.18[1.11,1.26]	1.96628e-07
first dose	6	32581500	rs55660658	Yes	G/A	0.119216	1.13[1.08,1.18]	2.79318e-08	0.118215	1.08[1.02,1.14]	0.00673069	0.120605	1.18[1.11,1.26]	1.96628e-07
first dose	6	32581225	rs56838463	Yes	C/A	0.119216	1.13[1.08,1.18]	2.79466e-08	0.118216	1.08[1.02,1.14]	0.00673398	0.120605	1.18[1.11,1.26]	1.96566e-07
first dose	6	32586567	6:32586567_AAC_A	Yes	A/AAC	0.119215	1.13[1.08,1.18]	2.79798e-08	0.118214	1.08[1.02,1.14]	0.00672597	0.120604	1.18[1.11,1.26]	1.97172e-07
first dose	6	32586478	rs61617278	Yes	C/G	0.119217	1.13[1.08,1.18]	2.79849e-08	0.118216	1.08[1.02,1.14]	0.00674376	0.120605	1.18[1.11,1.26]	1.96494e-07
first dose	6	32576037	rs35305251	Yes	C/G	0.11922	1.13[1.08,1.18]	2.80273e-08	0.118219	1.08[1.02,1.14]	0.00674347	0.12061	1.18[1.11,1.26]	1.96755e-07
first dose	6	32581175	rs34471348	Yes	C/T	0.119216	1.13[1.08,1.18]	2.80724e-08	0.118215	1.08[1.02,1.14]	0.00674341	0.120604	1.18[1.11,1.26]	1.97232e-07
first dose	6	32578198	rs55703642	Yes	C/T	0.119214	1.13[1.08,1.18]	2.8095e-08	0.118216	1.08[1.02,1.14]	0.00674678	0.120599	1.18[1.11,1.26]	1.96753e-07
first dose	6	32577240	rs148303563	Yes	TG/T	0.119217	1.13[1.08,1.18]	2.81173e-08	0.118216	1.08[1.02,1.14]	0.00675966	0.120605	1.18[1.11,1.26]	1.96564e-07
first dose	6	32579077	rs72850056	Yes	A/G	0.119233	1.13[1.08,1.18]	2.81314e-08	0.118236	1.08[1.02,1.14]	0.00675327	0.120616	1.18[1.11,1.26]	1.97006e-07
first dose	6	32577695	rs35406945	Yes	C/A	0.119222	1.13[1.08,1.18]	2.81324e-08	0.118223	1.08[1.02,1.14]	0.00675352	0.120608	1.18[1.11,1.26]	1.96889e-07
first dose	6	32549627	rs199927008	Yes	C/A	0.119305	1.13[1.08,1.18]	2.81485e-08	0.118309	1.08[1.02,1.15]	0.00631671	0.120681	1.18[1.11,1.26]	2.2537e-07
first dose	6	32578621	rs4636067	Yes	T/G	0.119223	1.13[1.08,1.18]	2.81558e-08	0.118224	1.08[1.02,1.14]	0.00675483	0.120609	1.18[1.11,1.26]	1.97182e-07
first dose	6	32577644	6:32577644_TC_T	Yes	T/TC	0.119217	1.13[1.08,1.18]	2.82302e-08	0.118217	1.08[1.02,1.14]	0.00677621	0.120605	1.18[1.11,1.26]	1.96602e-07
first dose	6	32577596	rs36097962	Yes	T/C	0.119217	1.13[1.08,1.18]	2.82305e-08	0.118217	1.08[1.02,1.14]	0.00677622	0.120605	1.18[1.11,1.26]	1.96602e-07
first dose	6	32577606	rs36233208	Yes	T/G	0.119217	1.13[1.08,1.18]	2.82341e-08	0.118217	1.08[1.02,1.14]	0.00677677	0.120605	1.18[1.11,1.26]	1.96602e-07
first dose	6	32553309	rs78846716	Yes	G/T	0.118889	1.13[1.08,1.18]	2.83244e-08	0.117913	1.08[1.02,1.14]	0.00908576	0.1202	1.19[1.11,1.27]	1.3663e-07
first dose	6	32553167	rs35982716	Yes	A/T	0.118593	1.13[1.08,1.18]	2.84827e-08	0.117613	1.08[1.02,1.14]	0.00849879	0.119915	1.19[1.11,1.26]	1.62124e-07
first dose	6	32570494	rs72847591	Yes	T/C	0.119173	1.13[1.08,1.18]	2.86231e-08	0.118187	1.08[1.02,1.14]	0.00709137	0.120541	1.18[1.11,1.26]	1.84254e-07
first dose	6	32553200	rs34418535	Yes	G/A	0.118595	1.13[1.08,1.18]	2.86524e-08	0.117615	1.08[1.02,1.14]	0.00851522	0.119918	1.19[1.11,1.26]	1.62977e-07
first dose	6	32552760	rs72850283	Yes	T/C	0.118932	1.13[1.08,1.18]	2.86608e-08	0.117945	1.08[1.02,1.14]	0.00902185	0.120266	1.19[1.11,1.27]	1.37015e-07
first dose	6	32553170	rs35409715	Yes	T/C	0.118586	1.13[1.08,1.18]	2.87085e-08	0.117607	1.08[1.02,1.14]	0.00850812	0.119909	1.19[1.11,1.26]	1.63486e-07
first dose	6	32579904	rs113529606	Yes	T/C	0.119228	1.13[1.08,1.18]	2.8726e-08	0.118231	1.08[1.02,1.14]	0.00684757	0.120611	1.18[1.11,1.26]	1.97574e-07
first dose	6	32586068	rs35040284	Yes	C/T	0.119192	1.13[1.08,1.18]	2.87283e-08	0.118183	1.08[1.02,1.14]	0.00683716	0.120595	1.18[1.11,1.26]	1.98754e-07
first dose	6	32591755	rs35900428	Yes	A/G	0.118808	1.13[1.08,1.18]	2.87573e-08	0.117755	1.08[1.02,1.14]	0.0074216	0.120287	1.19[1.11,1.26]	1.60739e-07
first dose	6	32529754	rs35153343	Yes	T/C	0.119666	1.13[1.08,1.18]	2.88092e-08	0.118726	1.08[1.02,1.14]	0.0084141	0.120966	1.19[1.11,1.27]	1.31089e-07
first dose	6	32580640	rs113195871	Yes	A/T	0.119218	1.13[1.08,1.18]	2.88127e-08	0.118215	1.08[1.02,1.14]	0.00675991	0.120609	1.18[1.11,1.26]	2.02843e-07
first dose	6	32531948	rs35227294	Yes	C/G	0.119199	1.13[1.08,1.18]	2.89286e-08	0.11827	1.08[1.02,1.14]	0.00765759	0.120462	1.19[1.11,1.27]	1.4603e-07
first dose	6	32590669	rs35826015	Yes	A/T	0.119184	1.13[1.08,1.18]	2.8948e-08	0.118173	1.08[1.02,1.14]	0.00701547	0.120592	1.18[1.11,1.26]	1.87579e-07
first dose	6	32575222	rs72850029	Yes	T/G	0.119243	1.13[1.08,1.18]	2.90414e-08	0.118239	1.08[1.02,1.14]	0.00677086	0.120638	1.18[1.11,1.26]	2.0678e-07
first dose	6	32575182	rs546671693	Yes	T/A	0.119242	1.13[1.08,1.18]	2.90863e-08	0.118238	1.08[1.02,1.14]	0.00676977	0.120637	1.18[1.11,1.26]	2.07327e-07
first dose	6	32572940	rs72850016	Yes	G/A	0.119237	1.13[1.08,1.18]	2.91522e-08	0.118236	1.08[1.02,1.14]	0.00669115	0.120628	1.18[1.11,1.26]	2.11967e-07
first dose	6	32517878	rs113356426	Yes	T/C	0.111203	1.14[1.09,1.19]	2.93108e-08	0.109939	1.11[1.04,1.17]	0.000833937	0.113059	1.16[1.09,1.24]	1.08143e-05
first dose	6	32569687	rs28605404	Yes	G/A	0.119188	1.13[1.08,1.18]	2.94513e-08	0.1182	1.08[1.02,1.14]	0.0072306	0.120559	1.18[1.11,1.26]	1.82872e-07
first dose	6	32552965	rs72850285	Yes	T/A	0.118755	1.13[1.08,1.18]	2.94933e-08	0.117805	1.08[1.02,1.14]	0.00946924	0.120021	1.19[1.11,1.27]	1.34048e-07
first dose	6	32574186	rs112500757	Yes	T/C	0.11921	1.13[1.08,1.18]	2.95213e-08	0.118214	1.08[1.02,1.14]	0.00672236	0.12059	1.18[1.11,1.26]	2.14894e-07
first dose	6	32569513	rs28567460	Yes	C/G	0.119191	1.13[1.08,1.18]	2.95234e-08	0.118203	1.08[1.02,1.14]	0.00724572	0.120561	1.18[1.11,1.26]	1.82614e-07
first dose	6	32575258	rs34113780	Yes	G/A	0.119216	1.13[1.08,1.18]	2.95355e-08	0.118219	1.08[1.02,1.14]	0.00673833	0.120599	1.18[1.11,1.26]	2.1386e-07
first dose	6	32569506	rs28510673	Yes	T/G	0.11919	1.13[1.08,1.18]	2.95356e-08	0.118202	1.08[1.02,1.14]	0.00724637	0.120561	1.18[1.11,1.26]	1.82654e-07
first dose	6	32690725	rs9275827	Yes	C/T	0.747962	1.1[1.06,1.14]	2.96058e-08	0.748906	1.09[1.04,1.14]	0.000104338	0.745906	1.1[1.05,1.15]	0.000179633
first dose	6	32552977	rs568893929	Yes	C/T	0.118756	1.13[1.08,1.18]	2.96521e-08	0.117806	1.08[1.02,1.14]	0.00947042	0.120022	1.19[1.11,1.27]	1.34908e-07
first dose	6	32560067	rs56285448	Yes	C/A	0.119637	1.13[1.08,1.18]	2.9741e-08	0.118645	1.08[1.02,1.15]	0.00580749	0.120998	1.18[1.11,1.26]	2.82183e-07
first dose	6	32576356	rs35515288	Yes	C/T	0.119196	1.13[1.08,1.18]	2.97838e-08	0.118197	1.08[1.02,1.14]	0.00680243	0.120584	1.18[1.11,1.26]	2.10919e-07
first dose	6	32576368	rs36202958	Yes	T/C	0.119196	1.13[1.08,1.18]	2.97911e-08	0.118197	1.08[1.02,1.14]	0.00680301	0.120584	1.18[1.11,1.26]	2.10953e-07
first dose	6	32576324	rs36202959	Yes	G/C	0.119196	1.13[1.08,1.18]	2.9799e-08	0.118196	1.08[1.02,1.14]	0.00680376	0.120584	1.18[1.11,1.26]	2.10976e-07
first dose	6	32565711	rs189570112	Yes	C/A	0.119554	1.13[1.08,1.18]	2.97991e-08	0.118542	1.08[1.02,1.15]	0.00626766	0.120952	1.18[1.11,1.26]	2.49668e-07
first dose	6	32572155	rs4382332	Yes	C/T	0.119216	1.13[1.08,1.18]	2.98418e-08	0.118212	1.08[1.02,1.14]	0.0068604	0.12061	1.18[1.11,1.26]	2.07527e-07
first dose	6	32604589	6:32604589_CT_C	Yes	C/CT	0.0181722	0.74[0.67,0.83]	2.99461e-08	0.018122	0.76[0.66,0.87]	7.01091e-05	0.0182542	0.71[0.61,0.84]	4.77569e-05
first dose	6	32579334	rs140012631	Yes	T/C	0.119311	1.13[1.08,1.18]	3.00084e-08	0.118317	1.08[1.02,1.14]	0.00688527	0.120687	1.18[1.11,1.26]	2.11929e-07
first dose	6	32575115	rs111914578	Yes	C/A	0.119613	1.13[1.08,1.18]	3.01532e-08	0.118511	1.08[1.02,1.14]	0.00673748	0.121186	1.18[1.11,1.26]	2.47493e-07
first dose	6	32574329	rs35752949	Yes	T/C	0.119197	1.13[1.08,1.18]	3.03614e-08	0.118206	1.08[1.02,1.14]	0.00674386	0.12057	1.18[1.11,1.26]	2.23119e-07
first dose	6	32574244	rs59108952	Yes	T/C	0.119207	1.13[1.08,1.18]	3.03687e-08	0.118215	1.08[1.02,1.14]	0.00671511	0.120582	1.18[1.11,1.26]	2.25275e-07
first dose	6	32575820	rs36233212	Yes	C/T	0.119217	1.13[1.08,1.18]	3.0381e-08	0.118218	1.08[1.02,1.14]	0.00695214	0.120603	1.18[1.11,1.26]	2.07244e-07
first dose	6	32574453	rs61670843	Yes	T/C	0.119206	1.13[1.08,1.18]	3.04034e-08	0.118212	1.08[1.02,1.14]	0.00674015	0.120583	1.18[1.11,1.26]	2.2365e-07
first dose	6	32388547	rs17209007	Yes	A/G	0.0309646	0.81[0.75,0.87]	3.05764e-08	0.0308206	0.86[0.78,0.95]	0.00401458	0.0311661	0.73[0.65,0.82]	1.18521e-07
first dose	6	32573361	rs36022997	Yes	C/A	0.119208	1.13[1.08,1.18]	3.06764e-08	0.118213	1.08[1.02,1.14]	0.00679036	0.120586	1.18[1.11,1.26]	2.23041e-07
first dose	6	32572737	rs28638783	Yes	A/G	0.119208	1.13[1.08,1.18]	3.07599e-08	0.118211	1.08[1.02,1.14]	0.0068361	0.12059	1.18[1.11,1.26]	2.20313e-07
first dose	6	32578426	rs17211356	Yes	G/A	0.119207	1.13[1.08,1.18]	3.07865e-08	0.118213	1.08[1.02,1.14]	0.00688411	0.120585	1.18[1.11,1.26]	2.15825e-07
first dose	6	32574048	rs35488182	Yes	A/G	0.119205	1.13[1.08,1.18]	3.08383e-08	0.118213	1.08[1.02,1.14]	0.00675427	0.120581	1.18[1.11,1.26]	2.2777e-07
first dose	6	32573895	rs72850021	Yes	G/A	0.119206	1.13[1.08,1.18]	3.08735e-08	0.118213	1.08[1.02,1.14]	0.00676461	0.120581	1.18[1.11,1.26]	2.27421e-07
first dose	6	32569802	rs72847585	Yes	A/C	0.119337	1.13[1.08,1.18]	3.09558e-08	0.118333	1.08[1.02,1.14]	0.00668989	0.120727	1.18[1.11,1.26]	2.29941e-07
first dose	6	32577245	rs35899011	Yes	T/C	0.119198	1.13[1.08,1.18]	3.09647e-08	0.118202	1.08[1.02,1.14]	0.00693392	0.120579	1.18[1.11,1.26]	2.13382e-07
first dose	6	32577417	rs36233210	Yes	G/T	0.1192	1.13[1.08,1.18]	3.13711e-08	0.118204	1.08[1.02,1.14]	0.00697598	0.120579	1.18[1.11,1.26]	2.14445e-07
first dose	6	32526372	rs71536550	Yes	C/T	0.120639	1.13[1.08,1.18]	3.15153e-08	0.119798	1.08[1.02,1.14]	0.00820787	0.121754	1.19[1.11,1.26]	1.44499e-07
first dose	6	32546446	rs72847685	Yes	G/A	0.119199	1.13[1.08,1.18]	3.17046e-08	0.11817	1.08[1.02,1.14]	0.00756388	0.12063	1.18[1.11,1.26]	2.00501e-07
first dose	6	32381041	rs6938337	Yes	G/C	0.527527	1.09[1.06,1.12]	3.1854e-08	0.528838	1.07[1.03,1.11]	0.00127466	0.52578	1.13[1.08,1.19]	3.58835e-08
first dose	6	32380818	rs9268518	Yes	G/A	0.526173	1.09[1.06,1.12]	3.19488e-08	0.527555	1.07[1.03,1.11]	0.00111963	0.524257	1.13[1.08,1.19]	3.96277e-08
first dose	6	32528414	rs72845743	Yes	A/G	0.119571	1.13[1.08,1.18]	3.19766e-08	0.118621	1.08[1.02,1.14]	0.00808302	0.120863	1.19[1.11,1.26]	1.45195e-07
first dose	6	32529617	rs35453338	Yes	A/G	0.119594	1.13[1.08,1.18]	3.20175e-08	0.118644	1.08[1.02,1.14]	0.00794067	0.120884	1.19[1.11,1.26]	1.50718e-07
first dose	6	32567065	rs111665670	Yes	A/G	0.119212	1.13[1.08,1.18]	3.21856e-08	0.118225	1.08[1.02,1.14]	0.00761079	0.120585	1.18[1.11,1.26]	1.85724e-07
first dose	6	32577846	rs56245106	Yes	C/T	0.11924	1.13[1.08,1.18]	3.22547e-08	0.118227	1.08[1.02,1.14]	0.00701811	0.120651	1.18[1.11,1.26]	2.18982e-07
first dose	6	32570216	rs72847588	Yes	A/G	0.1192	1.13[1.08,1.18]	3.23682e-08	0.118218	1.08[1.02,1.15]	0.00646313	0.120556	1.18[1.11,1.26]	2.61202e-07
first dose	6	32380782	rs4502931	Yes	A/T	0.526131	1.09[1.06,1.12]	3.25979e-08	0.527488	1.07[1.03,1.11]	0.00116554	0.524257	1.13[1.08,1.19]	3.79711e-08
first dose	6	32544308	rs72847660	Yes	T/C	0.1175	1.13[1.08,1.18]	3.26293e-08	0.116444	1.08[1.02,1.14]	0.00831369	0.11898	1.19[1.11,1.27]	1.72444e-07
first dose	6	32435515	rs28394414	Yes	T/C	0.111819	1.13[1.08,1.19]	3.29523e-08	0.110704	1.1[1.04,1.17]	0.000871423	0.113369	1.16[1.08,1.24]	1.08693e-05
first dose	6	32380860	rs9268520	Yes	A/C	0.527402	1.09[1.06,1.12]	3.30897e-08	0.528719	1.07[1.03,1.11]	0.00134034	0.525646	1.13[1.08,1.19]	3.47023e-08
first dose	6	32306657	6:32306657_GAAAGA_G	Yes	G/GAAAGA	0.0997899	1.14[1.09,1.2]	3.32141e-08	0.0996328	1.14[1.07,1.21]	6.48831e-05	0.0998751	1.16[1.08,1.25]	2.90255e-05
first dose	6	32565189	rs72844283	Yes	T/G	0.119634	1.13[1.08,1.18]	3.32354e-08	0.118581	1.08[1.02,1.15]	0.00645425	0.121115	1.18[1.11,1.26]	2.86745e-07
first dose	6	32548122	rs4448132	Yes	G/C	0.118866	1.13[1.08,1.18]	3.3252e-08	0.117823	1.08[1.02,1.14]	0.0070006	0.120328	1.18[1.11,1.26]	2.31159e-07
first dose	6	32570172	rs72847586	Yes	C/T	0.11919	1.13[1.08,1.18]	3.34195e-08	0.118204	1.08[1.02,1.15]	0.00656204	0.120554	1.18[1.11,1.26]	2.63339e-07
first dose	6	32590844	rs17533167	Yes	C/G	0.119021	1.13[1.08,1.18]	3.37072e-08	0.118012	1.08[1.02,1.14]	0.00757146	0.12043	1.18[1.11,1.26]	1.96483e-07
first dose	6	32532490	rs111768548	Yes	A/G	0.113636	1.13[1.08,1.18]	3.38025e-08	0.112762	1.08[1.02,1.15]	0.00827959	0.114816	1.19[1.12,1.27]	1.32412e-07
first dose	6	32564856	rs34553538	Yes	C/T	0.119433	1.13[1.08,1.18]	3.38402e-08	0.118416	1.08[1.02,1.14]	0.00682749	0.120843	1.18[1.11,1.26]	2.41938e-07
first dose	6	32583255	rs13208475	Yes	T/C	0.182602	1.13[1.08,1.17]	3.39189e-08	0.182548	1.15[1.09,1.21]	7.34553e-07	0.183588	1.09[1.03,1.16]	0.00283882
first dose	6	32584060	rs34541031	Yes	G/A	0.11962	1.13[1.08,1.18]	3.40157e-08	0.118559	1.08[1.02,1.14]	0.00725975	0.121125	1.18[1.11,1.26]	1.84904e-07
first dose	6	32583274	rs13208697	Yes	T/G	0.182601	1.13[1.08,1.17]	3.4041e-08	0.182547	1.15[1.09,1.21]	7.37228e-07	0.183588	1.09[1.03,1.16]	0.00283762
first dose	6	32380262	rs6932542	Yes	G/A	0.52757	1.09[1.06,1.12]	3.40897e-08	0.528861	1.07[1.03,1.11]	0.00143667	0.525831	1.13[1.08,1.19]	3.22048e-08
first dose	6	32380190	rs6932810	Yes	A/G	0.52758	1.09[1.06,1.12]	3.44154e-08	0.528868	1.07[1.03,1.11]	0.00144244	0.525845	1.13[1.08,1.19]	3.24921e-08
first dose	6	32554203	6:32554203_T_A	Yes	A/T	0.0270603	1.28[1.17,1.4]	3.4478e-08	0.0268546	1.36[1.2,1.54]	6.7737e-07	0.0274442	1.22[1.07,1.39]	0.00216906
first dose	6	32554202	rs565122319	Yes	T/G	0.0270603	1.28[1.17,1.4]	3.4478e-08	0.0268546	1.36[1.2,1.54]	6.7737e-07	0.0274442	1.22[1.07,1.39]	0.00216906
first dose	6	32380785	rs968154	Yes	A/G	0.526076	1.09[1.06,1.12]	3.47049e-08	0.527442	1.07[1.03,1.11]	0.00121158	0.524188	1.13[1.08,1.19]	3.92742e-08
first dose	6	32378982	rs5007263	Yes	G/A	0.527503	1.09[1.06,1.12]	3.50183e-08	0.528817	1.07[1.03,1.11]	0.00145918	0.525725	1.13[1.08,1.19]	3.30155e-08
first dose	6	32566947	rs113147629	Yes	T/C	0.12013	1.13[1.08,1.18]	3.50609e-08	0.119104	1.08[1.02,1.14]	0.00731849	0.121554	1.18[1.11,1.26]	2.33616e-07
first dose	6	32536601	rs72847612	Yes	C/G	0.119248	1.13[1.08,1.18]	3.53243e-08	0.118343	1.08[1.02,1.14]	0.00795656	0.120471	1.19[1.11,1.26]	1.78413e-07
first dose	6	32550111	rs111498499	Yes	A/G	0.119244	1.13[1.08,1.18]	3.55403e-08	0.118211	1.08[1.02,1.14]	0.00697938	0.120703	1.18[1.11,1.26]	2.21763e-07
first dose	6	32559936	rs56316552	Yes	C/T	0.12158	1.13[1.08,1.18]	3.56565e-08	0.120657	1.08[1.02,1.14]	0.00651279	0.122919	1.18[1.11,1.26]	3.34194e-07
first dose	6	32511415	rs111460076	Yes	G/T	0.111891	1.13[1.08,1.19]	3.59209e-08	0.110855	1.1[1.04,1.17]	0.00154653	0.113293	1.17[1.09,1.24]	4.75502e-06
first dose	6	32380826	rs9268519	Yes	A/G	0.526198	1.09[1.06,1.12]	3.59741e-08	0.527552	1.07[1.03,1.11]	0.00119151	0.524328	1.13[1.08,1.19]	4.23806e-08
first dose	6	32571295	rs28409699	Yes	T/C	0.11979	1.13[1.08,1.18]	3.60563e-08	0.118776	1.08[1.02,1.14]	0.00730162	0.121203	1.18[1.11,1.26]	2.33177e-07
first dose	6	32561009	rs36206696	Yes	C/T	0.119471	1.13[1.08,1.18]	3.61653e-08	0.118453	1.08[1.02,1.14]	0.00694891	0.12088	1.18[1.11,1.26]	2.55551e-07
first dose	6	32750082	rs9276678	Yes	T/C	0.766158	1.1[1.06,1.14]	3.63166e-08	0.766856	1.09[1.04,1.14]	0.000288611	0.76471	1.11[1.06,1.17]	2.47931e-05
first dose	6	32559911	6:32559911_TA_T	Yes	T/TA	0.119539	1.13[1.08,1.18]	3.63904e-08	0.118525	1.08[1.02,1.14]	0.00682159	0.120939	1.18[1.11,1.26]	2.72563e-07
first dose	6	32682174	rs3104404	Yes	A/C	0.146811	1.12[1.08,1.17]	3.65494e-08	0.146454	1.13[1.07,1.19]	9.80358e-06	0.147425	1.1[1.04,1.17]	0.00169387
first dose	6	32255712	6:32255712_CAGTT_C	Yes	C/CAGTT	0.0997083	1.14[1.09,1.2]	3.66201e-08	0.0994896	1.14[1.07,1.21]	7.07398e-05	0.0998995	1.16[1.08,1.25]	2.82635e-05
first dose	6	32592040	rs111834435	Yes	C/T	0.118646	1.13[1.08,1.18]	3.6742e-08	0.117654	1.08[1.02,1.15]	0.00651718	0.120002	1.18[1.11,1.26]	3.39988e-07
first dose	6	32653676	rs9275168	Yes	C/T	0.4912	1.09[1.06,1.12]	3.70642e-08	0.492189	1.09[1.05,1.13]	2.99803e-05	0.490196	1.09[1.05,1.14]	5.23189e-05
first dose	6	32560463	rs28683540	Yes	A/T	0.119478	1.13[1.08,1.18]	3.70825e-08	0.118471	1.08[1.02,1.14]	0.00688151	0.12087	1.18[1.11,1.26]	2.70986e-07
first dose	6	32550491	rs34350660	Yes	T/C	0.119535	1.13[1.08,1.18]	3.7234e-08	0.118515	1.08[1.02,1.14]	0.0073028	0.120964	1.18[1.11,1.26]	2.28655e-07
first dose	6	32607055	rs4713558	Yes	C/T	0.0485741	1.2[1.12,1.28]	3.73176e-08	0.0490857	1.27[1.16,1.39]	1.09446e-07	0.0475999	1.14[1.03,1.25]	0.00866771
first dose	6	32596533	rs114420104	Yes	T/G	0.117657	1.13[1.08,1.18]	3.73603e-08	0.116604	1.08[1.02,1.15]	0.00776005	0.119134	1.19[1.11,1.26]	2.53211e-07
first dose	6	32550548	rs35259208	Yes	G/A	0.119529	1.13[1.08,1.18]	3.75712e-08	0.11851	1.08[1.02,1.14]	0.00733104	0.120956	1.18[1.11,1.26]	2.30054e-07
first dose	6	32550580	rs35662241	Yes	T/C	0.11953	1.13[1.08,1.18]	3.77716e-08	0.118511	1.08[1.02,1.14]	0.00733445	0.120958	1.18[1.11,1.26]	2.31707e-07
first dose	6	32379682	rs6911383	Yes	C/T	0.527537	1.09[1.06,1.12]	3.77996e-08	0.528848	1.07[1.03,1.11]	0.00149989	0.525763	1.13[1.08,1.19]	3.43308e-08
first dose	6	32339988	rs111625658	Yes	T/C	0.106004	1.14[1.09,1.19]	3.79087e-08	0.104872	1.11[1.04,1.18]	0.00102479	0.10758	1.16[1.09,1.24]	1.38573e-05
first dose	6	32560605	rs28657884	Yes	G/C	0.119465	1.13[1.08,1.18]	3.7941e-08	0.118454	1.08[1.02,1.14]	0.00699832	0.120865	1.18[1.11,1.26]	2.68311e-07
first dose	6	32378877	rs5007264	Yes	T/C	0.52754	1.09[1.06,1.12]	3.81446e-08	0.528859	1.07[1.03,1.11]	0.00146109	0.52575	1.13[1.08,1.19]	3.61953e-08
first dose	6	32376360	rs17208853	Yes	C/T	0.107901	1.14[1.09,1.19]	3.81647e-08	0.106739	1.11[1.05,1.18]	0.000589177	0.109609	1.15[1.08,1.23]	2.15324e-05
first dose	6	32377061	rs9268503	Yes	T/C	0.527227	1.09[1.06,1.12]	3.81912e-08	0.528576	1.07[1.02,1.11]	0.00154495	0.525396	1.13[1.08,1.19]	3.28268e-08
first dose	6	32379031	rs5007261	Yes	A/G	0.527529	1.09[1.06,1.12]	3.8192e-08	0.528845	1.07[1.03,1.11]	0.00150267	0.525747	1.13[1.08,1.19]	3.45918e-08
first dose	6	32378834	rs5007266	Yes	C/T	0.527511	1.09[1.06,1.12]	3.82007e-08	0.528825	1.07[1.03,1.11]	0.00150328	0.525731	1.13[1.08,1.19]	3.461e-08
first dose	6	32379239	rs5007258	Yes	G/A	0.527494	1.09[1.06,1.12]	3.83045e-08	0.528803	1.07[1.03,1.11]	0.00148227	0.525725	1.13[1.08,1.19]	3.61449e-08
first dose	6	32530648	rs35099826	Yes	T/G	0.118382	1.13[1.08,1.18]	3.83188e-08	0.11744	1.08[1.02,1.14]	0.00760833	0.119689	1.18[1.11,1.26]	2.26583e-07
first dose	6	32378787	rs9268513	Yes	C/T	0.52753	1.09[1.06,1.12]	3.83266e-08	0.528845	1.07[1.03,1.11]	0.00150471	0.525748	1.13[1.08,1.19]	3.46462e-08
first dose	6	32377588	rs9268508	Yes	A/T	0.527531	1.09[1.06,1.12]	3.83446e-08	0.528846	1.07[1.03,1.11]	0.00150494	0.525749	1.13[1.08,1.19]	3.46813e-08
first dose	6	32530664	rs34496504	Yes	A/G	0.118381	1.13[1.08,1.18]	3.83589e-08	0.11744	1.08[1.02,1.14]	0.00761217	0.119688	1.18[1.11,1.26]	2.26671e-07
first dose	6	32530652	rs35988565	Yes	A/G	0.118381	1.13[1.08,1.18]	3.83589e-08	0.11744	1.08[1.02,1.14]	0.00761217	0.119688	1.18[1.11,1.26]	2.26671e-07
first dose	6	32379445	rs6906730	Yes	C/T	0.527532	1.09[1.06,1.12]	3.8452e-08	0.528847	1.07[1.03,1.11]	0.00151054	0.525751	1.13[1.08,1.19]	3.46676e-08
first dose	6	32378680	6:32378680_TAAAAC_T	Yes	T/TAAAAC	0.527529	1.09[1.06,1.12]	3.84865e-08	0.528845	1.07[1.03,1.11]	0.00150749	0.525747	1.13[1.08,1.19]	3.4786e-08
first dose	6	32379047	rs5007260	Yes	A/G	0.527529	1.09[1.06,1.12]	3.85485e-08	0.528846	1.07[1.03,1.11]	0.00150469	0.525745	1.13[1.08,1.19]	3.50369e-08
first dose	6	32377470	rs9268506	Yes	T/C	0.527535	1.09[1.06,1.12]	3.85813e-08	0.528849	1.07[1.03,1.11]	0.00151316	0.525755	1.13[1.08,1.19]	3.45903e-08
first dose	6	32585380	rs186611699	Yes	C/T	0.119016	1.13[1.08,1.18]	3.86274e-08	0.118061	1.08[1.02,1.14]	0.00785116	0.120334	1.18[1.11,1.26]	2.23291e-07
first dose	6	32585363	rs533989183	Yes	G/C	0.119016	1.13[1.08,1.18]	3.86318e-08	0.118061	1.08[1.02,1.14]	0.00785252	0.120334	1.18[1.11,1.26]	2.23247e-07
first dose	6	32585239	rs138203449	Yes	G/A	0.119016	1.13[1.08,1.18]	3.86429e-08	0.118061	1.08[1.02,1.14]	0.00785303	0.120333	1.18[1.11,1.26]	2.2333e-07
first dose	6	32585282	rs549816721	Yes	G/A	0.119016	1.13[1.08,1.18]	3.86429e-08	0.118061	1.08[1.02,1.14]	0.00785303	0.120333	1.18[1.11,1.26]	2.2333e-07
first dose	6	32585273	rs560847937	Yes	G/C	0.119016	1.13[1.08,1.18]	3.86429e-08	0.118061	1.08[1.02,1.14]	0.00785303	0.120333	1.18[1.11,1.26]	2.2333e-07
first dose	6	32409781	rs6931646	Yes	T/C	0.439407	1.09[1.05,1.12]	3.88486e-08	0.439882	1.08[1.04,1.12]	0.000171937	0.439088	1.11[1.06,1.16]	3.56353e-06
first dose	6	32379011	rs5007262	Yes	G/A	0.527516	1.09[1.06,1.12]	3.88682e-08	0.528838	1.07[1.03,1.11]	0.0014925	0.525724	1.13[1.08,1.19]	3.63168e-08
first dose	6	32217413	rs3115574	Yes	C/T	0.627007	1.09[1.06,1.13]	3.90042e-08	0.626494	1.08[1.03,1.12]	0.000552384	0.627976	1.12[1.07,1.17]	2.315e-06
first dose	6	32530591	rs34619889	Yes	T/G	0.118373	1.13[1.08,1.18]	3.93228e-08	0.117432	1.08[1.02,1.14]	0.00765261	0.119679	1.18[1.11,1.26]	2.30576e-07
first dose	6	32544618	rs34498762	Yes	C/G	0.117787	1.13[1.08,1.18]	3.95081e-08	0.116776	1.08[1.02,1.14]	0.00955762	0.119187	1.19[1.11,1.27]	1.6848e-07
first dose	6	32536940	rs72847619	Yes	G/A	0.119201	1.13[1.08,1.18]	3.95939e-08	0.118332	1.08[1.02,1.14]	0.00673704	0.120356	1.18[1.11,1.26]	3.02388e-07
first dose	6	32544634	rs34069484	Yes	T/G	0.117783	1.13[1.08,1.18]	3.96469e-08	0.116772	1.08[1.02,1.14]	0.00955487	0.119183	1.19[1.11,1.27]	1.6954e-07
first dose	6	32376882	rs9268501	Yes	G/T	0.527233	1.09[1.06,1.12]	3.97547e-08	0.528576	1.07[1.02,1.11]	0.0015984	0.525411	1.13[1.08,1.19]	3.26344e-08
first dose	6	32376932	rs9268502	Yes	T/C	0.527244	1.09[1.06,1.12]	3.98914e-08	0.528594	1.07[1.02,1.11]	0.00160424	0.52541	1.13[1.08,1.19]	3.26939e-08
first dose	6	32217092	rs6936204	Yes	C/T	0.627076	1.09[1.06,1.13]	4.01293e-08	0.626574	1.08[1.03,1.12]	0.000569553	0.628026	1.12[1.07,1.17]	2.28744e-06
first dose	6	32394048	rs28452472	Yes	A/G	0.105229	1.14[1.09,1.19]	4.01628e-08	0.104044	1.12[1.05,1.19]	0.000455407	0.107055	1.15[1.08,1.23]	3.61771e-05
first dose	6	32195723	rs409715	Yes	C/T	0.236003	1.1[1.06,1.13]	4.04082e-08	0.23453	1.1[1.05,1.15]	2.33209e-05	0.238917	1.1[1.05,1.16]	0.000107773
first dose	6	32559467	rs112464499	Yes	G/A	0.119242	1.13[1.08,1.18]	4.04578e-08	0.118222	1.08[1.02,1.14]	0.00841063	0.12064	1.18[1.11,1.26]	2.41565e-07
first dose	6	32377116	rs9268504	Yes	G/C	0.527377	1.09[1.06,1.12]	4.04856e-08	0.528676	1.07[1.02,1.11]	0.00161273	0.525628	1.13[1.08,1.19]	3.24895e-08
first dose	6	32567278	rs55786530	Yes	T/A	0.119215	1.13[1.08,1.18]	4.05279e-08	0.118183	1.08[1.02,1.14]	0.00854387	0.120639	1.18[1.11,1.26]	2.35322e-07
first dose	6	32433804	rs17209161	Yes	T/C	0.111689	1.13[1.08,1.19]	4.0972e-08	0.110496	1.11[1.04,1.17]	0.00076866	0.113376	1.16[1.08,1.24]	1.50464e-05
first dose	6	32411523	rs2239804	Yes	C/T	0.439426	1.09[1.05,1.12]	4.10454e-08	0.439926	1.08[1.04,1.12]	0.000178596	0.439063	1.11[1.06,1.16]	3.69116e-06
first dose	6	32550785	rs35129460	Yes	C/T	0.119432	1.13[1.08,1.18]	4.14751e-08	0.118418	1.08[1.02,1.14]	0.00753034	0.120835	1.18[1.11,1.26]	2.64588e-07
first dose	6	32550816	rs72850273	Yes	A/G	0.119434	1.13[1.08,1.18]	4.14777e-08	0.118421	1.08[1.02,1.14]	0.00752414	0.120836	1.18[1.11,1.26]	2.65481e-07
first dose	6	32526775	rs112628998	Yes	A/G	0.118409	1.13[1.08,1.18]	4.17702e-08	0.117435	1.08[1.02,1.15]	0.00667503	0.119743	1.18[1.11,1.26]	3.5223e-07
first dose	6	32377539	rs9268507	Yes	G/A	0.527503	1.09[1.06,1.12]	4.19465e-08	0.528832	1.07[1.02,1.11]	0.00165792	0.5257	1.13[1.08,1.19]	3.37605e-08
first dose	6	32653721	rs9275169	Yes	A/T	0.492688	1.09[1.06,1.12]	4.21148e-08	0.493618	1.09[1.05,1.13]	2.40395e-05	0.491766	1.09[1.05,1.14]	7.11539e-05
first dose	6	32379101	rs5007259	Yes	C/T	0.527503	1.09[1.06,1.12]	4.22915e-08	0.528817	1.07[1.02,1.11]	0.00156407	0.525725	1.13[1.08,1.19]	3.67956e-08
first dose	6	32410716	rs9268658	Yes	A/G	0.439408	1.09[1.05,1.12]	4.23992e-08	0.439883	1.08[1.04,1.12]	0.000187099	0.439088	1.11[1.06,1.16]	3.56353e-06
first dose	6	32637994	rs9274741	Yes	C/T	0.492627	1.09[1.06,1.12]	4.31265e-08	0.493581	1.09[1.05,1.13]	2.65717e-05	0.491666	1.09[1.05,1.14]	6.75915e-05
first dose	6	32502703	rs571212590	Yes	A/G	0.119772	1.13[1.08,1.18]	4.32622e-08	0.118809	1.08[1.02,1.14]	0.00743341	0.12108	1.18[1.11,1.26]	2.31331e-07
first dose	13	44941811	rs751350030	Yes	G/A	0.000657512	0.17[0.09,0.33]	4.32827e-08	0.000703362	0.19[0.09,0.41]	1.0632e-05	0.000592493	0.08[0.02,0.41]	0.000152598
first dose	6	32559509	rs72844273	Yes	G/A	0.119199	1.13[1.08,1.18]	4.33342e-08	0.118185	1.08[1.02,1.14]	0.00841075	0.12059	1.18[1.11,1.26]	2.64778e-07
first dose	6	32549638	rs72850244	Yes	A/G	0.119752	1.13[1.08,1.18]	4.33553e-08	0.11859	1.08[1.02,1.14]	0.0099208	0.121402	1.18[1.11,1.26]	1.46602e-07
first dose	6	32445319	rs147716103	Yes	C/G	0.111266	1.13[1.08,1.19]	4.366e-08	0.110115	1.1[1.04,1.17]	0.000901013	0.112889	1.16[1.08,1.24]	1.41757e-05
first dose	6	32569816	rs569003812	Yes	CA/C	0.118868	1.13[1.08,1.18]	4.37944e-08	0.117868	1.08[1.02,1.14]	0.00720378	0.120229	1.18[1.11,1.26]	3.56934e-07
first dose	6	32550348	rs35522883	Yes	T/G	0.119607	1.13[1.08,1.18]	4.39738e-08	0.1186	1.08[1.02,1.14]	0.00812373	0.121015	1.18[1.11,1.26]	2.28732e-07
first dose	6	32341398	rs9391858	Yes	G/A	0.161506	1.12[1.07,1.16]	4.4045e-08	0.160386	1.1[1.05,1.16]	0.00020781	0.163139	1.13[1.06,1.19]	3.65598e-05
first dose	6	32550321	rs113891305	Yes	A/C	0.119284	1.13[1.08,1.18]	4.41476e-08	0.118268	1.08[1.02,1.14]	0.00793189	0.12071	1.18[1.11,1.26]	2.31858e-07
first dose	6	32378866	rs5007265	Yes	G/T	0.527587	1.09[1.06,1.12]	4.50477e-08	0.528875	1.07[1.02,1.11]	0.00167806	0.525849	1.13[1.08,1.19]	3.41969e-08
first dose	6	32696644	rs9276083	Yes	C/T	0.748916	1.1[1.06,1.14]	4.50497e-08	0.749866	1.09[1.04,1.14]	9.35938e-05	0.746816	1.1[1.04,1.15]	0.000269435
first dose	6	32689078	rs9275752	Yes	A/G	0.7497	1.1[1.06,1.13]	4.5212e-08	0.750626	1.09[1.04,1.14]	0.000122907	0.747676	1.09[1.04,1.15]	0.00026298
first dose	6	32654037	rs9275173	Yes	A/T	0.492706	1.09[1.06,1.12]	4.57041e-08	0.49364	1.09[1.05,1.13]	2.58482e-05	0.491773	1.09[1.05,1.14]	6.97694e-05
first dose	6	32554699	rs35301297	Yes	G/A	0.12026	1.13[1.08,1.18]	4.5823e-08	0.119286	1.08[1.02,1.14]	0.00676635	0.121576	1.18[1.11,1.26]	3.49911e-07
first dose	6	32696631	rs9276082	Yes	G/A	0.749043	1.1[1.06,1.14]	4.59981e-08	0.749989	1.09[1.04,1.14]	9.23525e-05	0.746952	1.1[1.04,1.15]	0.000275506
first dose	6	32696630	rs9276081	Yes	T/C	0.749043	1.1[1.06,1.14]	4.60028e-08	0.749989	1.09[1.04,1.14]	9.23804e-05	0.746952	1.1[1.04,1.15]	0.00027546
first dose	6	32689072	rs9275751	Yes	G/A	0.749876	1.1[1.06,1.13]	4.65662e-08	0.750794	1.09[1.04,1.14]	0.000121015	0.747862	1.09[1.04,1.15]	0.000275201
first dose	6	32689061	rs9275750	Yes	T/C	0.749597	1.1[1.06,1.13]	4.66284e-08	0.75047	1.09[1.04,1.14]	0.000114329	0.747667	1.09[1.04,1.15]	0.000292236
first dose	6	32653997	rs9275172	Yes	G/A	0.492748	1.09[1.06,1.12]	4.66727e-08	0.49368	1.09[1.05,1.13]	2.5992e-05	0.491818	1.09[1.05,1.14]	7.08955e-05
first dose	6	32376618	rs3763314	Yes	T/C	0.52744	1.09[1.06,1.12]	4.67881e-08	0.528711	1.07[1.02,1.11]	0.00185145	0.525738	1.13[1.08,1.19]	3.02797e-08
first dose	6	32690805	rs9275831	Yes	G/A	0.745433	1.1[1.06,1.13]	4.69029e-08	0.746237	1.09[1.04,1.14]	0.000128347	0.743573	1.1[1.04,1.15]	0.000228607
first dose	6	32530514	rs34763034	Yes	G/T	0.118512	1.13[1.08,1.18]	4.73528e-08	0.117598	1.08[1.02,1.14]	0.00848073	0.119768	1.18[1.11,1.26]	2.40992e-07
first dose	6	32699143	6:32699143_CG_C	Yes	C/CG	0.749952	1.1[1.06,1.14]	4.76335e-08	0.750884	1.09[1.04,1.14]	0.000162413	0.748035	1.1[1.05,1.15]	0.000183939
first dose	6	32550406	rs202127825	Yes	C/T	0.119791	1.13[1.08,1.18]	4.8561e-08	0.118757	1.08[1.02,1.14]	0.00848931	0.12125	1.18[1.11,1.26]	2.37235e-07
first dose	6	32550417	rs199535050	Yes	A/G	0.119789	1.13[1.08,1.18]	4.874e-08	0.118755	1.08[1.02,1.14]	0.00850669	0.121247	1.18[1.11,1.26]	2.37951e-07
first dose	6	32375745	rs6926737	Yes	A/G	0.527429	1.09[1.06,1.12]	4.89011e-08	0.528687	1.06[1.02,1.11]	0.00203515	0.52575	1.14[1.09,1.19]	2.59643e-08
first dose	6	32690789	rs9275830	Yes	G/A	0.745489	1.1[1.06,1.13]	4.89919e-08	0.746293	1.09[1.04,1.14]	0.000129771	0.743627	1.1[1.04,1.15]	0.000236793
first dose	6	32551123	rs112025959	Yes	T/C	0.120552	1.13[1.08,1.18]	4.9076e-08	0.119607	1.08[1.02,1.14]	0.00751993	0.12184	1.18[1.11,1.26]	3.16825e-07
first dose	6	32409787	rs6911419	Yes	C/T	0.439361	1.09[1.05,1.12]	4.98199e-08	0.439853	1.08[1.03,1.12]	0.00021039	0.439013	1.11[1.06,1.16]	3.60556e-06
first dose	6	32690889	rs9275835	Yes	A/T	0.75043	1.1[1.06,1.14]	4.98489e-08	0.751379	1.09[1.04,1.14]	0.000144411	0.748375	1.1[1.04,1.15]	0.000201177
first dose	6	32487025	rs139470622	No	C/T	0.00911333	1.72[1.43,2.07]	7.71932e-09	0.00902599	1.33[1.05,1.69]	0.016228	0.00923965	2.4[1.81,3.19]	4.13226e-10
first dose	6	32664797	rs114948848	Yes	G/A	0.115993	1.14[1.09,1.19]	1.61675e-08	0.115115	1.08[1.02,1.14]	0.0120243	0.117252	1.2[1.13,1.29]	2.20668e-08
first dose	6	32599487	rs9272071	No	C/G	0.429007	1.09[1.06,1.13]	2.05133e-08	0.427173	1.1[1.06,1.15]	2.72833e-06	0.431451	1.06[1.01,1.1]	0.012673
first dose	16	28997997	rs1131543	No	A/G	0.317647	1.08[1.05,1.12]	3.43069e-08	0.317417	1.12[1.08,1.17]	5.61395e-09	0.317354	1.05[1,1.09]	0.043864
first dose	6	32515926	rs146284345	Yes	T/C	0.124868	1.13[1.08,1.17]	3.47619e-08	0.123826	1.08[1.02,1.14]	0.0100436	0.126231	1.19[1.12,1.26]	5.72368e-08
first dose	6	32607356	rs17426565	Yes	A/G	0.114464	1.13[1.08,1.18]	3.51042e-08	0.11345	1.08[1.02,1.14]	0.0102478	0.11598	1.19[1.12,1.27]	1.27054e-07
first dose	6	32603949	rs28693734	No	G/A	0.117033	1.13[1.08,1.18]	3.61645e-08	0.115979	1.07[1.01,1.14]	0.0169384	0.118546	1.2[1.12,1.28]	3.4965e-08
first dose	6	32611778	rs36214155	No	C/T	0.113674	1.13[1.08,1.18]	3.96901e-08	0.112632	1.08[1.02,1.14]	0.0127663	0.11524	1.19[1.12,1.28]	8.55429e-08
first dose	16	28982517	rs12050928	No	C/T	0.31859	1.08[1.05,1.11]	4.59425e-08	0.318347	1.12[1.08,1.17]	5.75663e-09	0.318373	1.04[1,1.09]	0.0513398
first dose	6	32613417	rs4476870	No	G/C	0.113552	1.13[1.08,1.18]	4.97937e-08	0.112507	1.08[1.01,1.14]	0.0136454	0.115125	1.19[1.12,1.27]	1.05898e-07
first dose	6	32583609	6:32583609_TC_T	No	T/TC	0.00608476	1.69[1.39,2.05]	5.93846e-08	0.00590041	1.25[0.98,1.6]	0.0698737	0.00635736	2.4[1.79,3.2]	8.43169e-10
first dose	6	32454061	rs62405569	No	T/C	0.194819	0.89[0.85,0.93]	6.03448e-08	0.195698	0.93[0.88,0.99]	0.0131289	0.192711	0.83[0.78,0.88]	6.50803e-09
first dose	6	32520863	rs57962245	No	A/G	0.00616839	1.67[1.38,2.02]	6.84383e-08	0.00603488	1.27[1,1.61]	0.0494905	0.00635023	2.34[1.75,3.12]	2.24943e-09
first dose	6	29768344	rs1611185	No	C/T	0.415411	1.09[1.05,1.12]	6.98485e-08	0.41492	1.05[1.01,1.09]	0.0221707	0.415832	1.13[1.08,1.18]	3.93701e-08
first dose	6	32528256	rs113508557	No	A/G	0.0061488	1.68[1.39,2.03]	7.0136e-08	0.00600397	1.24[0.97,1.58]	0.0783979	0.00637758	2.37[1.78,3.17]	1.3516e-09
first dose	6	32523673	rs113895849	No	T/C	0.00607656	1.68[1.39,2.03]	7.16941e-08	0.00591678	1.26[0.99,1.62]	0.056669	0.00630678	2.35[1.76,3.14]	2.09237e-09
first dose	6	32525486	rs143867680	No	T/C	0.00609263	1.68[1.39,2.03]	7.48279e-08	0.00593246	1.26[0.98,1.61]	0.062936	0.00632299	2.36[1.77,3.16]	1.72083e-09
first dose	6	32527388	rs112555780	No	C/T	0.00610365	1.67[1.38,2.02]	7.49724e-08	0.00594826	1.26[0.99,1.6]	0.0581392	0.00632533	2.35[1.76,3.14]	1.49911e-09
first dose	6	32542223	rs28521703	No	T/C	0.00605081	1.68[1.39,2.04]	7.53301e-08	0.00588581	1.26[0.99,1.62]	0.0587082	0.00629076	2.35[1.76,3.15]	1.99758e-09
first dose	6	32547619	rs59903027	No	A/G	0.0060515	1.68[1.39,2.04]	7.58492e-08	0.00588428	1.26[0.99,1.61]	0.0600696	0.00629535	2.36[1.76,3.15]	1.92127e-09
first dose	6	32525727	rs113506673	No	T/C	0.00604715	1.68[1.39,2.04]	7.59236e-08	0.00588252	1.26[0.99,1.62]	0.0573434	0.00628676	2.35[1.76,3.14]	2.12291e-09
first dose	6	32539700	rs28489982	No	G/A	0.00605785	1.68[1.39,2.03]	7.86925e-08	0.00589407	1.26[0.99,1.62]	0.057584	0.00629555	2.35[1.75,3.14]	2.27355e-09
first dose	6	32534011	rs141772307	No	T/G	0.0060602	1.68[1.39,2.03]	7.87371e-08	0.00589651	1.26[0.99,1.62]	0.0569469	0.00629769	2.35[1.75,3.14]	2.32209e-09
first dose	6	32527123	rs111787271	No	A/T	0.00602854	1.68[1.39,2.04]	7.96494e-08	0.00585852	1.26[0.98,1.62]	0.0602175	0.00627787	2.35[1.76,3.14]	2.20867e-09
first dose	6	32438829	rs111367655	No	A/G	0.00601842	1.68[1.39,2.04]	8.20906e-08	0.00585897	1.27[0.99,1.62]	0.0570915	0.00624984	2.35[1.76,3.14]	2.33966e-09
first dose	6	32438858	rs113057412	No	T/C	0.00601839	1.68[1.39,2.04]	8.21198e-08	0.00585891	1.27[0.99,1.62]	0.0571005	0.00624984	2.35[1.76,3.14]	2.33966e-09
first dose	6	32442649	rs57402682	No	T/C	0.00593599	1.69[1.39,2.06]	8.22884e-08	0.00577359	1.26[0.98,1.61]	0.0695195	0.00617435	2.41[1.8,3.24]	1.19158e-09
first dose	6	32435498	rs147132031	No	G/A	0.00601752	1.68[1.39,2.04]	8.25627e-08	0.00585744	1.27[0.99,1.62]	0.0573485	0.00625004	2.35[1.76,3.14]	2.34556e-09
first dose	6	32445603	rs111752270	No	A/T	0.0059188	1.69[1.39,2.06]	8.3055e-08	0.00575428	1.26[0.98,1.62]	0.0697376	0.00616127	2.42[1.8,3.25]	1.19094e-09
first dose	6	32442573	rs61639069	No	G/A	0.0059377	1.69[1.39,2.06]	8.31613e-08	0.00577563	1.26[0.98,1.61]	0.069661	0.00617552	2.41[1.79,3.24]	1.20532e-09
first dose	6	32544155	rs57236123	No	A/G	0.00602539	1.68[1.39,2.04]	8.48585e-08	0.0058639	1.26[0.98,1.61]	0.0627044	0.0062601	2.36[1.77,3.17]	1.79114e-09
first dose	6	32431229	rs111652687	No	C/T	0.00601629	1.68[1.39,2.04]	8.58651e-08	0.00585546	1.27[0.99,1.62]	0.0586445	0.00625101	2.35[1.75,3.14]	2.39184e-09
first dose	6	32431496	rs73397302	No	T/A	0.00601531	1.68[1.39,2.04]	8.60932e-08	0.00585484	1.27[0.99,1.62]	0.0583149	0.00624877	2.35[1.75,3.14]	2.41104e-09
first dose	6	32583583	rs189613951	No	T/C	0.00600403	1.68[1.39,2.04]	8.63783e-08	0.00583208	1.25[0.98,1.61]	0.0716727	0.00625746	2.38[1.78,3.19]	1.33681e-09
first dose	6	32525983	rs112276558	No	T/C	0.0060688	1.68[1.38,2.03]	8.76311e-08	0.00591491	1.26[0.98,1.61]	0.0625422	0.0062891	2.35[1.76,3.14]	2.13866e-09
first dose	6	32538682	rs61321957	No	G/A	0.006035	1.68[1.39,2.04]	8.89046e-08	0.00585144	1.26[0.98,1.62]	0.0618259	0.0063098	2.34[1.75,3.13]	3.05433e-09
first dose	6	32526738	rs28580777	No	T/A	0.00603416	1.68[1.39,2.04]	8.94967e-08	0.00586644	1.26[0.98,1.61]	0.0636601	0.00628041	2.36[1.76,3.15]	2.05509e-09
first dose	6	32545895	rs111274387	No	A/T	0.006028	1.68[1.39,2.03]	8.97119e-08	0.0058661	1.26[0.98,1.61]	0.0646066	0.00626342	2.36[1.76,3.16]	1.8469e-09
first dose	6	32527250	rs112066893	No	C/T	0.0060783	1.67[1.38,2.02]	9.43278e-08	0.00592459	1.26[0.98,1.61]	0.0630984	0.00629799	2.34[1.75,3.14]	2.35255e-09
first dose	6	32557170	rs369917557	No	G/T	0.00603692	1.68[1.38,2.03]	9.47148e-08	0.00587409	1.26[0.98,1.61]	0.0637571	0.00627357	2.35[1.76,3.14]	2.34347e-09
first dose	6	32570771	rs113349844	No	C/G	0.00607108	1.68[1.38,2.03]	9.48417e-08	0.00590313	1.25[0.98,1.61]	0.0686583	0.00631615	2.36[1.76,3.16]	1.88884e-09
first dose	6	32548293	rs112216378	No	G/A	0.00600947	1.68[1.38,2.03]	9.50761e-08	0.00583615	1.25[0.98,1.61]	0.0687618	0.00626508	2.36[1.76,3.15]	1.9831e-09
first dose	6	32526797	rs28570128	No	A/G	0.00604972	1.67[1.38,2.02]	9.92891e-08	0.00588734	1.25[0.98,1.6]	0.0694092	0.00628519	2.35[1.76,3.14]	2.21301e-09
first dose	6	32577308	rs73410656	No	A/G	0.0060371	1.67[1.38,2.03]	9.94832e-08	0.00586457	1.24[0.97,1.59]	0.0780837	0.00629047	2.38[1.78,3.18]	1.3583e-09
first dose	6	32443147	rs17209817	No	G/A	0.00594698	1.69[1.39,2.05]	9.96767e-08	0.00578191	1.26[0.98,1.62]	0.0650339	0.00618959	2.37[1.77,3.18]	2.21221e-09
first dose	6	32447227	rs111718315	No	C/G	0.00593893	1.69[1.39,2.05]	9.97594e-08	0.00577308	1.26[0.98,1.62]	0.0653667	0.00618304	2.38[1.77,3.19]	2.17636e-09
first dose	6	32535117	rs57980603	No	A/T	0.00608088	1.67[1.38,2.02]	1.01532e-07	0.00592601	1.25[0.98,1.6]	0.0661822	0.00630248	2.34[1.75,3.13]	2.38982e-09
first dose	6	32574199	rs112848051	No	T/C	0.0060317	1.67[1.38,2.03]	1.03269e-07	0.00586746	1.25[0.97,1.6]	0.0740848	0.00627094	2.37[1.77,3.17]	1.65075e-09
first dose	6	32586838	rs113488265	No	C/T	0.00603471	1.67[1.38,2.03]	1.03632e-07	0.00586973	1.24[0.97,1.59]	0.078344	0.00627513	2.38[1.78,3.19]	1.29187e-09
first dose	6	32587248	rs112990521	No	T/C	0.00603485	1.67[1.38,2.03]	1.03868e-07	0.00587075	1.24[0.97,1.59]	0.078758	0.00627338	2.39[1.78,3.19]	1.26876e-09
first dose	6	32537194	rs61538865	No	C/T	0.00608091	1.67[1.38,2.02]	1.04034e-07	0.00592601	1.25[0.98,1.6]	0.0668322	0.00630258	2.34[1.75,3.13]	2.42714e-09
first dose	6	32586606	rs112165057	No	G/T	0.00603453	1.67[1.38,2.03]	1.04121e-07	0.0058695	1.24[0.97,1.59]	0.0784298	0.00627504	2.38[1.78,3.19]	1.30064e-09
first dose	6	32586933	rs111874384	No	C/A	0.00603043	1.67[1.38,2.03]	1.04202e-07	0.00586231	1.24[0.97,1.59]	0.0767139	0.0062764	2.37[1.77,3.18]	1.43167e-09
first dose	6	32586307	rs59052071	No	T/C	0.00603442	1.67[1.38,2.03]	1.04471e-07	0.00586927	1.24[0.97,1.59]	0.0785183	0.00627513	2.38[1.78,3.19]	1.30509e-09
first dose	6	32584864	rs113962711	No	A/G	0.00602981	1.67[1.38,2.03]	1.0481e-07	0.00586231	1.24[0.97,1.59]	0.0767449	0.00627474	2.37[1.77,3.18]	1.45403e-09
first dose	6	32585128	rs112825449	No	A/T	0.00603072	1.67[1.38,2.03]	1.05375e-07	0.00586322	1.24[0.97,1.59]	0.0767391	0.00627572	2.37[1.77,3.17]	1.46705e-09
first dose	6	32584322	rs113140665	No	C/T	0.0060297	1.67[1.38,2.03]	1.05415e-07	0.00586225	1.24[0.97,1.59]	0.0768502	0.00627455	2.37[1.77,3.18]	1.46405e-09
first dose	6	32583054	rs111411953	No	T/C	0.00602945	1.67[1.38,2.03]	1.06137e-07	0.00586242	1.24[0.97,1.59]	0.0768873	0.00627357	2.37[1.77,3.17]	1.48445e-09
first dose	6	32587807	rs111847086	No	A/G	0.00603261	1.67[1.38,2.03]	1.067e-07	0.00586508	1.24[0.97,1.59]	0.0781614	0.00627748	2.38[1.78,3.18]	1.40112e-09
first dose	6	32589221	rs112512604	No	A/C	0.00605596	1.67[1.38,2.03]	1.07291e-07	0.00589543	1.24[0.97,1.59]	0.0788033	0.00628812	2.38[1.78,3.19]	1.32354e-09
first dose	6	32555130	rs28729937	No	C/G	0.00601574	1.67[1.38,2.03]	1.08992e-07	0.00585206	1.25[0.98,1.61]	0.068113	0.00625502	2.35[1.76,3.14]	2.38841e-09
first dose	6	32581108	rs140272346	No	AAT/A	0.00602974	1.67[1.38,2.03]	1.09258e-07	0.00586373	1.24[0.97,1.59]	0.077343	0.0062723	2.37[1.77,3.17]	1.54585e-09
first dose	6	32541838	rs28526694	No	C/A	0.00588214	1.69[1.39,2.05]	1.09685e-07	0.00572456	1.26[0.98,1.62]	0.066018	0.00611468	2.37[1.76,3.19]	3.16773e-09
first dose	6	32569292	rs113217058	No	T/C	0.006035	1.67[1.38,2.03]	1.09946e-07	0.00587856	1.25[0.98,1.6]	0.0709784	0.00626078	2.36[1.76,3.16]	2.01746e-09
first dose	6	32589250	rs112033700	No	C/T	0.00603525	1.67[1.38,2.03]	1.10043e-07	0.00586961	1.24[0.97,1.59]	0.0804212	0.0062768	2.38[1.78,3.19]	1.34165e-09
first dose	6	32583291	rs6941560	No	T/A	0.00603119	1.67[1.38,2.02]	1.11101e-07	0.00586537	1.24[0.97,1.59]	0.0796032	0.00627318	2.38[1.78,3.18]	1.43248e-09
first dose	6	32577869	rs60080738	No	C/T	0.0060272	1.67[1.38,2.02]	1.13902e-07	0.00586288	1.24[0.97,1.59]	0.0776838	0.00626674	2.37[1.77,3.17]	1.66732e-09
first dose	6	32583613	rs371193413	No	T/C	0.00585341	1.69[1.39,2.06]	1.14376e-07	0.00568532	1.24[0.96,1.6]	0.085478	0.00610287	2.44[1.81,3.29]	1.20044e-09
first dose	6	32583612	rs377451779	No	G/T	0.00585341	1.69[1.39,2.06]	1.14376e-07	0.00568532	1.24[0.96,1.6]	0.085478	0.00610287	2.44[1.81,3.29]	1.20044e-09
first dose	6	32575855	rs112869143	No	T/A	0.00602528	1.67[1.38,2.02]	1.14913e-07	0.00586191	1.24[0.97,1.59]	0.0768618	0.00626322	2.36[1.77,3.16]	1.78161e-09
first dose	6	32573926	6:32573926_CT_C	No	C/CT	0.00602698	1.67[1.38,2.02]	1.15775e-07	0.00586525	1.25[0.97,1.6]	0.0754611	0.00626205	2.36[1.76,3.16]	1.95018e-09
first dose	6	32551296	rs140363553	No	T/A	0.00602637	1.67[1.38,2.02]	1.15854e-07	0.00585223	1.25[0.98,1.6]	0.0720778	0.00628285	2.34[1.75,3.13]	2.41832e-09
first dose	6	32577504	rs111378762	No	G/A	0.00602804	1.67[1.38,2.02]	1.16364e-07	0.00586435	1.24[0.97,1.59]	0.0783736	0.00626654	2.37[1.77,3.17]	1.67643e-09
first dose	6	32580297	rs112604627	No	T/C	0.00603271	1.67[1.38,2.02]	1.17385e-07	0.00586588	1.24[0.97,1.59]	0.0781552	0.0062764	2.37[1.77,3.17]	1.69446e-09
first dose	6	32574434	rs114969069	No	A/G	0.00602539	1.67[1.38,2.02]	1.17447e-07	0.00586344	1.24[0.97,1.59]	0.0767007	0.00626088	2.36[1.76,3.16]	1.89027e-09
first dose	6	32573344	6:32573344_AT_A	No	A/AT	0.00603105	1.67[1.38,2.02]	1.18209e-07	0.00586978	1.24[0.97,1.59]	0.0763859	0.00626615	2.36[1.76,3.16]	1.92578e-09
first dose	6	32447626	6:32447626_AC_A	No	A/AC	0.00589142	1.69[1.39,2.05]	1.18906e-07	0.00575491	1.27[0.98,1.63]	0.0608121	0.00608646	2.38[1.76,3.2]	3.36733e-09
first dose	6	32576729	rs113252862	No	A/T	0.00604581	1.67[1.38,2.02]	1.19182e-07	0.00587397	1.25[0.97,1.6]	0.0738308	0.00629769	2.35[1.76,3.14]	2.08922e-09
first dose	6	32526910	rs111343599	No	G/A	0.00613966	1.66[1.38,2.01]	1.20235e-07	0.0059837	1.25[0.98,1.59]	0.0714995	0.00636332	2.35[1.76,3.14]	2.21496e-09
first dose	6	32553911	rs113312076	No	A/G	0.00601117	1.67[1.38,2.02]	1.20285e-07	0.00584544	1.25[0.98,1.6]	0.0713833	0.00625433	2.35[1.75,3.14]	2.44679e-09
first dose	6	32551854	rs548637317	No	A/G	0.00591905	1.68[1.39,2.05]	1.21324e-07	0.00575638	1.25[0.97,1.61]	0.0743614	0.00615873	2.38[1.77,3.21]	2.32152e-09
first dose	6	32521326	rs60694740	No	C/T	0.00645181	1.65[1.37,1.99]	1.21612e-07	0.0062874	1.24[0.98,1.58]	0.0725971	0.00670854	2.32[1.74,3.09]	2.61358e-09
first dose	6	32429132	rs143884736	No	T/G	0.00602357	1.67[1.38,2.02]	1.23576e-07	0.00587397	1.25[0.98,1.61]	0.0680011	0.00625853	2.32[1.74,3.11]	3.92124e-09
first dose	6	32429485	rs151171873	No	T/A	0.00602376	1.67[1.38,2.02]	1.25102e-07	0.00587233	1.25[0.98,1.61]	0.0684803	0.00626058	2.32[1.73,3.1]	3.89049e-09
first dose	6	32566612	rs112923790	No	C/T	0.00602209	1.67[1.38,2.02]	1.26079e-07	0.00586401	1.25[0.97,1.59]	0.0762817	0.00625101	2.35[1.76,3.14]	2.29296e-09
first dose	6	32582251	rs113231664	No	C/G	0.0060354	1.67[1.38,2.02]	1.2665e-07	0.00586486	1.24[0.97,1.59]	0.0793105	0.00628539	2.36[1.76,3.15]	1.83266e-09
first dose	6	32582170	rs6935094	No	T/A	0.0060354	1.67[1.38,2.02]	1.26685e-07	0.00586491	1.24[0.97,1.59]	0.0792976	0.00628529	2.36[1.76,3.15]	1.83579e-09
first dose	6	32522844	rs113759362	No	A/G	0.00612614	1.66[1.37,2.01]	1.26686e-07	0.00597305	1.25[0.98,1.6]	0.0658824	0.00634311	2.31[1.73,3.09]	3.34554e-09
first dose	6	32522889	rs113142202	No	T/C	0.00612632	1.66[1.37,2.01]	1.27608e-07	0.00597334	1.25[0.98,1.6]	0.0661511	0.00634311	2.31[1.73,3.09]	3.34554e-09
first dose	6	32520731	rs57658648	No	C/G	0.00610822	1.65[1.37,2]	1.2794e-07	0.0059555	1.24[0.98,1.58]	0.0719123	0.00632514	2.34[1.75,3.13]	2.24599e-09
first dose	6	32565763	rs138628175	No	T/C	0.00605658	1.67[1.38,2.02]	1.31163e-07	0.00590138	1.24[0.97,1.59]	0.0787085	0.0062806	2.35[1.76,3.14]	2.30862e-09
first dose	6	32555142	rs146049519	No	C/G	0.0060861	1.67[1.38,2.02]	1.3154e-07	0.00593546	1.24[0.97,1.59]	0.0765405	0.00630228	2.35[1.75,3.14]	2.46968e-09
first dose	6	32562188	rs376144936	No	G/A	0.00608345	1.66[1.37,2.01]	1.34514e-07	0.00592306	1.25[0.97,1.59]	0.0744096	0.00631449	2.33[1.75,3.12]	2.80382e-09
first dose	6	32552455	rs376484792	No	G/C	0.00587913	1.68[1.38,2.04]	1.40248e-07	0.0057275	1.26[0.98,1.62]	0.0692547	0.00610189	2.35[1.75,3.16]	3.97741e-09
first dose	6	32583915	rs112827938	No	T/A	0.00479918	1.85[1.46,2.33]	1.52359e-07	0.00469281	1.31[0.97,1.76]	0.0677461	0.00496095	2.8[1.96,3.98]	2.56464e-09
first dose	6	32425293	rs142406849	No	C/T	0.00605132	1.66[1.37,2.01]	1.57543e-07	0.00588734	1.24[0.97,1.59]	0.0786325	0.00631469	2.31[1.73,3.08]	4.23674e-09
first dose	6	32582103	rs6924697	No	G/T	0.00601578	1.66[1.37,2.01]	1.57828e-07	0.00585376	1.24[0.97,1.59]	0.0826054	0.0062517	2.35[1.75,3.14]	2.43992e-09
first dose	6	32516441	rs112259397	No	G/A	0.00597171	1.66[1.37,2.02]	1.64373e-07	0.00583411	1.24[0.97,1.59]	0.0799924	0.00616673	2.37[1.77,3.19]	2.56406e-09
first dose	6	32518469	rs73395588	No	G/A	0.00606985	1.65[1.37,1.99]	1.64808e-07	0.00592493	1.24[0.97,1.58]	0.0795433	0.00627474	2.34[1.75,3.13]	2.60008e-09
first dose	6	32452473	rs112042015	No	C/T	0.00571277	1.69[1.39,2.07]	1.77461e-07	0.00555601	1.22[0.96,1.55]	0.110422	0.005947	2.5[1.84,3.4]	8.43027e-10
first dose	6	32543193	rs60632745	No	C/T	0.00620306	1.65[1.36,1.99]	1.97637e-07	0.00608085	1.22[0.96,1.56]	0.0976861	0.00636879	2.37[1.77,3.18]	1.46141e-09
first dose	6	32506529	rs183688449	No	T/C	0.00520214	1.76[1.42,2.18]	2.04725e-07	0.00507861	1.22[0.95,1.58]	0.124699	0.00539533	2.7[1.93,3.77]	1.07686e-09
first dose	6	32565973	rs112333652	No	A/G	0.00625162	1.63[1.35,1.96]	2.06557e-07	0.00612151	1.2[0.95,1.5]	0.121559	0.00642494	2.37[1.78,3.16]	7.05639e-10
first dose	16	28957170	rs12717010	No	A/G	0.297414	1.08[1.05,1.11]	2.47064e-07	0.297341	1.12[1.07,1.16]	3.27331e-08	0.296992	1.04[1,1.09]	0.0709662
first dose	16	28957172	rs12717011	No	T/G	0.297365	1.08[1.05,1.11]	2.61203e-07	0.297255	1.12[1.07,1.16]	3.32923e-08	0.297005	1.04[1,1.09]	0.072918
first dose	6	32508858	rs112820479	No	G/A	0.00559342	1.69[1.38,2.07]	2.92197e-07	0.00547357	1.23[0.96,1.57]	0.10036	0.00576946	2.46[1.8,3.37]	4.17491e-09
first dose	6	32504993	rs73393794	No	C/T	0.00484314	1.8[1.43,2.26]	3.0245e-07	0.00473318	1.21[0.92,1.58]	0.175835	0.00502442	2.91[2.04,4.17]	5.92066e-10
first dose	6	32561132	rs111702524	No	T/C	0.00613252	1.63[1.35,1.98]	3.06067e-07	0.00599621	1.23[0.96,1.57]	0.0964596	0.00632045	2.31[1.73,3.09]	4.10635e-09
first dose	6	32515184	rs187804707	No	T/C	0.0056661	1.68[1.37,2.05]	3.17865e-07	0.00555148	1.22[0.96,1.56]	0.101612	0.00583011	2.45[1.8,3.34]	4.06166e-09
first dose	6	32515176	rs147126525	No	G/A	0.00565014	1.68[1.37,2.05]	3.30186e-07	0.00553557	1.22[0.96,1.56]	0.101297	0.00581341	2.45[1.79,3.34]	4.35614e-09
first dose	6	32515028	rs149777709	No	C/G	0.00564978	1.68[1.37,2.05]	3.30549e-07	0.00553512	1.22[0.96,1.56]	0.101483	0.00581321	2.45[1.79,3.34]	4.33919e-09
first dose	6	32515166	rs183212435	No	T/C	0.00564978	1.68[1.37,2.05]	3.30549e-07	0.00553512	1.22[0.96,1.56]	0.101483	0.00581321	2.45[1.79,3.34]	4.33919e-09
first dose	6	32515254	rs111999711	No	C/G	0.00565141	1.68[1.37,2.05]	3.31235e-07	0.00553665	1.22[0.96,1.56]	0.101202	0.00581507	2.44[1.79,3.34]	4.38925e-09
first dose	6	32515216	rs112469879	No	G/A	0.00565141	1.68[1.37,2.05]	3.31235e-07	0.00553665	1.22[0.96,1.56]	0.101202	0.00581507	2.44[1.79,3.34]	4.38925e-09
first dose	6	32515385	rs142573274	No	A/C	0.00565293	1.68[1.37,2.05]	3.3214e-07	0.00553851	1.22[0.96,1.56]	0.101135	0.00581595	2.44[1.79,3.33]	4.39847e-09
first dose	6	32513895	rs148383957	No	T/A	0.00581918	1.66[1.36,2.01]	3.36769e-07	0.00564767	1.21[0.95,1.53]	0.117879	0.0060762	2.4[1.78,3.23]	2.62377e-09
first dose	6	32514922	rs111388674	No	A/C	0.00564459	1.68[1.37,2.05]	3.41928e-07	0.00553223	1.22[0.96,1.56]	0.101367	0.00580432	2.45[1.79,3.34]	4.51998e-09
first dose	6	32514818	rs143335250	No	C/T	0.00564198	1.68[1.37,2.05]	3.44335e-07	0.00553053	1.22[0.96,1.56]	0.101667	0.00580022	2.45[1.79,3.34]	4.48548e-09
first dose	6	32512586	rs73395546	No	T/C	0.00561355	1.68[1.37,2.05]	3.48349e-07	0.00550171	1.22[0.96,1.56]	0.105146	0.00577346	2.46[1.8,3.36]	4.28816e-09
first dose	6	32512448	rs73395544	No	C/A	0.00561202	1.68[1.37,2.05]	3.5157e-07	0.00549973	1.22[0.96,1.56]	0.105616	0.00577278	2.46[1.8,3.36]	4.29531e-09
first dose	6	32515888	rs187535455	No	T/C	0.00565105	1.67[1.37,2.04]	3.56527e-07	0.00553965	1.22[0.96,1.56]	0.100946	0.00580891	2.44[1.79,3.32]	4.83333e-09
first dose	6	32584129	rs73393672	No	G/T	0.00552128	1.69[1.38,2.07]	3.63231e-07	0.00536164	1.21[0.94,1.55]	0.137753	0.0057638	2.5[1.83,3.41]	1.67195e-09
first dose	6	32503148	rs116577993	No	A/G	0.00470699	1.82[1.44,2.31]	3.96889e-07	0.00458728	1.19[0.9,1.58]	0.212869	0.00491358	3.04[2.1,4.4]	4.87888e-10
first dose	16	28979263	rs12934960	No	G/A	0.329196	1.08[1.05,1.11]	3.97358e-07	0.328795	1.11[1.07,1.16]	3.83953e-08	0.329079	1.04[0.99,1.08]	0.0870911
first dose	6	32502802	rs57961994	No	A/C	0.00473822	1.79[1.42,2.25]	4.1264e-07	0.00462357	1.21[0.92,1.59]	0.17126	0.00493106	2.85[1.99,4.06]	1.25861e-09
first dose	6	32573801	rs371573095	No	GA/G	0.00844625	1.62[1.34,1.96]	4.16704e-07	0.00828759	1.2[0.95,1.52]	0.120877	0.00867675	2.28[1.71,3.04]	5.58e-09
first dose	6	32631331	6:32631331_G_A	No	A/G	0.0066734	1.59[1.33,1.91]	4.17601e-07	0.0066429	1.17[0.94,1.46]	0.156427	0.00672524	2.27[1.71,3]	2.98145e-09
first dose	16	28979297	rs12931589	No	T/G	0.329176	1.08[1.05,1.11]	4.17811e-07	0.328777	1.11[1.07,1.16]	3.97001e-08	0.329057	1.04[0.99,1.08]	0.0882481
first dose	6	32592298	rs61687610	No	G/T	0.00629945	1.61[1.34,1.95]	4.1802e-07	0.00615989	1.18[0.94,1.49]	0.156657	0.00652905	2.28[1.72,3.04]	3.90247e-09
first dose	16	28958754	rs2081199	No	G/A	0.369984	0.93[0.91,0.96]	4.3079e-07	0.368559	0.9[0.87,0.94]	4.99482e-08	0.373059	0.96[0.92,1]	0.0547706
first dose	6	32610310	rs113551974	No	T/C	0.00661381	1.6[1.33,1.93]	4.34365e-07	0.00649507	1.2[0.96,1.51]	0.111979	0.00680972	2.19[1.66,2.9]	1.1774e-08
first dose	6	32498804	rs16870192	No	C/A	0.00572155	1.66[1.36,2.02]	4.47283e-07	0.0055414	1.19[0.94,1.52]	0.154448	0.00599564	2.46[1.82,3.34]	1.32466e-09
first dose	6	32504145	rs73393791	No	C/G	0.00575988	1.65[1.36,2.01]	4.67698e-07	0.00559689	1.2[0.94,1.52]	0.141583	0.00600404	2.44[1.8,3.3]	1.91222e-09
first dose	6	32498904	rs150303235	No	G/A	0.00478152	1.77[1.41,2.21]	4.86248e-07	0.00466796	1.2[0.92,1.57]	0.18446	0.00496544	2.79[1.97,3.96]	1.34291e-09
first dose	6	32505536	rs28572744	No	C/T	0.00470358	1.8[1.43,2.27]	5.09353e-07	0.00459928	1.2[0.91,1.58]	0.19639	0.0048796	2.94[2.04,4.23]	1.01314e-09
first dose	6	32595674	rs111547049	No	T/C	0.00629695	1.61[1.33,1.94]	5.16797e-07	0.00614347	1.18[0.93,1.48]	0.168122	0.00655073	2.27[1.71,3.01]	4.56944e-09
first dose	6	32504570	rs114538034	No	G/C	0.00463798	1.8[1.43,2.28]	5.40968e-07	0.00453264	1.2[0.91,1.58]	0.207748	0.00481778	2.96[2.05,4.28]	9.28529e-10
first dose	6	32489134	rs113725244	No	T/C	0.0049523	1.75[1.4,2.18]	5.6022e-07	0.00484342	1.23[0.94,1.6]	0.131213	0.00511388	2.72[1.93,3.83]	2.08621e-09
first dose	6	32595072	rs112513571	No	A/G	0.00633793	1.6[1.33,1.93]	5.75067e-07	0.00620728	1.17[0.93,1.47]	0.175004	0.00655092	2.27[1.71,3.02]	4.37259e-09
first dose	6	32496253	rs138940971	No	C/T	0.00473934	1.76[1.41,2.21]	5.84551e-07	0.00462589	1.19[0.91,1.56]	0.2026	0.00492032	2.81[1.97,3.99]	1.48389e-09
first dose	6	32496275	rs143031185	No	T/C	0.00473934	1.76[1.41,2.21]	5.84551e-07	0.00462589	1.19[0.91,1.56]	0.2026	0.00492032	2.81[1.97,3.99]	1.48389e-09
first dose	6	32499142	rs113473462	No	A/G	0.00462677	1.79[1.42,2.25]	5.91126e-07	0.00451481	1.2[0.91,1.57]	0.204233	0.00481319	2.88[2.01,4.14]	1.37508e-09
first dose	16	28973267	rs113458503	No	T/C	0.367357	0.93[0.91,0.96]	6.01336e-07	0.366092	0.9[0.87,0.93]	1.82721e-08	0.370222	0.96[0.92,1.01]	0.0880826
first dose	6	32495973	rs143380882	No	A/G	0.00473107	1.76[1.41,2.21]	6.19056e-07	0.00461876	1.19[0.91,1.56]	0.206192	0.00490987	2.81[1.97,3.99]	1.55854e-09
first dose	6	32501698	rs73408923	No	G/T	0.00573859	1.64[1.35,2]	6.30384e-07	0.00557577	1.2[0.94,1.52]	0.144414	0.00598314	2.4[1.78,3.25]	3.3882e-09
first dose	6	32495718	rs143369418	No	G/T	0.00472723	1.76[1.41,2.21]	6.34861e-07	0.00461531	1.19[0.91,1.56]	0.207753	0.00490518	2.81[1.97,3.99]	1.59709e-09
first dose	6	32487242	rs41559420	No	A/G	0.00547287	1.7[1.38,2.1]	6.877e-07	0.00542369	1.17[0.91,1.51]	0.216151	0.00555666	2.77[1.99,3.88]	3.2995e-10
first dose	6	32494591	rs112158862	No	C/T	0.00469854	1.76[1.4,2.2]	7.79201e-07	0.00458926	1.18[0.9,1.55]	0.221215	0.00487081	2.8[1.96,3.99]	1.90907e-09
first dose	16	28969480	rs9937676	No	G/A	0.368488	0.93[0.91,0.96]	7.84463e-07	0.367164	0.9[0.87,0.93]	2.57304e-08	0.371457	0.96[0.93,1.01]	0.0937256
first dose	16	5679109	rs78722160	No	AAAG/A	0.686899	1.07[1.04,1.11]	7.86563e-07	0.686369	1.11[1.07,1.16]	3.6848e-08	0.687366	1.03[0.99,1.08]	0.163464
first dose	6	32611624	rs73409538	No	T/G	0.00656449	1.58[1.31,1.9]	8.25229e-07	0.00648295	1.16[0.93,1.46]	0.183598	0.00669751	2.22[1.68,2.94]	7.89381e-09
first dose	6	32528163	rs149321690	No	C/T	0.00749774	1.56[1.31,1.87]	8.59755e-07	0.00730634	1.22[0.96,1.54]	0.0945558	0.00776267	2.1[1.61,2.76]	2.75544e-08
first dose	16	28992646	rs3922668	No	A/G	0.368106	0.93[0.91,0.96]	8.84816e-07	0.366799	0.9[0.87,0.93]	2.5086e-08	0.371053	0.97[0.93,1.01]	0.0976142
first dose	6	32598403	rs113805737	No	C/G	0.0064299	1.58[1.31,1.9]	9.12102e-07	0.00632607	1.18[0.94,1.48]	0.154123	0.00659584	2.19[1.65,2.9]	1.49869e-08
first dose	16	28993649	16:28993649_AC_A	No	A/AC	0.368219	0.93[0.91,0.96]	9.16779e-07	0.366928	0.9[0.87,0.93]	2.34154e-08	0.371135	0.97[0.93,1.01]	0.102496
first dose	6	32496469	rs58660424	No	T/C	0.00456544	1.78[1.41,2.24]	9.33069e-07	0.00446114	1.19[0.9,1.57]	0.231387	0.00473653	2.87[1.99,4.13]	2.14865e-09
first dose	16	5681507	rs7197478	No	A/G	0.68162	1.07[1.04,1.1]	1.07491e-06	0.680947	1.11[1.07,1.15]	4.62787e-08	0.68235	1.03[0.99,1.08]	0.183195
first dose	6	32595466	rs111540375	No	T/C	0.0064096	1.58[1.31,1.89]	1.08583e-06	0.00630263	1.18[0.94,1.48]	0.158224	0.00658178	2.18[1.65,2.88]	1.85232e-08
first dose	6	32596104	6:32596104_TAC_T	No	T/TAC	0.00640934	1.58[1.31,1.89]	1.08945e-06	0.0063028	1.18[0.94,1.48]	0.158655	0.00658081	2.18[1.65,2.88]	1.84067e-08
first dose	6	32591301	rs113030516	No	C/T	0.00638508	1.58[1.31,1.89]	1.12561e-06	0.00626475	1.18[0.94,1.48]	0.164091	0.00658129	2.18[1.65,2.88]	1.83526e-08
first dose	6	32604700	rs111678276	No	T/G	0.0064319	1.57[1.31,1.89]	1.13709e-06	0.00633739	1.18[0.94,1.47]	0.162395	0.00658159	2.19[1.65,2.89]	1.68024e-08
first dose	6	32604713	rs188980822	No	T/A	0.00643132	1.57[1.31,1.89]	1.14491e-06	0.00633648	1.18[0.94,1.47]	0.162968	0.00658159	2.19[1.65,2.89]	1.68024e-08
first dose	6	32606274	rs113219465	No	T/C	0.00642341	1.57[1.31,1.89]	1.27287e-06	0.0063242	1.17[0.93,1.47]	0.174704	0.00658159	2.19[1.65,2.89]	1.67158e-08
first dose	6	32608762	rs80154958	No	C/T	0.00643371	1.57[1.3,1.89]	1.37145e-06	0.00634101	1.17[0.93,1.47]	0.176487	0.0065811	2.19[1.65,2.89]	1.73051e-08
first dose	6	32594578	rs113249951	No	T/C	0.00643618	1.57[1.3,1.88]	1.39489e-06	0.00633071	1.17[0.94,1.47]	0.163936	0.00660493	2.16[1.64,2.86]	2.26486e-08
first dose	6	32456389	6:32456389_TTTTG_T	No	T/TTTTG	0.00624897	1.69[1.36,2.09]	1.55252e-06	0.00610299	1.17[0.9,1.53]	0.237978	0.00646322	2.53[1.81,3.53]	1.22869e-08
first dose	6	32584069	rs111930050	No	C/T	0.00477336	1.73[1.38,2.17]	1.59274e-06	0.00463246	1.2[0.91,1.58]	0.200621	0.00500245	2.66[1.88,3.76]	7.41047e-09
first dose	6	32587588	rs9271406	No	G/A	0.497965	1.07[1.04,1.11]	1.6528e-06	0.498932	1.04[1,1.08]	0.0331806	0.496718	1.13[1.08,1.18]	3.60269e-08
first dose	6	32490131	rs150158763	No	C/G	0.0045876	1.73[1.38,2.17]	1.79747e-06	0.00448939	1.16[0.89,1.53]	0.277376	0.00473702	2.75[1.93,3.94]	4.39205e-09
first dose	16	28964716	rs62037423	No	G/A	0.360985	0.93[0.91,0.96]	1.80426e-06	0.359328	0.9[0.87,0.94]	4.11281e-08	0.364607	0.97[0.93,1.01]	0.152009
first dose	6	32594185	rs116703327	No	A/G	0.00629543	1.57[1.3,1.89]	1.82571e-06	0.00620451	1.17[0.93,1.48]	0.171648	0.0064436	2.17[1.63,2.88]	3.60583e-08
first dose	6	32437701	rs147925392	No	A/C	0.00465977	1.71[1.37,2.14]	1.99006e-06	0.00456995	1.16[0.89,1.52]	0.276913	0.00478702	2.7[1.9,3.84]	5.35136e-09
first dose	6	32435381	rs368108498	No	C/T	0.00465618	1.71[1.37,2.14]	2.0252e-06	0.00456588	1.16[0.89,1.52]	0.279203	0.00478438	2.7[1.9,3.84]	5.36496e-09
first dose	6	32469215	rs73403125	No	A/T	0.00488713	1.71[1.37,2.15]	2.04878e-06	0.00483742	1.15[0.88,1.5]	0.315009	0.00494044	2.8[1.95,4]	3.09717e-09
first dose	6	32447659	rs143534179	No	G/C	0.00460922	1.72[1.37,2.15]	2.06065e-06	0.00452862	1.16[0.89,1.53]	0.274438	0.00472178	2.72[1.91,3.88]	6.03244e-09
first dose	6	32470679	rs543128389	No	TTTC/T	0.00455094	1.73[1.37,2.17]	2.14351e-06	0.00447472	1.16[0.88,1.53]	0.289947	0.00465791	2.75[1.92,3.95]	6.16433e-09
first dose	6	32449976	rs200953013	No	G/A	0.00458913	1.72[1.37,2.15]	2.33638e-06	0.00453208	1.16[0.88,1.52]	0.297031	0.00466143	2.75[1.92,3.94]	5.64259e-09
first dose	6	32453997	rs57294695	No	A/T	0.00452363	1.72[1.37,2.16]	2.49195e-06	0.00445015	1.16[0.88,1.53]	0.285067	0.00462637	2.73[1.9,3.91]	8.01782e-09
first dose	6	32460915	rs534976863	No	CT/C	0.00462837	1.72[1.37,2.17]	2.55659e-06	0.00455291	1.16[0.88,1.53]	0.29651	0.00473897	2.74[1.91,3.92]	8.94665e-09
first dose	6	32483074	6:32483074_CCTTTTTGCTTG_C	No	C/CCTTTTTGCTTG	0.00450125	1.72[1.37,2.16]	2.58676e-06	0.00441035	1.15[0.87,1.51]	0.324763	0.00463447	2.74[1.92,3.93]	6.41196e-09
first dose	6	32489184	rs149274407	No	C/A	0.00446092	1.73[1.37,2.17]	2.7798e-06	0.00435809	1.15[0.87,1.53]	0.313945	0.00461973	2.78[1.93,3.99]	5.8344e-09
first dose	16	29002706	rs62037427	No	A/G	0.361265	0.94[0.91,0.96]	2.89664e-06	0.359774	0.9[0.87,0.94]	3.93369e-08	0.364627	0.97[0.93,1.01]	0.179494
first dose	6	32454658	rs57640649	No	C/G	0.00454833	1.71[1.36,2.14]	3.03063e-06	0.00447359	1.16[0.88,1.53]	0.286585	0.00465254	2.7[1.89,3.86]	1.00763e-08
first dose	6	32471113	rs111720260	No	T/C	0.00625709	1.66[1.34,2.06]	3.12192e-06	0.00625275	1.15[0.89,1.49]	0.297437	0.00620658	2.59[1.85,3.64]	8.91594e-09
first dose	6	32471121	rs113227649	No	G/A	0.00625709	1.66[1.34,2.06]	3.12192e-06	0.00625275	1.15[0.89,1.49]	0.297437	0.00620658	2.59[1.85,3.64]	8.91594e-09
first dose	6	32459798	rs73401358	No	A/T	0.00454289	1.7[1.36,2.14]	3.27581e-06	0.0044801	1.15[0.88,1.51]	0.30927	0.00462705	2.74[1.91,3.92]	7.80645e-09
first dose	14	107159584	rs2078685	No	G/A	0.278269	1.07[1.04,1.11]	3.31901e-06	0.27889	1.12[1.08,1.17]	1.2441e-08	0.276652	1.02[0.97,1.07]	0.397363
first dose	14	107159201	rs10137103	No	G/A	0.278165	1.07[1.04,1.11]	3.32408e-06	0.278784	1.12[1.08,1.17]	1.25585e-08	0.276551	1.02[0.97,1.07]	0.395994
first dose	6	32484208	rs112868008	No	T/C	0.00454227	1.7[1.35,2.13]	3.36736e-06	0.00445836	1.15[0.88,1.51]	0.309107	0.0046627	2.69[1.88,3.84]	1.00986e-08
first dose	6	32459995	rs112288203	No	A/G	0.00469861	1.69[1.35,2.12]	3.51752e-06	0.00463597	1.18[0.9,1.54]	0.240709	0.0047795	2.61[1.83,3.71]	2.33445e-08
first dose	14	107162101	rs8013923	No	C/A	0.278369	1.07[1.04,1.11]	3.58074e-06	0.278997	1.12[1.08,1.17]	1.21255e-08	0.276753	1.02[0.97,1.07]	0.415602
first dose	6	32463563	rs189474674	No	G/T	0.00464599	1.69[1.35,2.12]	3.66152e-06	0.00456407	1.16[0.89,1.53]	0.270308	0.00476016	2.62[1.84,3.73]	1.85652e-08
first dose	14	107163301	rs2105986	No	G/A	0.278161	1.07[1.04,1.11]	3.68133e-06	0.278811	1.12[1.08,1.17]	1.2386e-08	0.276511	1.02[0.97,1.07]	0.416386
first dose	6	32484425	rs111824116	No	T/C	0.0045154	1.7[1.35,2.13]	3.71465e-06	0.00442977	1.15[0.87,1.51]	0.321255	0.00463955	2.69[1.88,3.83]	1.02342e-08
first dose	6	32484624	rs111310273	No	C/G	0.00451322	1.7[1.35,2.13]	3.73913e-06	0.00442558	1.15[0.87,1.51]	0.324936	0.00464092	2.69[1.88,3.84]	9.78772e-09
first dose	6	32484152	rs113311705	No	A/C	0.00451431	1.7[1.35,2.13]	3.7734e-06	0.00442807	1.15[0.87,1.51]	0.323368	0.00463955	2.69[1.88,3.83]	1.02663e-08
first dose	14	107158634	rs11161003	No	A/C	0.27807	1.07[1.04,1.11]	3.78277e-06	0.278698	1.12[1.08,1.17]	1.45906e-08	0.276446	1.02[0.97,1.07]	0.401501
first dose	6	32484693	rs113881682	No	G/A	0.00451228	1.69[1.35,2.13]	3.79008e-06	0.00442552	1.15[0.87,1.51]	0.325028	0.00463848	2.69[1.88,3.84]	1.01557e-08
first dose	6	32453394	rs190679391	No	T/C	0.00440914	1.71[1.36,2.15]	3.81769e-06	0.00435719	1.16[0.88,1.54]	0.281612	0.00447842	2.71[1.88,3.9]	1.76751e-08
first dose	14	107158325	rs11623475	No	T/G	0.278103	1.07[1.04,1.11]	3.82024e-06	0.27871	1.12[1.08,1.17]	2.11648e-08	0.276526	1.02[0.98,1.07]	0.366714
first dose	6	32482958	rs113609261	No	C/T	0.00452512	1.69[1.35,2.13]	3.83607e-06	0.00443843	1.15[0.87,1.51]	0.321317	0.00465088	2.68[1.88,3.83]	1.0766e-08
first dose	14	107158850	rs11161006	No	G/C	0.278163	1.07[1.04,1.11]	3.84072e-06	0.278796	1.12[1.08,1.17]	1.28162e-08	0.276525	1.02[0.97,1.07]	0.422555
first dose	6	32483115	rs111724498	No	A/G	0.00452374	1.69[1.35,2.13]	3.85056e-06	0.00443707	1.15[0.87,1.51]	0.321847	0.00464951	2.68[1.88,3.83]	1.07878e-08
first dose	6	32615112	rs142257721	No	A/G	0.00640397	1.54[1.28,1.85]	3.90166e-06	0.00632975	1.14[0.91,1.43]	0.263202	0.00652983	2.16[1.63,2.87]	3.22897e-08
first dose	14	107157863	rs7159254	No	T/C	0.278101	1.07[1.04,1.11]	3.946e-06	0.278709	1.12[1.08,1.17]	1.45913e-08	0.276515	1.02[0.97,1.07]	0.411892
first dose	6	32478530	rs143121953	No	T/G	0.00454437	1.69[1.35,2.12]	3.95607e-06	0.00446029	1.15[0.88,1.51]	0.311845	0.00466514	2.67[1.87,3.81]	1.2466e-08
first dose	6	32477226	rs146945241	No	G/C	0.00455137	1.69[1.35,2.12]	3.99536e-06	0.00446878	1.15[0.88,1.51]	0.308314	0.00466934	2.67[1.87,3.8]	1.31588e-08
first dose	6	32477261	rs191812570	No	T/C	0.00455645	1.69[1.35,2.12]	4.04359e-06	0.00447359	1.15[0.88,1.51]	0.309962	0.00467471	2.67[1.87,3.8]	1.32034e-08
first dose	6	32476745	rs145751209	No	C/T	0.00455217	1.69[1.35,2.12]	4.05581e-06	0.00446929	1.15[0.88,1.51]	0.308615	0.00467061	2.66[1.87,3.8]	1.34486e-08
first dose	6	32475279	rs112127663	No	A/G	0.00457894	1.69[1.35,2.12]	4.05697e-06	0.00449771	1.16[0.88,1.52]	0.29722	0.00469405	2.65[1.86,3.79]	1.4826e-08
first dose	6	32477092	rs138765515	No	G/T	0.00455834	1.69[1.35,2.12]	4.07186e-06	0.00447376	1.15[0.88,1.51]	0.308561	0.00467989	2.66[1.87,3.8]	1.33929e-08
first dose	6	32476650	rs191059990	No	C/A	0.00455892	1.69[1.35,2.12]	4.08683e-06	0.00447461	1.15[0.88,1.51]	0.307369	0.00467989	2.66[1.87,3.8]	1.3635e-08
first dose	6	32475755	rs113980387	No	C/T	0.00456164	1.69[1.35,2.12]	4.14955e-06	0.00447886	1.15[0.88,1.51]	0.307586	0.00467969	2.66[1.86,3.79]	1.40741e-08
first dose	6	32475846	rs185064183	No	T/A	0.00455902	1.69[1.35,2.12]	4.17871e-06	0.00447529	1.15[0.88,1.51]	0.310643	0.00467881	2.66[1.86,3.79]	1.39747e-08
first dose	6	32469171	rs73403123	No	T/G	0.00514426	1.66[1.34,2.07]	4.17977e-06	0.00504367	1.18[0.9,1.54]	0.222317	0.00528293	2.48[1.77,3.48]	4.28107e-08
first dose	6	32473882	rs59110988	No	G/A	0.0045682	1.69[1.35,2.12]	4.18181e-06	0.00448588	1.15[0.88,1.52]	0.304505	0.00468526	2.65[1.86,3.79]	1.47576e-08
first dose	6	32474687	rs112642216	No	C/A	0.00456671	1.69[1.35,2.12]	4.20749e-06	0.00448429	1.15[0.88,1.51]	0.306575	0.00468399	2.66[1.86,3.79]	1.45856e-08
first dose	6	32454973	rs73401332	No	A/G	0.00458332	1.69[1.35,2.12]	4.22036e-06	0.00451758	1.15[0.88,1.51]	0.310003	0.00467139	2.69[1.88,3.84]	1.14523e-08
first dose	6	32472254	rs113578127	No	G/T	0.00457901	1.69[1.35,2.12]	4.25582e-06	0.00449771	1.15[0.88,1.52]	0.300867	0.00469395	2.65[1.86,3.78]	1.57672e-08
first dose	14	107163991	rs7141997	No	C/A	0.278361	1.07[1.04,1.1]	4.33887e-06	0.278995	1.12[1.08,1.17]	1.35826e-08	0.276738	1.02[0.97,1.07]	0.432246
first dose	6	32471206	rs112801048	No	T/G	0.00458245	1.69[1.35,2.12]	4.35288e-06	0.00450179	1.16[0.88,1.52]	0.299834	0.00469629	2.64[1.85,3.77]	1.65515e-08
first dose	6	32463205	rs146583864	No	A/G	0.00464886	1.68[1.34,2.11]	4.44822e-06	0.00457437	1.16[0.89,1.53]	0.275123	0.0047502	2.61[1.83,3.72]	2.29917e-08
[truncated: 79 more rows]

## Sheet: Table S7
Table S7-Significant association SNPs in HLA region in at least one cohort of serostatus for first-dose vaccination.
Trait	CHR	BP(GRCh37)	SNP	Replicateda	Eef/Ref	FRQ_combined	OR_combined	P_combined	FRQ_discovery	OR_discovery	P_discovery	FRQ_replication	OR_replication	P_replication
first dose	6	32681277	rs2858331	Yes	G/A	0.377581	1.19[1.15,1.22]	9.31469e-26	0.377581	1.15[1.11,1.2]	2.80466e-11	0.377581	1.22[1.16,1.27]	2.59227e-16
first dose	6	32446269	rs10947290	Yes	A/G	0.0727073	0.76[0.72,0.8]	7.50545e-25	0.0727073	0.81[0.76,0.87]	9.43821e-10	0.0727073	0.69[0.64,0.75]	8.08463e-19
first dose	6	32419074	6:32419074_CT_C	Yes	CT/CT	0.347991	0.84[0.81,0.87]	8.13824e-25	0.347991	0.85[0.82,0.89]	5.98848e-13	0.347991	0.82[0.79,0.86]	2.90701e-15
first dose	6	32429277	rs9268847	Yes	G/A	0.258686	1.19[1.15,1.23]	1.43157e-24	0.258686	1.2[1.15,1.26]	1.90311e-16	0.258686	1.16[1.1,1.21]	3.46888e-09
first dose	6	32649676	rs9275109	Yes	G/G	0.377311	0.85[0.82,0.87]	1.96124e-24	0.377311	0.87[0.84,0.91]	9.40305e-11	0.377311	0.82[0.78,0.86]	6.99117e-17
first dose	6	32413889	rs9268668	Yes	C/C	0.382406	0.85[0.82,0.88]	1.29129e-23	0.382406	0.86[0.83,0.9]	8.72822e-12	0.382406	0.83[0.79,0.87]	1.53719e-15
first dose	6	32676251	rs3129721	Yes	C/C	0.375171	0.85[0.82,0.88]	2.50979e-23	0.375171	0.87[0.84,0.91]	2.9766e-10	0.375171	0.82[0.79,0.86]	2.61772e-16
first dose	6	32675902	rs1794524	Yes	T/T	0.375379	0.85[0.82,0.88]	2.51374e-23	0.375379	0.87[0.84,0.91]	2.54464e-10	0.375379	0.82[0.79,0.86]	3.07591e-16
first dose	6	32669018	rs1612904	Yes	C/C	0.37525	0.85[0.82,0.88]	3.70769e-23	0.37525	0.88[0.84,0.91]	4.51116e-10	0.37525	0.82[0.79,0.86]	1.7466e-16
first dose	6	32413830	rs3763327	Yes	G/G	0.392423	0.85[0.83,0.88]	3.98695e-23	0.392423	0.87[0.83,0.91]	3.02069e-11	0.392423	0.83[0.79,0.87]	1.18169e-15
first dose	6	32412539	rs7195	Yes	A/A	0.391277	0.85[0.83,0.88]	4.51386e-23	0.391277	0.87[0.83,0.91]	2.37847e-11	0.391277	0.83[0.79,0.87]	1.27645e-15
first dose	6	32681631	rs9275596	Yes	C/C	0.37565	0.85[0.82,0.88]	4.70012e-23	0.37565	0.87[0.84,0.91]	3.30188e-10	0.37565	0.83[0.79,0.86]	4.94805e-16
first dose	6	32647469	rs6931740	Yes	G/G	0.499631	0.85[0.82,0.88]	5.54126e-23	0.499631	0.87[0.83,0.9]	3.97882e-11	0.499631	0.83[0.79,0.87]	2.30001e-14
first dose	6	32395656	rs2105903	Yes	T/A	0.179714	0.8[0.77,0.84]	7.19936e-23	0.179714	0.84[0.79,0.89]	6.21293e-10	0.179714	0.77[0.72,0.82]	2.15039e-16
first dose	6	32395465	rs1894552	Yes	G/T	0.17951	0.8[0.77,0.84]	7.23963e-23	0.17951	0.84[0.79,0.89]	6.36858e-10	0.17951	0.77[0.72,0.82]	2.10839e-16
first dose	6	32406611	rs9268636	Yes	A/C	0.179325	0.8[0.77,0.84]	8.3417e-23	0.179325	0.84[0.79,0.89]	5.88034e-10	0.179325	0.77[0.72,0.82]	2.38631e-16
first dose	6	32413459	rs2227139	Yes	G/G	0.392406	0.85[0.83,0.88]	9.53137e-23	0.392406	0.87[0.83,0.91]	4.89261e-11	0.392406	0.83[0.79,0.87]	1.39456e-15
first dose	6	32412398	rs4935354	Yes	C/C	0.392335	0.85[0.83,0.88]	9.68302e-23	0.392335	0.87[0.83,0.91]	5.05397e-11	0.392335	0.83[0.79,0.87]	1.34166e-15
first dose	6	32413150	rs2213585	Yes	G/G	0.39234	0.85[0.83,0.88]	9.84432e-23	0.39234	0.87[0.83,0.91]	5.12399e-11	0.39234	0.83[0.79,0.87]	1.32246e-15
first dose	6	32413259	rs2213584	Yes	A/A	0.392369	0.85[0.83,0.88]	1.02896e-22	0.392369	0.87[0.83,0.91]	5.16994e-11	0.392369	0.83[0.79,0.87]	1.4001e-15
first dose	6	32411646	rs7192	Yes	T/T	0.392317	0.85[0.83,0.88]	1.14605e-22	0.392317	0.87[0.83,0.91]	5.57659e-11	0.392317	0.83[0.79,0.87]	1.42017e-15
first dose	6	32411376	rs2239805	Yes	G/T	0.17813	0.81[0.77,0.84]	1.32263e-22	0.17813	0.84[0.79,0.89]	1.02612e-09	0.17813	0.77[0.72,0.82]	2.04605e-16
first dose	6	32409060	rs6925852	Yes	A/G	0.178123	0.81[0.77,0.84]	1.46533e-22	0.178123	0.84[0.79,0.89]	9.65689e-10	0.178123	0.77[0.72,0.82]	2.43077e-16
first dose	6	32412279	rs9281809	Yes	G/G	0.393195	0.85[0.83,0.88]	1.49885e-22	0.393195	0.87[0.84,0.91]	6.94661e-11	0.393195	0.83[0.79,0.87]	1.34881e-15
first dose	6	32412480	rs7194	Yes	G/G	0.392629	0.85[0.83,0.88]	1.62234e-22	0.392629	0.87[0.84,0.91]	7.26326e-11	0.392629	0.83[0.79,0.87]	1.64813e-15
first dose	6	32626739	rs12055445	Yes	A/A	0.498063	0.86[0.83,0.89]	2.06355e-22	0.498063	0.87[0.83,0.9]	2.24073e-12	0.498063	0.86[0.82,0.9]	1.25399e-11
first dose	6	32413094	rs2213586	Yes	A/A	0.392456	0.85[0.83,0.88]	3.10407e-22	0.392456	0.87[0.84,0.91]	6.19132e-11	0.392456	0.83[0.79,0.87]	3.93706e-15
first dose	6	32408842	rs3135393	Yes	G/A	0.179452	0.81[0.77,0.84]	3.30662e-22	0.179452	0.84[0.79,0.89]	1.23808e-09	0.179452	0.77[0.72,0.82]	3.7407e-16
first dose	6	32418355	rs9281828	Yes	A/A	0.334572	0.85[0.82,0.88]	7.78213e-22	0.334572	0.86[0.82,0.9]	6.52958e-12	0.334572	0.84[0.8,0.88]	5.32144e-13
first dose	6	32416736	rs199782445	Yes	GT/GT	0.33458	0.85[0.82,0.88]	8.17703e-22	0.33458	0.86[0.82,0.9]	6.6478e-12	0.33458	0.84[0.8,0.88]	5.52307e-13
first dose	6	32419276	rs112357081	Yes	T/T	0.334575	0.85[0.82,0.88]	8.20855e-22	0.334575	0.86[0.82,0.9]	6.94153e-12	0.334575	0.84[0.8,0.88]	5.25694e-13
first dose	6	32420497	rs9268781	Yes	T/T	0.334543	0.85[0.82,0.88]	8.8563e-22	0.334543	0.86[0.82,0.9]	6.31326e-12	0.334543	0.84[0.8,0.88]	6.22379e-13
first dose	6	32420512	rs7755283	Yes	C/C	0.334553	0.85[0.82,0.88]	8.86894e-22	0.334553	0.86[0.82,0.9]	6.32107e-12	0.334553	0.84[0.8,0.88]	6.22287e-13
first dose	6	32418710	rs9268766	Yes	C/C	0.334602	0.85[0.82,0.88]	9.62085e-22	0.334602	0.86[0.82,0.89]	5.80696e-12	0.334602	0.84[0.8,0.88]	7.84423e-13
first dose	6	32418018	rs6937696	Yes	C/C	0.334607	0.85[0.82,0.88]	9.6893e-22	0.334607	0.86[0.82,0.89]	5.85236e-12	0.334607	0.84[0.8,0.88]	7.84069e-13
first dose	6	32418031	rs6937545	Yes	A/A	0.334615	0.85[0.82,0.88]	9.6931e-22	0.334615	0.86[0.82,0.89]	5.85948e-12	0.334615	0.84[0.8,0.88]	7.82451e-13
first dose	6	32636040	rs9274626	Yes	T/T	0.314805	0.86[0.83,0.88]	1.06737e-21	0.314805	0.88[0.85,0.92]	4.38631e-09	0.314805	0.83[0.79,0.87]	1.01811e-14
first dose	6	32423237	rs9268803	Yes	A/A	0.334534	0.85[0.82,0.88]	1.11812e-21	0.334534	0.86[0.82,0.9]	6.80356e-12	0.334534	0.84[0.8,0.88]	7.70156e-13
first dose	6	32424882	rs7763262	Yes	T/T	0.333954	0.85[0.82,0.88]	1.26741e-21	0.333954	0.86[0.82,0.89]	5.04928e-12	0.333954	0.84[0.8,0.88]	1.09063e-12
first dose	6	32617512	rs79088780	Yes	T/C	0.4116	1.17[1.13,1.2]	1.35496e-21	0.4116	1.18[1.13,1.23]	1.3277e-14	0.4116	1.14[1.09,1.2]	2.00094e-08
first dose	6	32411035	rs8084	Yes	A/A	0.432521	0.86[0.84,0.89]	1.47629e-21	0.432521	0.88[0.85,0.92]	3.95231e-10	0.432521	0.84[0.8,0.88]	6.57007e-15
first dose	6	32410941	rs9268659	Yes	T/T	0.432525	0.86[0.84,0.89]	1.47629e-21	0.432525	0.88[0.85,0.92]	3.95231e-10	0.432525	0.84[0.8,0.88]	6.57007e-15
first dose	6	32424568	rs9268812	Yes	A/A	0.336776	0.85[0.82,0.88]	1.48468e-21	0.336776	0.86[0.82,0.9]	1.2869e-11	0.336776	0.84[0.8,0.88]	4.31899e-13
first dose	6	32680379	rs9275587	Yes	C/T	0.481329	1.16[1.13,1.2]	1.93434e-21	0.481329	1.12[1.08,1.17]	1.66754e-08	0.481329	1.21[1.16,1.27]	6.88546e-17
first dose	6	32425487	rs7744304	Yes	G/G	0.3339	0.85[0.82,0.88]	1.99535e-21	0.3339	0.86[0.82,0.9]	7.06008e-12	0.3339	0.84[0.8,0.88]	1.2178e-12
first dose	6	32410691	rs3129887	Yes	A/G	0.181734	0.81[0.78,0.85]	2.80395e-21	0.181734	0.85[0.8,0.9]	5.91389e-09	0.181734	0.77[0.73,0.82]	9.55902e-16
first dose	6	32412005	rs115317719	Yes	T/G	0.182922	0.81[0.78,0.85]	3.49221e-21	0.182922	0.85[0.8,0.9]	7.13353e-09	0.182922	0.77[0.73,0.82]	8.74781e-16
first dose	6	32411971	6:32411971_TGAGTCTAGGGATCTAGAAAATACATTAGAATATG_T	Yes	T/TGAGTCTAGGGATCTAGAAAATACATTAGAATATG	0.18244	0.81[0.78,0.85]	6.62365e-21	0.18244	0.85[0.8,0.9]	8.62161e-09	0.18244	0.77[0.73,0.82]	1.13904e-15
first dose	6	32412809	rs1041885	Yes	A/T	0.182427	0.81[0.78,0.85]	7.13792e-21	0.182427	0.85[0.8,0.9]	9.30951e-09	0.182427	0.77[0.73,0.82]	1.14089e-15
first dose	6	32412592	rs1051336	Yes	A/G	0.182389	0.81[0.78,0.85]	7.22152e-21	0.182389	0.85[0.8,0.9]	9.5365e-09	0.182389	0.77[0.73,0.82]	1.1029e-15
first dose	6	32411307	rs2239806	Yes	T/C	0.182477	0.81[0.78,0.85]	7.23107e-21	0.182477	0.85[0.8,0.9]	9.12284e-09	0.182477	0.77[0.73,0.82]	1.24833e-15
first dose	6	32412566	rs1131541	Yes	A/T	0.182346	0.81[0.78,0.85]	7.43994e-21	0.182346	0.85[0.8,0.9]	9.83387e-09	0.182346	0.77[0.73,0.82]	1.08099e-15
first dose	6	32410215	rs3129885	Yes	C/T	0.182432	0.81[0.78,0.85]	7.56336e-21	0.182432	0.85[0.8,0.9]	9.68642e-09	0.182432	0.77[0.73,0.82]	1.14004e-15
first dose	6	32410210	rs3129884	Yes	C/T	0.182813	0.81[0.78,0.85]	9.7989e-21	0.182813	0.85[0.8,0.9]	7.32611e-09	0.182813	0.78[0.73,0.83]	1.73669e-15
first dose	6	32648719	rs3129782	Yes	G/G	0.317587	0.86[0.83,0.89]	3.75214e-20	0.317587	0.88[0.84,0.91]	5.26612e-10	0.317587	0.85[0.81,0.89]	6.53339e-12
first dose	6	32681161	rs2858332	Yes	T/G	0.485165	1.15[1.12,1.19]	4.75866e-20	0.485165	1.12[1.07,1.16]	4.8065e-08	0.485165	1.2[1.15,1.26]	8.96859e-16
first dose	6	32381852	6:32381852_GAA_G	Yes	G/GAA	0.18779	0.82[0.78,0.85]	5.64889e-20	0.18779	0.86[0.81,0.91]	4.84446e-08	0.18779	0.77[0.72,0.82]	2.8327e-16
first dose	6	32428862	rs6940063	Yes	C/T	0.175233	0.81[0.78,0.85]	7.98771e-20	0.175233	0.85[0.8,0.9]	1.73397e-08	0.175233	0.78[0.73,0.83]	7.53152e-15
first dose	6	32661915	rs2647011	Yes	C/C	0.455313	0.86[0.84,0.89]	8.1182e-20	0.455313	0.89[0.86,0.93]	1.14742e-07	0.455313	0.83[0.79,0.86]	7.40158e-16
first dose	6	32658310	rs9469220	Yes	A/G	0.491813	1.15[1.12,1.19]	9.64694e-20	0.491813	1.12[1.07,1.16]	3.40108e-08	0.491813	1.18[1.13,1.23]	3.19473e-13
first dose	6	32680423	rs9275588	Yes	A/G	0.479158	1.15[1.11,1.18]	2.14408e-19	0.479158	1.11[1.07,1.16]	1.57962e-07	0.479158	1.2[1.15,1.26]	8.68319e-16
first dose	6	32680441	rs9275589	Yes	G/T	0.479158	1.15[1.11,1.18]	2.14447e-19	0.479158	1.11[1.07,1.16]	1.57983e-07	0.479158	1.2[1.15,1.26]	8.68319e-16
first dose	6	32380208	rs3129963	Yes	G/A	0.186802	0.82[0.79,0.86]	2.29103e-19	0.186802	0.86[0.81,0.91]	1.30167e-07	0.186802	0.77[0.73,0.82]	4.02597e-16
first dose	6	32380830	rs3129965	Yes	C/G	0.186879	0.82[0.79,0.86]	2.37698e-19	0.186879	0.86[0.81,0.91]	1.14651e-07	0.186879	0.77[0.73,0.82]	5.19358e-16
first dose	6	32663256	rs2647020	Yes	T/T	0.432175	0.87[0.84,0.89]	3.08282e-19	0.432175	0.89[0.86,0.93]	3.61314e-08	0.432175	0.84[0.8,0.88]	2.86977e-13
first dose	6	32394845	rs763035	Yes	A/G	0.174228	0.82[0.78,0.85]	3.63747e-19	0.174228	0.85[0.8,0.9]	2.33841e-08	0.174228	0.78[0.73,0.83]	2.25637e-14
first dose	6	32394585	rs3135345	Yes	T/C	0.174223	0.82[0.78,0.85]	3.7144e-19	0.174223	0.85[0.8,0.9]	2.42592e-08	0.174223	0.78[0.73,0.83]	2.20731e-14
first dose	6	32393959	rs3129841	Yes	C/T	0.174614	0.82[0.78,0.85]	3.94748e-19	0.174614	0.85[0.8,0.9]	2.46695e-08	0.174614	0.78[0.73,0.83]	2.29134e-14
first dose	6	32392945	rs3135351	Yes	A/C	0.174379	0.82[0.78,0.85]	4.0845e-19	0.174379	0.85[0.8,0.9]	2.42248e-08	0.174379	0.78[0.73,0.83]	2.42355e-14
first dose	6	32421010	rs9268790	Yes	A/A	0.406317	0.87[0.84,0.89]	4.99344e-19	0.406317	0.88[0.84,0.91]	2.93786e-10	0.406317	0.85[0.81,0.89]	3.18553e-12
first dose	6	32451944	rs2395203	Yes	G/A	0.218677	0.84[0.81,0.87]	5.00649e-19	0.218677	0.88[0.84,0.93]	8.00992e-07	0.218677	0.79[0.74,0.83]	1.80001e-16
first dose	6	32522053	rs115070742	Yes	C/G	0.0386472	0.73[0.68,0.78]	5.24724e-19	0.0386472	0.76[0.69,0.83]	9.17909e-10	0.0386472	0.69[0.62,0.77]	1.84657e-11
first dose	6	32391516	rs3135356	Yes	A/G	0.175009	0.82[0.78,0.86]	7.04905e-19	0.175009	0.85[0.81,0.9]	5.51669e-08	0.175009	0.78[0.73,0.83]	2.21707e-14
first dose	6	32391309	rs200827914	Yes	T/TAA	0.174387	0.82[0.78,0.86]	7.92373e-19	0.174387	0.85[0.8,0.9]	3.70544e-08	0.174387	0.78[0.73,0.83]	3.00462e-14
first dose	6	32419961	rs6457589	Yes	T/T	0.404899	0.87[0.84,0.9]	8.90657e-19	0.404899	0.88[0.84,0.91]	5.7468e-10	0.404899	0.85[0.81,0.89]	2.12281e-12
first dose	6	32414287	rs9268670	Yes	T/T	0.404833	0.87[0.84,0.9]	9.31425e-19	0.404833	0.88[0.84,0.91]	4.83846e-10	0.404833	0.85[0.81,0.89]	2.89067e-12
first dose	6	32421329	rs9268796	Yes	T/T	0.404912	0.87[0.84,0.9]	9.32886e-19	0.404912	0.88[0.84,0.91]	5.95555e-10	0.404912	0.85[0.81,0.89]	2.17038e-12
first dose	6	32390748	rs3135358	Yes	T/C	0.174464	0.82[0.78,0.86]	9.78124e-19	0.174464	0.85[0.8,0.9]	3.69682e-08	0.174464	0.78[0.73,0.83]	3.71381e-14
first dose	6	32629408	rs72844321	Yes	G/A	0.175019	1.19[1.15,1.24]	1.01553e-18	0.175019	1.13[1.08,1.19]	1.63312e-06	0.175019	1.26[1.19,1.33]	4.66154e-15
first dose	6	32421073	rs9268791	Yes	T/T	0.366459	0.86[0.84,0.89]	1.05958e-18	0.366459	0.88[0.84,0.92]	1.76673e-09	0.366459	0.84[0.81,0.89]	1.7812e-12
first dose	6	32415522	rs9268686	Yes	C/C	0.404883	0.87[0.84,0.9]	1.20598e-18	0.404883	0.88[0.84,0.91]	5.55691e-10	0.404883	0.85[0.81,0.89]	3.20333e-12
first dose	6	32420238	rs7775108	Yes	T/T	0.404847	0.87[0.84,0.9]	1.23817e-18	0.404847	0.88[0.84,0.91]	6.25704e-10	0.404847	0.85[0.81,0.89]	2.91499e-12
first dose	6	32418579	rs9268765	Yes	A/A	0.404848	0.87[0.84,0.9]	1.25622e-18	0.404848	0.88[0.84,0.92]	6.35985e-10	0.404848	0.85[0.81,0.89]	2.90153e-12
first dose	6	32629385	rs71542428	Yes	A/C	0.175236	1.19[1.15,1.24]	1.26108e-18	0.175236	1.13[1.08,1.19]	1.84314e-06	0.175236	1.26[1.19,1.33]	4.76106e-15
first dose	6	32420179	rs7754768	Yes	C/C	0.403671	0.87[0.84,0.9]	1.30278e-18	0.403671	0.88[0.84,0.91]	6.55447e-10	0.403671	0.85[0.81,0.89]	2.92501e-12
first dose	6	32420715	rs9268783	Yes	T/T	0.405367	0.87[0.84,0.9]	1.32246e-18	0.405367	0.88[0.84,0.92]	7.48062e-10	0.405367	0.85[0.81,0.89]	2.31969e-12
first dose	6	32390196	rs2395168	Yes	C/T	0.174551	0.82[0.78,0.86]	1.38766e-18	0.174551	0.85[0.8,0.9]	4.19849e-08	0.174551	0.78[0.73,0.83]	4.60376e-14
first dose	6	32629346	rs9273723	Yes	C/T	0.17704	1.19[1.14,1.24]	1.423e-18	0.17704	1.13[1.08,1.19]	1.6654e-06	0.17704	1.25[1.18,1.33]	9.48726e-15
first dose	6	32523079	rs116783436	Yes	T/C	0.0389011	0.74[0.69,0.79]	1.85763e-18	0.0389011	0.76[0.69,0.83]	1.07524e-09	0.0389011	0.7[0.63,0.78]	5.68303e-11
first dose	6	32425135	rs7743415	Yes	C/C	0.404278	0.87[0.84,0.9]	1.96072e-18	0.404278	0.88[0.84,0.91]	5.98479e-10	0.404278	0.85[0.81,0.89]	5.33151e-12
first dose	6	32424677	rs9268815	Yes	A/A	0.404062	0.87[0.84,0.9]	1.96667e-18	0.404062	0.88[0.84,0.91]	6.21041e-10	0.404062	0.85[0.81,0.89]	4.86538e-12
first dose	6	32668705	rs2647048	Yes	A/A	0.427387	0.87[0.84,0.9]	2.03915e-18	0.427387	0.89[0.86,0.93]	1.07975e-07	0.427387	0.84[0.81,0.88]	4.20507e-13
first dose	6	32447953	rs2395194	Yes	A/G	0.24377	0.85[0.82,0.88]	2.3727e-18	0.24377	0.88[0.84,0.92]	2.2587e-07	0.24377	0.81[0.76,0.85]	1.48445e-14
first dose	6	32574956	rs145945003	Yes	G/A	0.0378845	0.74[0.69,0.79]	2.60622e-18	0.0378845	0.77[0.7,0.84]	5.16072e-09	0.0378845	0.69[0.62,0.77]	1.75794e-11
first dose	6	32518503	rs556462626	Yes	T/C	0.0377577	0.73[0.68,0.79]	2.78615e-18	0.0377577	0.76[0.69,0.83]	1.47194e-09	0.0377577	0.7[0.62,0.77]	5.74823e-11
first dose	6	32426458	rs7769693	Yes	T/T	0.403541	0.87[0.84,0.9]	2.94911e-18	0.403541	0.88[0.84,0.92]	6.9853e-10	0.403541	0.85[0.81,0.89]	6.86438e-12
first dose	6	32519440	rs73729113	Yes	T/C	0.0384838	0.74[0.69,0.79]	2.96815e-18	0.0384838	0.76[0.7,0.83]	2.26803e-09	0.0384838	0.7[0.62,0.77]	4.23427e-11
first dose	6	32594039	rs28383323	Yes	A/G	0.300864	1.16[1.12,1.2]	3.79001e-18	0.300864	1.15[1.1,1.2]	1.3707e-09	0.300864	1.17[1.12,1.23]	1.40816e-10
first dose	6	32596878	rs114786106	Yes	G/A	0.042536	0.75[0.7,0.8]	3.94076e-18	0.042536	0.78[0.72,0.85]	1.29767e-08	0.042536	0.69[0.63,0.77]	6.04425e-12
first dose	6	32568578	rs11754550	Yes	C/T	0.0404925	0.74[0.69,0.79]	4.22295e-18	0.0404925	0.78[0.71,0.85]	1.5869e-08	0.0404925	0.69[0.62,0.76]	4.82498e-12
first dose	6	32664880	rs2647003	Yes	T/T	0.400739	0.87[0.84,0.9]	4.46407e-18	0.400739	0.9[0.87,0.94]	1.12657e-06	0.400739	0.83[0.8,0.87]	6.90139e-15
first dose	6	32383441	rs3135382	Yes	G/T	0.179747	0.83[0.8,0.87]	4.64988e-18	0.179747	0.86[0.82,0.91]	1.11683e-07	0.179747	0.79[0.74,0.84]	7.50494e-14
first dose	6	32517247	rs12662650	Yes	T/C	0.0388686	0.74[0.69,0.79]	4.71903e-18	0.0388686	0.77[0.7,0.84]	3.97873e-09	0.0388686	0.7[0.62,0.77]	3.77059e-11
first dose	6	32510276	rs187788114	Yes	A/C	0.0376085	0.73[0.68,0.79]	4.95223e-18	0.0376085	0.76[0.69,0.83]	3.25426e-09	0.0376085	0.69[0.62,0.77]	6.07583e-11
first dose	6	32627988	rs1049178	Yes	G/A	0.197642	1.19[1.14,1.24]	5.0123e-18	0.197642	1.15[1.09,1.21]	1.65752e-07	0.197642	1.23[1.16,1.3]	1.51808e-12
first dose	6	32383307	rs9268534	Yes	G/T	0.174998	0.82[0.79,0.86]	5.18761e-18	0.174998	0.86[0.81,0.91]	8.20655e-08	0.174998	0.78[0.74,0.84]	9.86491e-14
first dose	6	32438340	6:32438340_AC_A	Yes	A/AC	0.249793	0.85[0.82,0.88]	5.46031e-18	0.249793	0.88[0.84,0.92]	1.65162e-07	0.249793	0.81[0.77,0.86]	7.60492e-14
first dose	6	32566157	rs11756633	Yes	A/T	0.0403518	0.74[0.69,0.79]	5.49687e-18	0.0403518	0.78[0.71,0.85]	1.64469e-08	0.0403518	0.69[0.62,0.77]	5.96728e-12
first dose	6	32598827	rs536856134	Yes	C/T	0.0401173	0.74[0.7,0.8]	6.06541e-18	0.0401173	0.78[0.71,0.85]	1.0097e-08	0.0401173	0.69[0.62,0.77]	1.33059e-11
first dose	6	32592886	6:32592886_GA_G	Yes	G/GA	0.0396442	0.74[0.69,0.79]	6.12713e-18	0.0396442	0.77[0.71,0.85]	1.08639e-08	0.0396442	0.69[0.62,0.77]	1.28917e-11
first dose	6	32663151	rs2647021	Yes	T/T	0.403435	0.87[0.84,0.9]	6.44223e-18	0.403435	0.9[0.87,0.94]	1.27559e-06	0.403435	0.83[0.8,0.87]	8.05861e-15
first dose	6	32427179	rs1548306	Yes	A/A	0.330736	0.86[0.83,0.89]	6.56265e-18	0.330736	0.86[0.83,0.9]	2.15821e-10	0.330736	0.85[0.81,0.89]	1.12286e-10
first dose	6	32427005	rs5875374	Yes	A/A	0.326749	0.86[0.83,0.89]	7.16864e-18	0.326749	0.87[0.83,0.91]	2.89029e-10	0.326749	0.85[0.81,0.89]	8.6721e-11
first dose	6	32675067	rs17206350	Yes	C/T	0.47836	1.14[1.11,1.18]	7.31933e-18	0.47836	1.11[1.07,1.15]	4.08451e-07	0.47836	1.17[1.12,1.23]	1.92594e-12
first dose	6	32382363	6:32382363_AG_A	Yes	A/AG	0.175305	0.82[0.79,0.86]	7.55511e-18	0.175305	0.86[0.81,0.91]	1.07242e-07	0.175305	0.78[0.74,0.84]	1.0669e-13
first dose	6	32596370	rs73728888	Yes	T/C	0.0396475	0.75[0.7,0.8]	7.56779e-18	0.0396475	0.78[0.71,0.85]	7.89082e-09	0.0396475	0.7[0.63,0.78]	2.71206e-11
first dose	6	32523109	rs66988465	Yes	C/T	0.22505	1.17[1.13,1.22]	7.76695e-18	0.22505	1.14[1.09,1.2]	6.37174e-08	0.22505	1.22[1.15,1.28]	1.50744e-12
first dose	6	32599131	rs76434237	Yes	A/G	0.0396454	0.75[0.7,0.8]	8.02879e-18	0.0396454	0.78[0.71,0.85]	7.97241e-09	0.0396454	0.7[0.63,0.78]	2.82739e-11
first dose	6	32583783	rs77015620	Yes	G/A	0.0397736	0.75[0.7,0.8]	8.13798e-18	0.0397736	0.78[0.71,0.85]	1.4932e-08	0.0397736	0.7[0.63,0.77]	1.10857e-11
first dose	6	32581582	rs9271300	Yes	C/C	0.458288	0.87[0.85,0.9]	8.20032e-18	0.458288	0.88[0.85,0.92]	9.4522e-10	0.458288	0.88[0.84,0.92]	1.55606e-08
first dose	6	32439323	rs2157338	Yes	T/C	0.251675	0.85[0.82,0.88]	8.20567e-18	0.251675	0.88[0.84,0.93]	2.96969e-07	0.251675	0.81[0.77,0.86]	5.2943e-14
first dose	6	32555721	rs17203769	Yes	C/T	0.193391	0.82[0.78,0.86]	8.7034e-18	0.193391	0.87[0.82,0.92]	1.27158e-06	0.193391	0.77[0.72,0.82]	1.34835e-15
first dose	6	32555722	rs17203776	Yes	A/G	0.193391	0.82[0.78,0.86]	8.7034e-18	0.193391	0.87[0.82,0.92]	1.27158e-06	0.193391	0.77[0.72,0.82]	1.34835e-15
first dose	6	32600975	rs200678104	Yes	G/T	0.0402872	0.75[0.7,0.8]	9.18858e-18	0.0402872	0.78[0.71,0.85]	1.10427e-08	0.0402872	0.7[0.63,0.77]	1.93149e-11
first dose	6	32420855	rs9268786	Yes	T/T	0.413973	0.87[0.84,0.9]	9.65358e-18	0.413973	0.88[0.84,0.92]	8.23636e-10	0.413973	0.85[0.82,0.89]	2.33271e-11
first dose	6	32420864	rs9268787	Yes	A/A	0.413987	0.87[0.84,0.9]	9.67372e-18	0.413987	0.88[0.84,0.92]	8.24331e-10	0.413987	0.85[0.82,0.89]	2.3363e-11
first dose	6	32387860	rs2395164	Yes	T/C	0.174934	0.82[0.79,0.86]	9.68816e-18	0.174934	0.86[0.81,0.91]	9.48171e-08	0.174934	0.79[0.74,0.84]	1.47931e-13
first dose	6	32590201	6:32590201_CA_C	Yes	C/CA	0.0396443	0.75[0.7,0.8]	9.71176e-18	0.0396443	0.78[0.71,0.85]	1.23417e-08	0.0396443	0.7[0.63,0.77]	1.61903e-11
first dose	6	32591222	rs34898108	Yes	G/A	0.0395351	0.75[0.7,0.8]	9.72859e-18	0.0395351	0.78[0.71,0.85]	1.08111e-08	0.0395351	0.7[0.63,0.78]	2.24542e-11
first dose	6	32385470	rs3135376	Yes	G/A	0.175007	0.82[0.79,0.86]	1.10818e-17	0.175007	0.86[0.81,0.91]	1.1587e-07	0.175007	0.79[0.74,0.84]	1.42728e-13
first dose	6	32394537	rs2395171	Yes	T/C	0.178592	0.83[0.79,0.86]	1.11586e-17	0.178592	0.86[0.81,0.91]	1.68757e-07	0.178592	0.79[0.74,0.84]	9.45937e-14
first dose	6	32387752	rs2395161	Yes	C/A	0.174884	0.82[0.79,0.86]	1.12182e-17	0.174884	0.86[0.81,0.91]	1.28403e-07	0.174884	0.79[0.74,0.84]	1.13958e-13
first dose	6	32383223	rs9268530	Yes	C/T	0.174693	0.82[0.79,0.86]	1.16238e-17	0.174693	0.86[0.81,0.91]	1.15476e-07	0.174693	0.79[0.74,0.84]	1.50504e-13
first dose	6	32437747	rs9269031	Yes	C/T	0.250884	0.85[0.82,0.88]	1.16956e-17	0.250884	0.88[0.84,0.93]	3.11258e-07	0.250884	0.81[0.77,0.86]	7.54983e-14
first dose	6	32437684	rs9269030	Yes	T/A	0.250903	0.85[0.82,0.88]	1.17623e-17	0.250903	0.88[0.84,0.93]	3.11156e-07	0.250903	0.81[0.77,0.86]	7.52789e-14
first dose	6	32437433	rs9269026	Yes	A/G	0.250918	0.85[0.82,0.88]	1.18101e-17	0.250918	0.88[0.84,0.93]	3.1189e-07	0.250918	0.81[0.77,0.86]	7.54071e-14
first dose	6	32665086	rs2647001	Yes	C/C	0.401107	0.87[0.84,0.9]	1.20135e-17	0.401107	0.9[0.87,0.94]	1.59113e-06	0.401107	0.84[0.8,0.87]	1.36465e-14
first dose	6	32581996	rs56361357	Yes	A/C	0.0391913	0.75[0.7,0.8]	1.20362e-17	0.0391913	0.78[0.71,0.85]	1.17846e-08	0.0391913	0.7[0.63,0.78]	2.59817e-11
first dose	6	32581628	rs73728237	Yes	T/C	0.0395768	0.75[0.7,0.8]	1.2086e-17	0.0395768	0.78[0.71,0.85]	1.19005e-08	0.0395768	0.7[0.63,0.78]	2.63363e-11
first dose	6	32435423	rs9268987	Yes	C/T	0.250831	0.85[0.82,0.88]	1.21443e-17	0.250831	0.88[0.84,0.93]	2.90982e-07	0.250831	0.81[0.77,0.86]	8.44529e-14
first dose	6	32581929	rs34704034	Yes	G/A	0.0395688	0.75[0.7,0.8]	1.21696e-17	0.0395688	0.78[0.71,0.85]	1.18944e-08	0.0395688	0.7[0.63,0.78]	2.6132e-11
first dose	6	32582320	rs73728240	Yes	T/A	0.0395692	0.75[0.7,0.8]	1.21738e-17	0.0395692	0.78[0.71,0.85]	1.19097e-08	0.0395692	0.7[0.63,0.78]	2.60751e-11
first dose	6	32434272	rs9268967	Yes	C/T	0.249744	0.85[0.82,0.88]	1.21952e-17	0.249744	0.88[0.84,0.92]	2.10402e-07	0.249744	0.82[0.77,0.86]	1.5215e-13
first dose	6	32434273	rs9268968	Yes	A/C	0.249744	0.85[0.82,0.88]	1.21952e-17	0.249744	0.88[0.84,0.92]	2.10402e-07	0.249744	0.82[0.77,0.86]	1.5215e-13
first dose	6	32520033	rs11759557	Yes	C/T	0.0388654	0.74[0.69,0.79]	1.22182e-17	0.0388654	0.77[0.7,0.84]	5.07833e-09	0.0388654	0.7[0.63,0.78]	6.79586e-11
first dose	6	32582434	rs28614783	Yes	T/C	0.0395685	0.75[0.7,0.8]	1.23308e-17	0.0395685	0.78[0.71,0.85]	1.20605e-08	0.0395685	0.7[0.63,0.78]	2.60623e-11
first dose	6	32383837	rs2001098	Yes	A/G	0.174899	0.83[0.79,0.86]	1.23343e-17	0.174899	0.86[0.81,0.91]	1.15137e-07	0.174899	0.79[0.74,0.84]	1.51244e-13
first dose	6	32383488	rs2001100	Yes	A/T	0.174897	0.83[0.79,0.86]	1.23343e-17	0.174897	0.86[0.81,0.91]	1.15137e-07	0.174897	0.79[0.74,0.84]	1.51244e-13
first dose	6	32384077	rs2395159	Yes	T/C	0.174899	0.83[0.79,0.86]	1.23343e-17	0.174899	0.86[0.81,0.91]	1.15137e-07	0.174899	0.79[0.74,0.84]	1.51244e-13
first dose	6	32384677	rs3135380	Yes	C/A	0.174899	0.83[0.79,0.86]	1.23405e-17	0.174899	0.86[0.81,0.91]	1.15183e-07	0.174899	0.79[0.74,0.84]	1.51244e-13
first dose	6	32384343	rs3135381	Yes	A/G	0.174899	0.83[0.79,0.86]	1.23405e-17	0.174899	0.86[0.81,0.91]	1.15183e-07	0.174899	0.79[0.74,0.84]	1.51244e-13
first dose	6	32522981	rs201878716	Yes	G/A	0.040112	0.74[0.69,0.79]	1.23892e-17	0.040112	0.76[0.7,0.83]	2.19851e-09	0.040112	0.71[0.64,0.79]	2.29151e-10
first dose	6	32429477	rs9268850	Yes	A/G	0.250941	0.85[0.82,0.88]	1.24187e-17	0.250941	0.88[0.84,0.92]	2.42197e-07	0.250941	0.81[0.77,0.86]	1.07192e-13
first dose	6	32580019	rs116714077	Yes	T/C	0.0395627	0.75[0.7,0.8]	1.24486e-17	0.0395627	0.78[0.71,0.85]	1.16155e-08	0.0395627	0.7[0.63,0.78]	2.74828e-11
first dose	6	32580032	rs115035141	Yes	T/C	0.0395626	0.75[0.7,0.8]	1.24722e-17	0.0395626	0.78[0.71,0.85]	1.16351e-08	0.0395626	0.7[0.63,0.78]	2.74828e-11
first dose	6	32387780	rs2395162	Yes	T/G	0.174877	0.83[0.79,0.86]	1.2481e-17	0.174877	0.86[0.81,0.91]	1.16096e-07	0.174877	0.79[0.74,0.84]	1.51244e-13
first dose	6	32388308	rs2395167	Yes	T/C	0.174883	0.83[0.79,0.86]	1.2481e-17	0.174883	0.86[0.81,0.91]	1.16096e-07	0.174883	0.79[0.74,0.84]	1.51244e-13
first dose	6	32587540	rs80195381	Yes	T/A	0.0393744	0.75[0.7,0.8]	1.24903e-17	0.0393744	0.78[0.71,0.85]	1.55141e-08	0.0393744	0.7[0.63,0.77]	1.86996e-11
first dose	6	32580268	rs80343249	Yes	A/G	0.0395632	0.75[0.7,0.8]	1.25058e-17	0.0395632	0.78[0.71,0.85]	1.16547e-08	0.0395632	0.7[0.63,0.78]	2.75076e-11
first dose	6	32581096	rs35759989	Yes	C/T	0.0395669	0.75[0.7,0.8]	1.25515e-17	0.0395669	0.78[0.71,0.85]	1.22146e-08	0.0395669	0.7[0.63,0.78]	2.62989e-11
first dose	6	32580736	rs7449587	Yes	A/G	0.0395637	0.75[0.7,0.8]	1.25844e-17	0.0395637	0.78[0.71,0.85]	1.17261e-08	0.0395637	0.7[0.63,0.78]	2.74583e-11
first dose	6	32580692	rs7451882	Yes	G/T	0.0395627	0.75[0.7,0.8]	1.25908e-17	0.0395627	0.78[0.71,0.85]	1.17341e-08	0.0395627	0.7[0.63,0.78]	2.74469e-11
first dose	6	32428804	rs9268840	Yes	T/C	0.251046	0.85[0.82,0.88]	1.26064e-17	0.251046	0.88[0.84,0.92]	2.22082e-07	0.251046	0.82[0.77,0.86]	1.21637e-13
first dose	6	32435404	rs9268986	Yes	T/C	0.250874	0.85[0.82,0.88]	1.27488e-17	0.250874	0.88[0.84,0.93]	2.94505e-07	0.250874	0.81[0.77,0.86]	8.82589e-14
first dose	6	32383410	rs6930933	Yes	T/G	0.174925	0.83[0.79,0.86]	1.2763e-17	0.174925	0.86[0.81,0.91]	1.15137e-07	0.174925	0.79[0.74,0.84]	1.49285e-13
first dose	6	32661294	rs2858319	Yes	T/T	0.401168	0.87[0.85,0.9]	1.2815e-17	0.401168	0.9[0.87,0.94]	1.68946e-06	0.401168	0.84[0.8,0.87]	1.30884e-14
first dose	6	32663925	rs2647016	Yes	C/C	0.401196	0.87[0.85,0.9]	1.28673e-17	0.401196	0.9[0.87,0.94]	1.61099e-06	0.401196	0.84[0.8,0.87]	1.40307e-14
first dose	6	32664458	rs2647012	Yes	T/T	0.401157	0.87[0.85,0.9]	1.28704e-17	0.401157	0.9[0.87,0.94]	1.61865e-06	0.401157	0.84[0.8,0.88]	1.44711e-14
first dose	6	32661302	rs2858318	Yes	T/T	0.401102	0.87[0.84,0.9]	1.2897e-17	0.401102	0.9[0.87,0.94]	1.60415e-06	0.401102	0.84[0.8,0.88]	1.49086e-14
first dose	6	32663447	rs2647018	Yes	T/T	0.401141	0.87[0.85,0.9]	1.29035e-17	0.401141	0.9[0.87,0.94]	1.6727e-06	0.401141	0.84[0.8,0.87]	1.36105e-14
first dose	6	32431292	rs9268878	Yes	A/T	0.251055	0.85[0.82,0.88]	1.29247e-17	0.251055	0.88[0.84,0.93]	3.07673e-07	0.251055	0.81[0.77,0.86]	8.22218e-14
first dose	6	32662904	rs2856670	Yes	G/G	0.401161	0.87[0.85,0.9]	1.29255e-17	0.401161	0.9[0.87,0.94]	1.68456e-06	0.401161	0.84[0.8,0.87]	1.32688e-14
first dose	6	32431306	rs9268879	Yes	G/T	0.251055	0.85[0.82,0.88]	1.2943e-17	0.251055	0.88[0.84,0.93]	3.07826e-07	0.251055	0.81[0.77,0.86]	8.23019e-14
first dose	6	32429087	rs6940440	Yes	C/A	0.251	0.85[0.82,0.88]	1.29632e-17	0.251	0.88[0.84,0.92]	2.27918e-07	0.251	0.82[0.77,0.86]	1.23032e-13
first dose	6	32383858	rs2001097	Yes	T/G	0.174895	0.83[0.79,0.86]	1.30397e-17	0.174895	0.86[0.81,0.91]	1.19438e-07	0.174895	0.79[0.74,0.84]	1.51244e-13
first dose	6	32664284	rs2647013	Yes	C/C	0.401151	0.87[0.85,0.9]	1.30569e-17	0.401151	0.9[0.87,0.94]	1.64031e-06	0.401151	0.84[0.8,0.87]	1.41109e-14
first dose	6	32586408	rs11755694	Yes	T/A	0.039391	0.75[0.7,0.8]	1.30658e-17	0.039391	0.78[0.71,0.85]	1.30713e-08	0.039391	0.7[0.63,0.78]	2.55981e-11
first dose	6	32586431	rs11751053	Yes	T/C	0.0393911	0.75[0.7,0.8]	1.30835e-17	0.0393911	0.78[0.71,0.85]	1.30817e-08	0.0393911	0.7[0.63,0.78]	2.56148e-11
first dose	6	32588921	rs11758307	Yes	T/G	0.039564	0.75[0.7,0.8]	1.31096e-17	0.039564	0.78[0.71,0.85]	1.42294e-08	0.039564	0.7[0.63,0.78]	2.16443e-11
first dose	6	32432695	rs150854274	Yes	GTTT/G	0.25075	0.85[0.82,0.88]	1.31135e-17	0.25075	0.88[0.84,0.93]	2.6851e-07	0.25075	0.81[0.77,0.86]	1.04284e-13
first dose	6	32386383	rs2187819	Yes	G/A	0.174886	0.83[0.79,0.86]	1.31344e-17	0.174886	0.86[0.81,0.91]	1.21545e-07	0.174886	0.79[0.74,0.84]	1.51244e-13
first dose	6	32387278	rs3135368	Yes	A/T	0.174886	0.83[0.79,0.86]	1.31344e-17	0.174886	0.86[0.81,0.91]	1.21545e-07	0.174886	0.79[0.74,0.84]	1.51244e-13
first dose	6	32386707	rs3135370	Yes	C/T	0.174887	0.83[0.79,0.86]	1.31344e-17	0.174887	0.86[0.81,0.91]	1.21545e-07	0.174887	0.79[0.74,0.84]	1.51244e-13
first dose	6	32385653	rs3135373	Yes	G/A	0.174886	0.83[0.79,0.86]	1.31344e-17	0.174886	0.86[0.81,0.91]	1.21545e-07	0.174886	0.79[0.74,0.84]	1.51244e-13
first dose	6	32384900	rs3135379	Yes	C/T	0.174886	0.83[0.79,0.86]	1.31344e-17	0.174886	0.86[0.81,0.91]	1.21545e-07	0.174886	0.79[0.74,0.84]	1.51244e-13
first dose	6	32386495	rs6457570	Yes	C/T	0.174887	0.83[0.79,0.86]	1.31344e-17	0.174887	0.86[0.81,0.91]	1.21545e-07	0.174887	0.79[0.74,0.84]	1.51244e-13
first dose	6	32386506	rs6457571	Yes	C/T	0.174886	0.83[0.79,0.86]	1.31344e-17	0.174886	0.86[0.81,0.91]	1.21545e-07	0.174886	0.79[0.74,0.84]	1.51244e-13
first dose	6	32386643	rs6457573	Yes	A/G	0.174886	0.83[0.79,0.86]	1.31344e-17	0.174886	0.86[0.81,0.91]	1.21545e-07	0.174886	0.79[0.74,0.84]	1.51244e-13
first dose	6	32386061	rs2157336	Yes	T/C	0.174892	0.83[0.79,0.86]	1.31413e-17	0.174892	0.86[0.81,0.91]	1.21521e-07	0.174892	0.79[0.74,0.84]	1.51469e-13
first dose	6	32586427	rs11751052	Yes	T/C	0.0393943	0.75[0.7,0.8]	1.31589e-17	0.0393943	0.78[0.71,0.85]	1.31158e-08	0.0393943	0.7[0.63,0.78]	2.56739e-11
first dose	6	32388574	rs2213580	Yes	C/T	0.174935	0.83[0.79,0.86]	1.31781e-17	0.174935	0.86[0.81,0.91]	1.05563e-07	0.174935	0.79[0.74,0.84]	1.75953e-13
first dose	6	32433318	rs2395190	Yes	T/C	0.250573	0.85[0.82,0.88]	1.31821e-17	0.250573	0.88[0.84,0.93]	2.7068e-07	0.250573	0.81[0.77,0.86]	1.00399e-13
first dose	6	32665285	rs2856666	Yes	G/G	0.401158	0.87[0.85,0.9]	1.31889e-17	0.401158	0.9[0.87,0.94]	1.60405e-06	0.401158	0.84[0.8,0.88]	1.46499e-14
first dose	6	32522900	rs114963265	Yes	G/T	0.039769	0.74[0.69,0.79]	1.32219e-17	0.039769	0.76[0.7,0.84]	3.49404e-09	0.039769	0.7[0.63,0.78]	1.3908e-10
first dose	6	32383360	rs6908056	Yes	A/G	0.174884	0.83[0.79,0.86]	1.32509e-17	0.174884	0.86[0.81,0.91]	1.23593e-07	0.174884	0.79[0.74,0.84]	1.50603e-13
first dose	6	32588758	rs11751439	Yes	C/T	0.0395637	0.75[0.7,0.8]	1.33052e-17	0.0395637	0.78[0.71,0.85]	1.44086e-08	0.0395637	0.7[0.63,0.78]	2.16818e-11
first dose	6	32606376	rs74801991	Yes	C/T	0.0385001	0.74[0.69,0.79]	1.33186e-17	0.0385001	0.77[0.71,0.85]	1.42205e-08	0.0385001	0.69[0.62,0.77]	2.27057e-11
first dose	6	32433400	rs9268938	Yes	A/G	0.249959	0.85[0.82,0.88]	1.34439e-17	0.249959	0.88[0.84,0.92]	2.3837e-07	0.249959	0.81[0.77,0.86]	1.23513e-13
first dose	6	32383341	rs6908065	Yes	C/A	0.174851	0.83[0.79,0.86]	1.34627e-17	0.174851	0.86[0.81,0.91]	1.25108e-07	0.174851	0.79[0.74,0.84]	1.49972e-13
first dose	6	32431129	rs7767493	Yes	T/C	0.251071	0.85[0.82,0.88]	1.34794e-17	0.251071	0.88[0.84,0.93]	3.1405e-07	0.251071	0.81[0.77,0.86]	8.37244e-14
first dose	6	32665367	rs2646998	Yes	T/T	0.401154	0.87[0.85,0.9]	1.35023e-17	0.401154	0.9[0.87,0.94]	1.6017e-06	0.401154	0.84[0.8,0.88]	1.49994e-14
first dose	6	32394060	rs3129842	Yes	C/T	0.178937	0.83[0.79,0.86]	1.35216e-17	0.178937	0.86[0.81,0.91]	1.80849e-07	0.178937	0.79[0.74,0.84]	1.04544e-13
first dose	6	32394027	rs3135349	Yes	G/A	0.178938	0.83[0.79,0.86]	1.35254e-17	0.178938	0.86[0.81,0.91]	1.80855e-07	0.178938	0.79[0.74,0.84]	1.04577e-13
first dose	6	32431105	rs7747521	Yes	G/A	0.251035	0.85[0.82,0.88]	1.35387e-17	0.251035	0.88[0.84,0.93]	3.18842e-07	0.251035	0.81[0.77,0.86]	8.21905e-14
first dose	6	32385099	rs3135378	Yes	A/G	0.174911	0.83[0.79,0.86]	1.37035e-17	0.174911	0.86[0.81,0.91]	1.25336e-07	0.174911	0.79[0.74,0.84]	1.51244e-13
first dose	6	32591001	rs34136716	Yes	G/A	0.0395761	0.75[0.7,0.8]	1.37225e-17	0.0395761	0.78[0.71,0.85]	1.25728e-08	0.0395761	0.7[0.63,0.78]	2.63639e-11
first dose	6	32603277	rs28848172	Yes	T/G	0.0395899	0.75[0.7,0.8]	1.38222e-17	0.0395899	0.78[0.71,0.85]	9.08392e-09	0.0395899	0.7[0.63,0.78]	4.24598e-11
first dose	6	32578059	rs36233206	Yes	G/C	0.0394997	0.75[0.7,0.8]	1.38703e-17	0.0394997	0.78[0.71,0.85]	1.36799e-08	0.0394997	0.7[0.63,0.78]	2.51421e-11
first dose	6	32599831	rs538930644	Yes	A/G	0.039822	0.75[0.7,0.8]	1.40781e-17	0.039822	0.78[0.71,0.85]	1.2738e-08	0.039822	0.7[0.63,0.78]	2.50364e-11
first dose	6	32598617	rs192408808	Yes	C/G	0.0402658	0.75[0.7,0.8]	1.41459e-17	0.0402658	0.78[0.71,0.85]	1.34331e-08	0.0402658	0.7[0.63,0.78]	2.56975e-11
first dose	6	32393999	rs201362398	Yes	AG/A	0.178568	0.83[0.79,0.86]	1.41633e-17	0.178568	0.86[0.81,0.91]	1.86773e-07	0.178568	0.79[0.74,0.84]	1.07331e-13
first dose	6	32587949	rs11751846	Yes	T/C	0.0395603	0.75[0.7,0.8]	1.41875e-17	0.0395603	0.78[0.71,0.85]	1.53055e-08	0.0395603	0.7[0.63,0.78]	2.16607e-11
first dose	6	32443433	rs9269115	Yes	T/C	0.250924	0.85[0.82,0.88]	1.41993e-17	0.250924	0.88[0.84,0.93]	2.80546e-07	0.250924	0.82[0.77,0.86]	1.09351e-13
first dose	6	32385782	rs3135372	Yes	A/C	0.174928	0.83[0.79,0.86]	1.42307e-17	0.174928	0.86[0.81,0.91]	1.39418e-07	0.174928	0.79[0.74,0.84]	1.38713e-13
first dose	6	32584827	rs148251398	Yes	CT/C	0.0395609	0.75[0.7,0.8]	1.42819e-17	0.0395609	0.78[0.71,0.85]	1.42485e-08	0.0395609	0.7[0.63,0.78]	2.46814e-11
first dose	6	32658327	rs9275212	Yes	G/G	0.401179	0.87[0.85,0.9]	1.42861e-17	0.401179	0.9[0.87,0.94]	1.8058e-06	0.401179	0.84[0.8,0.87]	1.33106e-14
first dose	6	32663606	rs2856668	Yes	G/G	0.401348	0.87[0.85,0.9]	1.43671e-17	0.401348	0.9[0.87,0.94]	1.48521e-06	0.401348	0.84[0.8,0.88]	1.70093e-14
first dose	6	32577903	rs73728204	Yes	C/A	0.0394878	0.75[0.7,0.8]	1.43703e-17	0.0394878	0.78[0.71,0.85]	1.40437e-08	0.0394878	0.7[0.63,0.78]	2.52806e-11
first dose	6	32663004	rs2647022	Yes	A/A	0.40083	0.87[0.85,0.9]	1.45029e-17	0.40083	0.9[0.87,0.94]	1.63526e-06	0.40083	0.84[0.8,0.88]	1.52087e-14
first dose	6	32388709	rs3135366	Yes	C/T	0.175173	0.83[0.79,0.86]	1.45057e-17	0.175173	0.86[0.81,0.91]	1.20974e-07	0.175173	0.79[0.74,0.84]	1.66466e-13
first dose	6	32435376	rs9268985	Yes	T/G	0.250749	0.85[0.82,0.88]	1.46761e-17	0.250749	0.88[0.84,0.93]	3.10069e-07	0.250749	0.81[0.77,0.86]	9.91403e-14
first dose	6	32586675	rs35805541	Yes	C/T	0.0395584	0.75[0.7,0.8]	1.47445e-17	0.0395584	0.78[0.71,0.85]	1.58165e-08	0.0395584	0.7[0.63,0.78]	2.17351e-11
first dose	6	32432689	rs9281835	Yes	CT/C	0.250831	0.85[0.82,0.88]	1.48449e-17	0.250831	0.88[0.84,0.93]	2.91162e-07	0.250831	0.82[0.77,0.86]	1.09117e-13
first dose	6	32591629	rs73728619	Yes	T/C	0.0395771	0.75[0.7,0.8]	1.48768e-17	0.0395771	0.78[0.71,0.85]	1.28389e-08	0.0395771	0.7[0.63,0.78]	2.77459e-11
first dose	6	32432615	rs9268920	Yes	G/A	0.25037	0.85[0.82,0.88]	1.49781e-17	0.25037	0.88[0.84,0.93]	2.90419e-07	0.25037	0.81[0.77,0.86]	1.06202e-13
first dose	6	32432858	rs9268924	Yes	A/G	0.250896	0.85[0.82,0.88]	1.50089e-17	0.250896	0.88[0.84,0.93]	2.86949e-07	0.250896	0.82[0.77,0.86]	1.13079e-13
first dose	6	32434639	rs9268971	Yes	A/G	0.250863	0.85[0.82,0.88]	1.50821e-17	0.250863	0.88[0.84,0.93]	2.84193e-07	0.250863	0.82[0.77,0.86]	1.15335e-13
first dose	6	32584708	rs73730375	Yes	G/A	0.0395606	0.75[0.7,0.8]	1.51723e-17	0.0395606	0.78[0.71,0.85]	1.53937e-08	0.0395606	0.7[0.63,0.78]	2.38355e-11
first dose	6	32584969	rs73730378	Yes	G/A	0.0395596	0.75[0.7,0.8]	1.52399e-17	0.0395596	0.78[0.71,0.85]	1.5688e-08	0.0395596	0.7[0.63,0.78]	2.32208e-11
first dose	6	32433197	rs2395187	Yes	G/C	0.25086	0.85[0.82,0.88]	1.52491e-17	0.25086	0.88[0.84,0.93]	2.87167e-07	0.25086	0.82[0.77,0.86]	1.15227e-13
first dose	6	32599815	rs531786361	Yes	A/G	0.0397047	0.75[0.7,0.8]	1.53422e-17	0.0397047	0.78[0.71,0.85]	1.20476e-08	0.0397047	0.7[0.63,0.78]	3.00497e-11
first dose	6	32433256	rs2395188	Yes	C/T	0.250845	0.85[0.82,0.88]	1.53427e-17	0.250845	0.88[0.84,0.93]	2.82122e-07	0.250845	0.82[0.77,0.86]	1.19092e-13
first dose	6	32385873	rs2187820	Yes	T/C	0.17489	0.83[0.79,0.86]	1.53544e-17	0.17489	0.86[0.81,0.91]	1.39273e-07	0.17489	0.79[0.74,0.84]	1.51244e-13
first dose	6	32585502	rs76509496	Yes	T/C	0.0395602	0.75[0.7,0.8]	1.53592e-17	0.0395602	0.78[0.71,0.85]	1.62109e-08	0.0395602	0.7[0.63,0.78]	2.21499e-11
first dose	6	32385573	rs3135375	Yes	A/G	0.174871	0.83[0.79,0.86]	1.53648e-17	0.174871	0.86[0.81,0.91]	1.36387e-07	0.174871	0.79[0.74,0.84]	1.51244e-13
first dose	6	32432371	rs9268910	Yes	G/A	0.250864	0.85[0.82,0.88]	1.55871e-17	0.250864	0.88[0.84,0.93]	2.98246e-07	0.250864	0.82[0.77,0.86]	1.11341e-13
first dose	6	32666397	rs2856727	Yes	C/C	0.401331	0.87[0.85,0.9]	1.55935e-17	0.401331	0.9[0.87,0.94]	1.76635e-06	0.401331	0.84[0.8,0.88]	1.4564e-14
first dose	6	32613362	rs28633411	Yes	A/G	0.0387339	0.74[0.7,0.8]	1.56011e-17	0.0387339	0.78[0.71,0.85]	1.33738e-08	0.0387339	0.7[0.63,0.77]	2.83068e-11
first dose	6	32432565	rs9268915	Yes	T/C	0.250287	0.85[0.82,0.88]	1.56759e-17	0.250287	0.88[0.84,0.93]	3.07148e-07	0.250287	0.81[0.77,0.86]	9.95128e-14
first dose	6	32432993	rs5015547	Yes	C/T	0.250891	0.85[0.82,0.88]	1.57477e-17	0.250891	0.88[0.84,0.93]	3.01459e-07	0.250891	0.82[0.77,0.86]	1.11343e-13
first dose	6	32447709	rs2395193	Yes	G/A	0.251218	0.85[0.82,0.88]	1.58121e-17	0.251218	0.88[0.84,0.93]	3.36667e-07	0.251218	0.81[0.77,0.86]	8.66985e-14
first dose	6	32432234	rs9268908	Yes	A/G	0.250889	0.85[0.82,0.88]	1.59663e-17	0.250889	0.88[0.84,0.93]	3.02801e-07	0.250889	0.82[0.77,0.86]	1.12225e-13
first dose	6	32432598	rs9268919	Yes	C/T	0.250289	0.85[0.82,0.88]	1.60019e-17	0.250289	0.88[0.84,0.93]	3.07341e-07	0.250289	0.81[0.77,0.86]	1.01506e-13
first dose	6	32442711	rs9269101	Yes	C/A	0.250915	0.85[0.82,0.88]	1.60582e-17	0.250915	0.88[0.84,0.93]	3.17095e-07	0.250915	0.81[0.77,0.86]	1.05819e-13
first dose	6	32430508	rs4434496	Yes	T/C	0.250887	0.85[0.82,0.88]	1.60908e-17	0.250887	0.88[0.84,0.93]	3.07095e-07	0.250887	0.82[0.77,0.86]	1.09241e-13
first dose	6	32434939	rs9268977	Yes	C/T	0.250929	0.85[0.82,0.88]	1.60941e-17	0.250929	0.88[0.84,0.93]	3.24933e-07	0.250929	0.81[0.77,0.86]	1.01022e-13
first dose	6	32600917	rs34153292	Yes	T/G	0.039595	0.75[0.7,0.8]	1.6145e-17	0.039595	0.78[0.71,0.85]	9.78936e-09	0.039595	0.7[0.63,0.78]	4.43111e-11
first dose	6	32434731	rs9268972	Yes	A/T	0.250942	0.85[0.82,0.88]	1.61567e-17	0.250942	0.88[0.84,0.93]	3.03619e-07	0.250942	0.82[0.77,0.86]	1.14897e-13
first dose	6	32430800	rs7747010	Yes	G/A	0.25094	0.85[0.82,0.88]	1.62183e-17	0.25094	0.88[0.84,0.93]	2.96845e-07	0.25094	0.82[0.77,0.86]	1.16016e-13
first dose	6	32430604	rs4280993	Yes	A/C	0.250896	0.85[0.82,0.88]	1.62479e-17	0.250896	0.88[0.84,0.93]	3.09033e-07	0.250896	0.82[0.77,0.86]	1.13297e-13
first dose	6	32434669	rs147834246	Yes	TGTGAA/T	0.250896	0.85[0.82,0.88]	1.62647e-17	0.250896	0.88[0.84,0.93]	3.06377e-07	0.250896	0.82[0.77,0.86]	1.1342e-13
first dose	6	32606682	rs142530081	Yes	G/C	0.0386044	0.74[0.69,0.8]	1.62648e-17	0.0386044	0.77[0.71,0.85]	1.43205e-08	0.0386044	0.69[0.62,0.77]	2.91095e-11
first dose	6	32430814	rs7747025	Yes	G/A	0.250942	0.85[0.82,0.88]	1.6266e-17	0.250942	0.88[0.84,0.93]	2.97447e-07	0.250942	0.82[0.77,0.86]	1.15986e-13
first dose	6	32430867	rs7746751	Yes	A/G	0.250946	0.85[0.82,0.88]	1.62698e-17	0.250946	0.88[0.84,0.93]	2.98035e-07	0.250946	0.82[0.77,0.86]	1.15443e-13
first dose	6	32434830	rs9268974	Yes	T/C	0.250946	0.85[0.82,0.88]	1.63016e-17	0.250946	0.88[0.84,0.93]	3.06861e-07	0.250946	0.82[0.77,0.86]	1.14145e-13
first dose	6	32434844	rs9268975	Yes	T/A	0.250946	0.85[0.82,0.88]	1.63016e-17	0.250946	0.88[0.84,0.93]	3.06861e-07	0.250946	0.82[0.77,0.86]	1.14145e-13
first dose	6	32606691	rs36223157	Yes	G/T	0.0386049	0.74[0.69,0.8]	1.63544e-17	0.0386049	0.77[0.71,0.85]	1.43533e-08	0.0386049	0.69[0.62,0.77]	2.91942e-11
first dose	6	32433308	rs2395189	Yes	C/A	0.250912	0.85[0.82,0.88]	1.6469e-17	0.250912	0.88[0.84,0.93]	3.11615e-07	0.250912	0.82[0.77,0.86]	1.16987e-13
first dose	6	32666738	rs2856725	Yes	C/C	0.401482	0.87[0.85,0.9]	1.65212e-17	0.401482	0.9[0.87,0.94]	1.87584e-06	0.401482	0.84[0.8,0.87]	1.3665e-14
first dose	6	32431954	rs9268894	Yes	G/T	0.250902	0.85[0.82,0.88]	1.65375e-17	0.250902	0.88[0.84,0.93]	3.08953e-07	0.250902	0.82[0.77,0.86]	1.13411e-13
first dose	6	32430362	rs4428528	Yes	G/C	0.250899	0.85[0.82,0.88]	1.65487e-17	0.250899	0.88[0.84,0.93]	3.12362e-07	0.250899	0.82[0.77,0.86]	1.13171e-13
first dose	6	32429719	rs9268856	Yes	A/C	0.25084	0.85[0.82,0.88]	1.66249e-17	0.25084	0.88[0.84,0.93]	3.12792e-07	0.25084	0.82[0.77,0.86]	1.13565e-13
first dose	6	32429739	rs9268857	Yes	G/A	0.25084	0.85[0.82,0.88]	1.66249e-17	0.25084	0.88[0.84,0.93]	3.12792e-07	0.25084	0.82[0.77,0.86]	1.13565e-13
first dose	6	32434874	rs9268976	Yes	T/A	0.250895	0.85[0.82,0.88]	1.66365e-17	0.250895	0.88[0.84,0.93]	3.12253e-07	0.250895	0.82[0.77,0.86]	1.13935e-13
first dose	6	32392543	rs2157334	Yes	C/T	0.178941	0.83[0.79,0.86]	1.67095e-17	0.178941	0.86[0.81,0.91]	2.07117e-07	0.178941	0.79[0.74,0.84]	1.11226e-13
first dose	6	32429675	rs9268855	Yes	A/G	0.250833	0.85[0.82,0.88]	1.67113e-17	0.250833	0.88[0.84,0.93]	3.13909e-07	0.250833	0.82[0.77,0.86]	1.13565e-13
first dose	6	32434262	rs9268966	Yes	G/A	0.25053	0.85[0.82,0.88]	1.68122e-17	0.25053	0.88[0.84,0.93]	2.96977e-07	0.25053	0.82[0.77,0.86]	1.15733e-13
first dose	6	32581106	rs35644187	Yes	G/T	0.0395323	0.75[0.7,0.8]	1.6832e-17	0.0395323	0.78[0.71,0.85]	1.49417e-08	0.0395323	0.7[0.63,0.78]	2.91405e-11
first dose	6	32432406	rs9268911	Yes	G/A	0.250947	0.85[0.82,0.88]	1.68391e-17	0.250947	0.88[0.84,0.93]	2.86436e-07	0.250947	0.82[0.77,0.86]	1.30479e-13
first dose	6	32430975	rs7746922	Yes	A/C	0.250896	0.85[0.82,0.88]	1.68474e-17	0.250896	0.88[0.84,0.93]	3.14971e-07	0.250896	0.82[0.77,0.86]	1.14216e-13
first dose	6	32432233	rs9268907	Yes	G/A	0.250947	0.85[0.82,0.88]	1.68539e-17	0.250947	0.88[0.84,0.93]	2.87443e-07	0.250947	0.82[0.77,0.86]	1.29706e-13
first dose	6	32585749	rs75483390	Yes	A/G	0.0390382	0.75[0.7,0.8]	1.6933e-17	0.0390382	0.78[0.72,0.85]	2.2529e-08	0.0390382	0.7[0.63,0.77]	1.60991e-11
first dose	6	32386417	rs202190613	Yes	CT/C	0.174477	0.83[0.79,0.86]	1.69695e-17	0.174477	0.86[0.81,0.91]	1.19481e-07	0.174477	0.79[0.74,0.84]	1.86701e-13
first dose	6	32433312	rs2894258	Yes	G/A	0.250891	0.85[0.82,0.88]	1.70003e-17	0.250891	0.88[0.84,0.93]	3.11452e-07	0.250891	0.82[0.77,0.86]	1.22098e-13
first dose	6	32433315	rs2894259	Yes	A/G	0.250891	0.85[0.82,0.88]	1.70003e-17	0.250891	0.88[0.84,0.93]	3.11452e-07	0.250891	0.82[0.77,0.86]	1.22098e-13
first dose	6	32430752	rs7766854	Yes	T/C	0.250915	0.85[0.82,0.88]	1.70518e-17	0.250915	0.88[0.84,0.93]	3.04391e-07	0.250915	0.82[0.77,0.86]	1.22381e-13
first dose	6	32432044	rs9268902	Yes	A/C	0.250896	0.85[0.82,0.88]	1.72351e-17	0.250896	0.88[0.84,0.93]	2.89087e-07	0.250896	0.82[0.77,0.86]	1.30542e-13
first dose	6	32439865	rs5026741	Yes	G/A	0.249474	0.85[0.82,0.88]	1.72951e-17	0.249474	0.88[0.84,0.93]	3.21977e-07	0.249474	0.82[0.77,0.86]	1.10669e-13
first dose	6	32383208	rs6930571	Yes	T/G	0.174847	0.83[0.79,0.86]	1.73177e-17	0.174847	0.86[0.81,0.91]	1.53864e-07	0.174847	0.79[0.74,0.84]	1.5622e-13
first dose	6	32432664	rs9268922	Yes	G/T	0.250805	0.85[0.82,0.88]	1.73833e-17	0.250805	0.88[0.84,0.93]	3.10965e-07	0.250805	0.82[0.77,0.86]	1.19143e-13
first dose	6	32429672	rs9268854	Yes	G/A	0.250837	0.85[0.82,0.88]	1.7396e-17	0.250837	0.88[0.84,0.93]	3.13923e-07	0.250837	0.82[0.77,0.86]	1.18434e-13
first dose	6	32431833	rs9268887	Yes	G/C	0.250908	0.85[0.82,0.88]	1.74417e-17	0.250908	0.88[0.84,0.93]	3.24527e-07	0.250908	0.82[0.77,0.86]	1.13689e-13
first dose	6	32600142	rs34700194	Yes	T/C	0.0395986	0.75[0.7,0.8]	1.74698e-17	0.0395986	0.78[0.71,0.85]	1.02678e-08	0.0395986	0.7[0.63,0.78]	4.50629e-11
first dose	6	32439508	rs2187823	Yes	A/G	0.247873	0.85[0.82,0.88]	1.75003e-17	0.247873	0.88[0.84,0.93]	4.28764e-07	0.247873	0.81[0.77,0.86]	5.86254e-14
first dose	6	32430167	rs9268862	Yes	C/A	0.250907	0.85[0.82,0.88]	1.75622e-17	0.250907	0.88[0.84,0.93]	3.12362e-07	0.250907	0.82[0.77,0.86]	1.20403e-13
first dose	6	32445660	rs9269149	Yes	C/T	0.250886	0.85[0.82,0.88]	1.76371e-17	0.250886	0.88[0.84,0.93]	3.44171e-07	0.250886	0.81[0.77,0.86]	1.07128e-13
first dose	6	32431828	rs9268886	Yes	A/G	0.250913	0.85[0.82,0.88]	1.76921e-17	0.250913	0.88[0.84,0.93]	3.27397e-07	0.250913	0.82[0.77,0.86]	1.14329e-13
first dose	6	32518909	rs114370702	Yes	C/A	0.039751	0.74[0.69,0.8]	1.77469e-17	0.039751	0.77[0.7,0.84]	5.98098e-09	0.039751	0.7[0.63,0.78]	8.82588e-11
first dose	6	32430729	rs7766843	Yes	T/C	0.25092	0.85[0.82,0.88]	1.77477e-17	0.25092	0.88[0.84,0.93]	3.04293e-07	0.25092	0.82[0.77,0.86]	1.27634e-13
first dose	6	32442296	rs6924267	Yes	T/C	0.250904	0.85[0.82,0.88]	1.77616e-17	0.250904	0.88[0.84,0.93]	3.29983e-07	0.250904	0.82[0.77,0.86]	1.13454e-13
first dose	6	32385605	rs3135374	Yes	A/C	0.175	0.83[0.79,0.86]	1.77647e-17	0.175	0.86[0.81,0.91]	1.44141e-07	0.175	0.79[0.74,0.84]	1.52771e-13
first dose	6	32435170	rs9268983	Yes	T/C	0.250903	0.85[0.82,0.88]	1.77722e-17	0.250903	0.88[0.84,0.93]	3.19568e-07	0.250903	0.82[0.77,0.86]	1.20197e-13
first dose	6	32435123	rs9268980	Yes	G/A	0.250903	0.85[0.82,0.88]	1.77869e-17	0.250903	0.88[0.84,0.93]	3.19712e-07	0.250903	0.82[0.77,0.86]	1.2022e-13
first dose	6	32432520	rs9268913	Yes	T/C	0.250909	0.85[0.82,0.88]	1.80356e-17	0.250909	0.88[0.84,0.93]	3.00119e-07	0.250909	0.82[0.77,0.86]	1.322e-13
first dose	6	32608276	rs73729513	Yes	G/A	0.0386439	0.74[0.7,0.8]	1.81383e-17	0.0386439	0.78[0.71,0.85]	1.477e-08	0.0386439	0.7[0.62,0.77]	2.97869e-11
first dose	6	32443210	rs9269107	Yes	A/G	0.250896	0.85[0.82,0.88]	1.82988e-17	0.250896	0.88[0.84,0.93]	3.40278e-07	0.250896	0.82[0.77,0.86]	1.12202e-13
first dose	6	32514607	rs73729108	Yes	C/T	0.0391981	0.74[0.69,0.8]	1.834e-17	0.0391981	0.77[0.71,0.85]	1.48303e-08	0.0391981	0.7[0.63,0.78]	3.3245e-11
first dose	6	32443387	rs9269113	Yes	A/T	0.250891	0.85[0.82,0.88]	1.83438e-17	0.250891	0.88[0.84,0.93]	3.40089e-07	0.250891	0.82[0.77,0.86]	1.12897e-13
first dose	6	32443131	rs9269106	Yes	T/C	0.250899	0.85[0.82,0.88]	1.84073e-17	0.250899	0.88[0.84,0.93]	3.40065e-07	0.250899	0.82[0.77,0.86]	1.13095e-13
first dose	6	32608435	rs35686990	Yes	C/T	0.0386481	0.74[0.7,0.8]	1.84199e-17	0.0386481	0.78[0.71,0.85]	1.50464e-08	0.0386481	0.7[0.62,0.77]	2.97852e-11
first dose	6	32444455	rs6457597	Yes	C/T	0.250893	0.85[0.82,0.88]	1.84822e-17	0.250893	0.88[0.84,0.93]	3.41913e-07	0.250893	0.82[0.77,0.86]	1.12785e-13
first dose	6	32441934	rs9269094	Yes	C/T	0.250903	0.85[0.82,0.88]	1.85282e-17	0.250903	0.88[0.84,0.93]	3.36619e-07	0.250903	0.82[0.77,0.86]	1.16047e-13
first dose	6	32609047	rs34857804	Yes	T/C	0.0386836	0.74[0.7,0.8]	1.85577e-17	0.0386836	0.78[0.71,0.85]	1.50222e-08	0.0386836	0.7[0.63,0.77]	3.02096e-11
first dose	6	32609009	rs34130005	Yes	G/T	0.038681	0.74[0.7,0.8]	1.86072e-17	0.038681	0.78[0.71,0.85]	1.50691e-08	0.038681	0.7[0.63,0.77]	3.02112e-11
first dose	6	32446025	rs6925041	Yes	A/G	0.250895	0.85[0.82,0.88]	1.86524e-17	0.250895	0.88[0.84,0.93]	3.46291e-07	0.250895	0.82[0.77,0.86]	1.12232e-13
first dose	6	32447574	rs9269177	Yes	A/G	0.250853	0.85[0.82,0.88]	1.88093e-17	0.250853	0.88[0.84,0.93]	3.36498e-07	0.250853	0.82[0.77,0.86]	1.2059e-13
first dose	6	32521832	rs114676106	Yes	G/A	0.0407438	0.74[0.69,0.8]	1.90889e-17	0.0407438	0.77[0.7,0.84]	5.93095e-09	0.0407438	0.7[0.63,0.78]	5.14926e-11
first dose	6	32584926	rs34278657	Yes	G/A	0.0393714	0.75[0.7,0.8]	1.91305e-17	0.0393714	0.78[0.71,0.85]	1.56244e-08	0.0393714	0.7[0.63,0.78]	3.03547e-11
first dose	6	32577223	rs542179215	Yes	T/G	0.0391712	0.75[0.7,0.8]	1.93084e-17	0.0391712	0.78[0.71,0.85]	1.66057e-08	0.0391712	0.7[0.63,0.78]	3.14422e-11
first dose	6	32604166	rs55697600	Yes	G/A	0.0396231	0.75[0.7,0.8]	1.93957e-17	0.0396231	0.78[0.71,0.85]	1.53963e-08	0.0396231	0.7[0.63,0.78]	2.99913e-11
first dose	6	32429822	rs9256945	Yes	C/T	0.250828	0.85[0.82,0.88]	1.94078e-17	0.250828	0.88[0.84,0.93]	3.51043e-07	0.250828	0.82[0.77,0.86]	1.14595e-13
first dose	6	32438741	rs9269046	Yes	T/C	0.250898	0.85[0.82,0.88]	1.97243e-17	0.250898	0.88[0.84,0.93]	3.32628e-07	0.250898	0.82[0.77,0.86]	1.26401e-13
first dose	6	32438598	rs9269043	Yes	C/T	0.250912	0.85[0.82,0.88]	1.98742e-17	0.250912	0.88[0.84,0.93]	3.37583e-07	0.250912	0.82[0.77,0.86]	1.25696e-13
first dose	6	32438792	rs9269048	Yes	T/C	0.250895	0.85[0.82,0.88]	1.99074e-17	0.250895	0.88[0.84,0.93]	3.34604e-07	0.250895	0.82[0.77,0.86]	1.26712e-13
first dose	6	32439915	rs5026742	Yes	C/T	0.250899	0.85[0.82,0.88]	2.00171e-17	0.250899	0.88[0.84,0.93]	3.38377e-07	0.250899	0.82[0.77,0.86]	1.25461e-13
first dose	6	32603896	rs36226286	Yes	C/T	0.0396052	0.75[0.7,0.8]	2.00261e-17	0.0396052	0.78[0.71,0.85]	1.55514e-08	0.0396052	0.7[0.63,0.78]	3.06103e-11
first dose	6	32598542	rs146848763	Yes	A/G	0.0392809	0.75[0.7,0.8]	2.01621e-17	0.0392809	0.78[0.71,0.85]	1.18835e-08	0.0392809	0.7[0.63,0.78]	4.65737e-11
first dose	6	32438677	rs9269044	Yes	A/G	0.250911	0.85[0.82,0.88]	2.03165e-17	0.250911	0.88[0.84,0.93]	3.41193e-07	0.250911	0.82[0.77,0.86]	1.27019e-13
first dose	6	32438715	rs9269045	Yes	C/G	0.250911	0.85[0.82,0.88]	2.03188e-17	0.250911	0.88[0.84,0.93]	3.41234e-07	0.250911	0.82[0.77,0.86]	1.27019e-13
first dose	6	32439753	rs5026740	Yes	A/T	0.250905	0.85[0.82,0.88]	2.0392e-17	0.250905	0.88[0.84,0.93]	3.43361e-07	0.250905	0.82[0.77,0.86]	1.26062e-13
first dose	6	32434778	rs9268973	Yes	C/T	0.251014	0.85[0.82,0.88]	2.04545e-17	0.251014	0.88[0.84,0.93]	2.65389e-07	0.251014	0.82[0.77,0.86]	1.77474e-13
first dose	6	32582940	rs199640993	Yes	T/G	0.039385	0.75[0.7,0.8]	2.04662e-17	0.039385	0.78[0.71,0.85]	1.55064e-08	0.039385	0.7[0.63,0.78]	3.35846e-11
first dose	6	32582939	rs201424733	Yes	T/G	0.0394713	0.75[0.7,0.8]	2.06069e-17	0.0394713	0.78[0.71,0.85]	1.52807e-08	0.0394713	0.7[0.63,0.78]	3.43944e-11
first dose	6	32590623	rs200376069	Yes	AC/A	0.0375189	0.74[0.69,0.79]	2.08792e-17	0.0375189	0.77[0.71,0.85]	1.85617e-08	0.0375189	0.69[0.62,0.77]	2.50269e-11
first dose	6	32604839	rs34773972	Yes	A/T	0.0396242	0.75[0.7,0.8]	2.11708e-17	0.0396242	0.78[0.71,0.85]	1.5988e-08	0.0396242	0.7[0.63,0.78]	3.19022e-11
first dose	6	32444968	rs7755770	Yes	A/G	0.250437	0.85[0.82,0.88]	2.12178e-17	0.250437	0.88[0.84,0.93]	3.59833e-07	0.250437	0.82[0.77,0.86]	1.27451e-13
first dose	6	32382749	rs2006174	Yes	G/A	0.173538	0.83[0.79,0.86]	2.22469e-17	0.173538	0.86[0.81,0.91]	2.22789e-07	0.173538	0.78[0.74,0.84]	1.2006e-13
first dose	6	32597845	6:32597845_CT_C	Yes	C/CT	0.0398812	0.75[0.7,0.8]	2.28641e-17	0.0398812	0.78[0.71,0.85]	1.43324e-08	0.0398812	0.7[0.63,0.78]	3.72087e-11
first dose	6	32580181	6:32580181_TTATAA_T	Yes	T/TTATAA	0.0392758	0.75[0.7,0.8]	2.31592e-17	0.0392758	0.78[0.71,0.85]	1.72533e-08	0.0392758	0.7[0.63,0.78]	3.46807e-11
first dose	6	32610947	rs1130153	Yes	C/A	0.0390124	0.75[0.7,0.8]	2.31989e-17	0.0390124	0.78[0.71,0.85]	1.48693e-08	0.0390124	0.7[0.63,0.78]	3.82236e-11
first dose	6	32382638	rs3129970	Yes	C/T	0.173499	0.83[0.79,0.86]	2.351e-17	0.173499	0.86[0.81,0.91]	2.313e-07	0.173499	0.78[0.74,0.84]	1.1867e-13
first dose	6	32382609	rs3129969	Yes	G/C	0.173503	0.83[0.79,0.86]	2.35436e-17	0.173503	0.86[0.81,0.91]	2.33031e-07	0.173503	0.78[0.74,0.84]	1.17282e-13
first dose	6	32607019	rs28802989	Yes	G/C	0.160669	1.19[1.14,1.23]	2.37648e-17	0.160669	1.13[1.08,1.19]	2.06496e-06	0.160669	1.24[1.17,1.31]	2.08826e-13
first dose	6	32614917	rs28375404	Yes	T/C	0.0391509	0.75[0.7,0.8]	2.44726e-17	0.0391509	0.78[0.71,0.85]	1.47431e-08	0.0391509	0.7[0.63,0.78]	4.42546e-11
first dose	6	32444904	rs9469129	Yes	T/G	0.0406741	0.75[0.7,0.8]	2.61282e-17	0.0406741	0.78[0.71,0.85]	1.60126e-08	0.0406741	0.7[0.63,0.78]	4.1472e-11
first dose	6	32444908	rs9469130	Yes	C/G	0.0406741	0.75[0.7,0.8]	2.61282e-17	0.0406741	0.78[0.71,0.85]	1.60126e-08	0.0406741	0.7[0.63,0.78]	4.1472e-11
first dose	6	32609425	rs4457200	Yes	G/C	0.0389041	0.75[0.7,0.8]	2.67197e-17	0.0389041	0.78[0.71,0.85]	1.58818e-08	0.0389041	0.7[0.63,0.78]	4.30379e-11
first dose	6	32446518	rs9269158	Yes	T/C	0.250372	0.85[0.82,0.89]	2.68998e-17	0.250372	0.88[0.84,0.93]	4.11699e-07	0.250372	0.82[0.77,0.86]	1.56561e-13
first dose	6	32432049	rs9268904	Yes	C/T	0.247131	0.85[0.82,0.88]	2.74501e-17	0.247131	0.88[0.84,0.92]	1.59179e-07	0.247131	0.82[0.77,0.86]	4.19387e-13
first dose	6	32575983	rs12660719	Yes	G/A	0.0389632	0.75[0.7,0.8]	2.8695e-17	0.0389632	0.78[0.71,0.85]	1.99028e-08	0.0389632	0.7[0.63,0.78]	3.43448e-11
first dose	6	32584133	rs73730369	Yes	C/T	0.0393657	0.75[0.7,0.8]	2.9056e-17	0.0393657	0.78[0.72,0.85]	2.51907e-08	0.0393657	0.7[0.63,0.78]	2.73473e-11
first dose	6	32599212	rs73728894	Yes	C/T	0.0395009	0.75[0.7,0.8]	2.93652e-17	0.0395009	0.78[0.71,0.85]	1.43698e-08	0.0395009	0.7[0.63,0.78]	5.44628e-11
first dose	6	32597914	rs11754858	Yes	A/G	0.0414148	0.75[0.7,0.8]	2.97601e-17	0.0414148	0.78[0.72,0.85]	2.03452e-08	0.0414148	0.7[0.63,0.78]	3.44284e-11
first dose	6	32448486	rs9269189	Yes	C/A	0.0412235	0.75[0.7,0.8]	3.11072e-17	0.0412235	0.78[0.71,0.85]	1.82658e-08	0.0412235	0.7[0.63,0.78]	4.45575e-11
first dose	6	32448486	rs9269189	Yes	C/A	0.0412235	0.75[0.7,0.8]	3.11072e-17	0.0412235	0.78[0.71,0.85]	1.82658e-08	0.15023	0.7[0.63,0.78]	4.45575e-11
first dose	6	32448486	rs9269189	Yes	C/A	0.0412235	0.75[0.7,0.8]	3.11072e-17	0.15023	0.78[0.71,0.85]	1.82658e-08	0.0412235	0.7[0.63,0.78]	4.45575e-11
first dose	6	32448486	rs9269189	Yes	C/A	0.0412235	0.75[0.7,0.8]	3.11072e-17	0.15023	0.78[0.71,0.85]	1.82658e-08	0.15023	0.7[0.63,0.78]	4.45575e-11
first dose	6	32448486	rs9269189	Yes	C/A	0.15023	0.75[0.7,0.8]	3.11072e-17	0.0412235	0.78[0.71,0.85]	1.82658e-08	0.0412235	0.7[0.63,0.78]	4.45575e-11
first dose	6	32448486	rs9269189	Yes	C/A	0.15023	0.75[0.7,0.8]	3.11072e-17	0.0412235	0.78[0.71,0.85]	1.82658e-08	0.15023	0.7[0.63,0.78]	4.45575e-11
first dose	6	32448486	rs9269189	Yes	C/A	0.15023	0.75[0.7,0.8]	3.11072e-17	0.15023	0.78[0.71,0.85]	1.82658e-08	0.0412235	0.7[0.63,0.78]	4.45575e-11
first dose	6	32448486	rs9269189	Yes	C/A	0.15023	0.75[0.7,0.8]	3.11072e-17	0.15023	0.78[0.71,0.85]	1.82658e-08	0.15023	0.7[0.63,0.78]	4.45575e-11
first dose	6	32660375	rs2858324	Yes	A/A	0.401513	0.87[0.85,0.9]	3.22025e-17	0.401513	0.91[0.87,0.94]	1.96474e-06	0.401513	0.84[0.8,0.88]	3.04662e-14
first dose	6	32622110	rs28819191	Yes	A/G	0.0387398	0.75[0.7,0.8]	3.22771e-17	0.0387398	0.78[0.71,0.85]	1.52153e-08	0.0387398	0.7[0.63,0.78]	5.49999e-11
first dose	6	32391192	rs3135357	Yes	C/T	0.17884	0.83[0.79,0.87]	3.23635e-17	0.17884	0.86[0.81,0.91]	3.08178e-07	0.17884	0.79[0.74,0.84]	1.48688e-13
first dose	6	32592790	rs114683059	Yes	A/G	0.0388224	0.75[0.7,0.8]	3.24297e-17	0.0388224	0.78[0.71,0.85]	2.27441e-08	0.0388224	0.7[0.63,0.78]	4.04855e-11
first dose	6	32439068	rs7452863	Yes	C/G	0.260418	0.85[0.82,0.89]	3.3448e-17	0.260418	0.88[0.84,0.93]	2.78923e-07	0.260418	0.82[0.77,0.86]	2.67847e-13
first dose	6	32437069	rs9269022	Yes	A/T	0.250116	0.85[0.82,0.89]	3.36735e-17	0.250116	0.89[0.84,0.93]	6.07361e-07	0.250116	0.81[0.77,0.86]	9.73905e-14
first dose	6	32435159	rs9268982	Yes	T/C	0.250461	0.85[0.82,0.89]	3.37394e-17	0.250461	0.88[0.84,0.93]	4.895e-07	0.250461	0.82[0.77,0.86]	1.39368e-13
first dose	6	32509317	rs114676131	Yes	A/C	0.0389976	0.74[0.7,0.8]	3.42811e-17	0.0389976	0.77[0.7,0.84]	6.34512e-09	0.0389976	0.71[0.63,0.79]	1.93084e-10
first dose	6	32435107	6:32435107_GA_G	Yes	G/GA	0.250507	0.85[0.82,0.89]	3.43249e-17	0.250507	0.88[0.84,0.93]	4.85253e-07	0.250507	0.82[0.77,0.86]	1.44675e-13
first dose	6	32435131	rs9268981	Yes	T/C	0.250448	0.85[0.82,0.89]	3.44951e-17	0.250448	0.88[0.84,0.93]	4.88278e-07	0.250448	0.82[0.77,0.86]	1.44097e-13
first dose	6	32620416	rs28622088	Yes	T/C	0.038947	0.75[0.7,0.8]	3.59127e-17	0.038947	0.78[0.71,0.85]	1.71121e-08	0.038947	0.7[0.63,0.78]	5.38876e-11
first dose	6	32589363	rs73728611	Yes	G/A	0.11879	0.83[0.8,0.87]	3.60034e-17	0.11879	0.85[0.81,0.9]	2.8353e-08	0.11879	0.82[0.77,0.87]	6.40018e-10
first dose	6	32566809	rs35820711	Yes	G/T	0.0401114	0.75[0.7,0.8]	3.67423e-17	0.0401114	0.78[0.71,0.85]	2.28597e-08	0.0401114	0.7[0.63,0.78]	4.13724e-11
first dose	6	32445526	rs9269145	Yes	T/C	0.249153	0.85[0.82,0.89]	3.74869e-17	0.249153	0.88[0.84,0.93]	4.39303e-07	0.249153	0.82[0.77,0.86]	1.82364e-13
first dose	6	32620155	rs73729588	Yes	T/C	0.0391161	0.75[0.7,0.8]	3.76028e-17	0.0391161	0.78[0.71,0.85]	1.65519e-08	0.0391161	0.7[0.63,0.78]	5.87182e-11
first dose	6	32431896	rs9268890	Yes	G/A	0.247722	0.85[0.82,0.88]	3.96467e-17	0.247722	0.88[0.84,0.93]	3.88777e-07	0.247722	0.82[0.77,0.86]	2.17225e-13
first dose	6	32432007	rs9268901	Yes	T/G	0.148856	0.8[0.77,0.85]	4.08918e-17	0.148856	0.84[0.79,0.9]	2.85371e-07	0.148856	0.76[0.71,0.82]	7.60706e-13
first dose	6	32593708	rs189790276	Yes	T/C	0.0392739	0.75[0.7,0.8]	4.18967e-17	0.0392739	0.78[0.71,0.85]	1.87061e-08	0.0392739	0.7[0.63,0.78]	5.53774e-11
first dose	6	32665840	rs34825357	Yes	T/T	0.404145	0.87[0.85,0.9]	4.42772e-17	0.404145	0.91[0.87,0.94]	2.27104e-06	0.404145	0.84[0.8,0.88]	4.09521e-14
first dose	6	32594786	rs73728638	Yes	T/C	0.0390813	0.75[0.7,0.8]	4.47909e-17	0.0390813	0.78[0.71,0.85]	1.72664e-08	0.0390813	0.7[0.63,0.78]	8.22522e-11
first dose	6	32448808	rs7748494	Yes	G/A	0.0414385	0.75[0.7,0.8]	4.65638e-17	0.0414385	0.78[0.72,0.85]	2.40553e-08	0.0414385	0.7[0.63,0.78]	4.5649e-11
first dose	6	32602308	rs183736834	Yes	C/T	0.0398899	0.75[0.7,0.8]	4.65763e-17	0.0398899	0.78[0.72,0.85]	3.47889e-08	0.0398899	0.7[0.63,0.78]	4.18537e-11
first dose	6	32518427	rs138453460	Yes	A/G	0.0567373	0.75[0.7,0.8]	4.92969e-17	0.0567373	0.81[0.74,0.88]	3.40145e-06	0.0567373	0.66[0.59,0.73]	1.11591e-14
first dose	6	32567384	rs150373264	Yes	G/A	0.0394468	0.75[0.7,0.8]	4.94828e-17	0.0394468	0.78[0.71,0.85]	2.04396e-08	0.0394468	0.7[0.63,0.78]	7.50193e-11
first dose	6	32630836	6:32630836_G_A	Yes	A/G	0.146739	1.19[1.15,1.24]	4.98608e-17	0.146739	1.15[1.09,1.21]	8.55647e-07	0.146739	1.24[1.16,1.31]	4.58794e-12
first dose	6	32630829	6:32630829_A_G	Yes	G/A	0.146748	1.19[1.15,1.24]	4.99525e-17	0.146748	1.15[1.09,1.21]	8.59123e-07	0.146748	1.24[1.16,1.31]	4.57308e-12
first dose	6	32630824	rs114903158	Yes	T/C	0.14681	1.19[1.15,1.24]	5.02957e-17	0.14681	1.15[1.09,1.21]	8.57288e-07	0.14681	1.24[1.16,1.31]	4.63313e-12
first dose	6	32631375	rs66812757	Yes	C/A	0.153219	1.19[1.14,1.24]	5.11748e-17	0.153219	1.13[1.08,1.2]	2.45484e-06	0.153219	1.24[1.17,1.31]	8.08422e-13
first dose	6	32432045	rs9268903	Yes	C/A	0.246985	0.85[0.82,0.88]	5.14644e-17	0.246985	0.88[0.84,0.92]	2.46388e-07	0.246985	0.82[0.77,0.86]	4.29378e-13
first dose	6	32654822	rs2856687	Yes	T/T	0.407149	0.87[0.85,0.9]	5.15406e-17	0.407149	0.91[0.87,0.94]	3.12425e-06	0.407149	0.84[0.8,0.88]	2.70986e-14
first dose	6	32451922	rs111666963	Yes	TCAC/T	0.238434	0.85[0.82,0.88]	5.3193e-17	0.238434	0.89[0.85,0.93]	2.38917e-06	0.238434	0.8[0.76,0.85]	1.78734e-14
first dose	6	32436214	rs9269007	Yes	A/C	0.246926	0.85[0.82,0.89]	5.55626e-17	0.246926	0.88[0.84,0.92]	2.96311e-07	0.246926	0.82[0.77,0.86]	5.25166e-13
first dose	6	32631397	rs36229770	Yes	C/A	0.153592	1.19[1.14,1.23]	5.72984e-17	0.153592	1.14[1.08,1.2]	2.24798e-06	0.153592	1.24[1.17,1.31]	1.04766e-12
first dose	6	32431705	rs9268885	Yes	T/C	0.251905	0.86[0.82,0.89]	5.79906e-17	0.251905	0.88[0.84,0.93]	3.39739e-07	0.251905	0.82[0.78,0.86]	4.13397e-13
first dose	6	32579476	rs4487569	Yes	T/G	0.0367402	0.74[0.69,0.79]	5.81703e-17	0.0367402	0.77[0.71,0.85]	3.66093e-08	0.0367402	0.69[0.61,0.77]	3.7106e-11
first dose	6	32448763	rs7748472	Yes	G/A	0.0413318	0.75[0.7,0.8]	5.84841e-17	0.0413318	0.78[0.72,0.85]	2.4396e-08	0.0413318	0.7[0.63,0.78]	5.55147e-11
first dose	6	32446876	6:32446876_ATCT_A	Yes	A/ATCT	0.0413225	0.75[0.7,0.8]	5.98984e-17	0.0413225	0.78[0.72,0.85]	2.45337e-08	0.0413225	0.7[0.63,0.78]	5.6176e-11
first dose	6	32632783	rs1140310	Yes	C/A	0.172941	1.18[1.13,1.22]	6.17974e-17	0.172941	1.14[1.08,1.2]	4.89315e-07	0.172941	1.22[1.15,1.29]	5.48843e-12
first dose	6	32629129	rs1130432	Yes	C/T	0.158008	1.18[1.14,1.23]	6.22189e-17	0.158008	1.13[1.08,1.19]	2.91127e-06	0.158008	1.24[1.17,1.31]	5.35247e-13
first dose	6	32561404	rs7753335	Yes	C/A	0.0399166	0.75[0.7,0.8]	6.22551e-17	0.0399166	0.78[0.72,0.85]	3.56244e-08	0.0399166	0.7[0.63,0.78]	3.64862e-11
first dose	6	32634226	rs68033958	Yes	A/G	0.165497	1.18[1.14,1.23]	6.23766e-17	0.165497	1.13[1.07,1.19]	3.33999e-06	0.165497	1.24[1.17,1.31]	4.23109e-13
first dose	6	32447520	rs11754562	Yes	A/G	0.0413186	0.75[0.7,0.8]	6.34665e-17	0.0413186	0.78[0.72,0.85]	2.41157e-08	0.0413186	0.71[0.63,0.78]	6.37794e-11
first dose	6	32447139	rs9461758	Yes	A/C	0.0413187	0.75[0.7,0.8]	6.34852e-17	0.0413187	0.78[0.72,0.85]	2.41199e-08	0.0413187	0.71[0.63,0.78]	6.37794e-11
first dose	6	32447119	rs9469134	Yes	T/C	0.0413187	0.75[0.7,0.8]	6.34852e-17	0.0413187	0.78[0.72,0.85]	2.41199e-08	0.0413187	0.71[0.63,0.78]	6.37794e-11
first dose	6	32447081	rs9469133	Yes	G/C	0.0413185	0.75[0.7,0.8]	6.35263e-17	0.0413185	0.78[0.72,0.85]	2.41199e-08	0.0413185	0.71[0.63,0.78]	6.38339e-11
first dose	6	32445447	rs73729294	Yes	A/G	0.0413172	0.75[0.7,0.8]	6.3617e-17	0.0413172	0.78[0.72,0.85]	2.40824e-08	0.0413172	0.71[0.63,0.78]	6.41214e-11
first dose	6	32444275	rs6457596	Yes	T/C	0.0413167	0.75[0.7,0.8]	6.41205e-17	0.0413167	0.78[0.72,0.85]	2.41628e-08	0.0413167	0.71[0.63,0.78]	6.43958e-11
first dose	6	32444116	rs7770920	Yes	A/T	0.0413169	0.75[0.7,0.8]	6.41205e-17	0.0413169	0.78[0.72,0.85]	2.41628e-08	0.0413169	0.71[0.63,0.78]	6.43958e-11
first dose	6	32443175	rs17203458	Yes	A/G	0.0413156	0.75[0.7,0.8]	6.47825e-17	0.0413156	0.78[0.72,0.85]	2.42335e-08	0.0413156	0.71[0.63,0.78]	6.49513e-11
first dose	6	32658911	rs2858328	Yes	C/C	0.406054	0.87[0.85,0.9]	6.50759e-17	0.406054	0.91[0.87,0.95]	6.7582e-06	0.406054	0.83[0.8,0.87]	8.45698e-15
first dose	6	32443031	rs17203430	Yes	T/C	0.0413168	0.75[0.7,0.8]	6.53139e-17	0.0413168	0.78[0.72,0.85]	2.42574e-08	0.0413168	0.71[0.64,0.78]	6.55126e-11
first dose	6	32507498	6:32507498_G_T	Yes	T/G	0.0413175	0.75[0.7,0.8]	6.53809e-17	0.0413175	0.78[0.71,0.85]	1.96117e-08	0.0413175	0.7[0.63,0.78]	1.27933e-10
first dose	6	32445284	rs148948227	Yes	T/G	0.0413182	0.75[0.7,0.8]	6.55225e-17	0.0413182	0.78[0.72,0.85]	2.46491e-08	0.0413182	0.7[0.63,0.78]	6.28054e-11
first dose	6	32442703	rs17209754	Yes	A/G	0.0413115	0.75[0.7,0.8]	6.66234e-17	0.0413115	0.78[0.72,0.85]	2.43157e-08	0.0413115	0.71[0.64,0.78]	6.68942e-11
first dose	6	32438604	rs6924760	Yes	T/A	0.0413082	0.75[0.7,0.8]	6.68552e-17	0.0413082	0.78[0.72,0.85]	2.36834e-08	0.0413082	0.71[0.64,0.78]	6.80469e-11
first dose	6	32435523	rs9268988	Yes	T/C	0.246796	0.85[0.82,0.89]	6.7114e-17	0.246796	0.88[0.84,0.93]	6.68701e-07	0.246796	0.82[0.77,0.86]	2.06612e-13
first dose	6	32537532	6:32537532_C_T	Yes	T/C	0.0377301	0.72[0.67,0.78]	6.76791e-17	0.0377301	0.76[0.69,0.83]	2.18271e-08	0.0377301	0.67[0.6,0.76]	6.35724e-11
first dose	6	32433057	rs9469120	Yes	C/A	0.0413057	0.75[0.7,0.8]	6.78074e-17	0.0413057	0.78[0.72,0.85]	2.38831e-08	0.0413057	0.71[0.64,0.78]	6.81745e-11
first dose	6	32593316	rs560607175	Yes	A/C	0.0525932	0.76[0.72,0.81]	6.78817e-17	0.0525932	0.81[0.75,0.88]	6.48602e-07	0.0525932	0.69[0.62,0.76]	1.98429e-13
first dose	6	32445917	rs11753780	Yes	A/G	0.0413217	0.75[0.7,0.8]	6.79584e-17	0.0413217	0.78[0.72,0.85]	2.51308e-08	0.0413217	0.71[0.63,0.78]	6.43923e-11
first dose	6	32439696	rs9286789	Yes	G/T	0.041307	0.75[0.7,0.8]	6.8045e-17	0.041307	0.78[0.72,0.85]	2.41179e-08	0.041307	0.71[0.64,0.78]	6.79353e-11
first dose	6	32441046	rs9461755	Yes	A/G	0.0413154	0.75[0.7,0.8]	6.85135e-17	0.0413154	0.78[0.72,0.85]	2.43458e-08	0.0413154	0.71[0.64,0.78]	6.77593e-11
first dose	6	32441129	rs9461756	Yes	A/G	0.0413062	0.75[0.7,0.8]	6.85135e-17	0.0413062	0.78[0.72,0.85]	2.43458e-08	0.0413062	0.71[0.64,0.78]	6.78032e-11
first dose	6	32440658	rs11759730	Yes	T/G	0.0413063	0.75[0.7,0.8]	6.85839e-17	0.0413063	0.78[0.72,0.85]	2.43541e-08	0.0413063	0.71[0.64,0.78]	6.78439e-11
first dose	6	32440487	rs17203039	Yes	C/T	0.0413064	0.75[0.7,0.8]	6.86417e-17	0.0413064	0.78[0.72,0.85]	2.4371e-08	0.0413064	0.71[0.64,0.78]	6.78439e-11
first dose	6	32441696	rs2071805	Yes	T/C	0.0413068	0.75[0.7,0.8]	6.86766e-17	0.0413068	0.78[0.72,0.85]	2.44101e-08	0.0413068	0.71[0.64,0.78]	6.82579e-11
first dose	6	32434147	rs9268962	Yes	T/G	0.243177	0.85[0.82,0.89]	6.96843e-17	0.243177	0.88[0.84,0.93]	5.41564e-07	0.243177	0.82[0.77,0.86]	2.56563e-13
first dose	6	32434156	rs9268964	Yes	C/A	0.243245	0.85[0.82,0.89]	7.02224e-17	0.243245	0.88[0.84,0.93]	5.44862e-07	0.243245	0.82[0.77,0.86]	2.57546e-13
first dose	6	32501658	rs2009684	Yes	A/G	0.177776	0.82[0.78,0.86]	7.30164e-17	0.177776	0.86[0.81,0.91]	3.66765e-07	0.177776	0.78[0.73,0.84]	1.04499e-12
first dose	6	32383249	rs9268532	Yes	C/T	0.165281	0.82[0.79,0.86]	7.48435e-17	0.165281	0.86[0.81,0.91]	4.27147e-07	0.165281	0.78[0.73,0.84]	2.95446e-13
first dose	6	32444430	rs111573974	Yes	TG/T	0.0409456	0.75[0.7,0.8]	7.81964e-17	0.0409456	0.78[0.71,0.85]	1.68371e-08	0.0409456	0.71[0.64,0.79]	1.09621e-10
first dose	6	32439121	rs9269055	Yes	A/G	0.248823	0.85[0.82,0.89]	8.02179e-17	0.248823	0.88[0.84,0.93]	5.88797e-07	0.248823	0.82[0.77,0.86]	3.06942e-13
first dose	6	32439121	rs9269055	Yes	A/G	0.248823	0.85[0.82,0.89]	8.02179e-17	0.248823	0.88[0.84,0.93]	5.88797e-07	0.06797	0.82[0.77,0.86]	3.06942e-13
first dose	6	32439121	rs9269055	Yes	A/G	0.248823	0.85[0.82,0.89]	8.02179e-17	0.06797	0.88[0.84,0.93]	5.88797e-07	0.248823	0.82[0.77,0.86]	3.06942e-13
first dose	6	32439121	rs9269055	Yes	A/G	0.248823	0.85[0.82,0.89]	8.02179e-17	0.06797	0.88[0.84,0.93]	5.88797e-07	0.06797	0.82[0.77,0.86]	3.06942e-13
first dose	6	32439121	rs9269055	Yes	A/G	0.06797	0.85[0.82,0.89]	8.02179e-17	0.248823	0.88[0.84,0.93]	5.88797e-07	0.248823	0.82[0.77,0.86]	3.06942e-13
first dose	6	32439121	rs9269055	Yes	A/G	0.06797	0.85[0.82,0.89]	8.02179e-17	0.248823	0.88[0.84,0.93]	5.88797e-07	0.06797	0.82[0.77,0.86]	3.06942e-13
first dose	6	32439121	rs9269055	Yes	A/G	0.06797	0.85[0.82,0.89]	8.02179e-17	0.06797	0.88[0.84,0.93]	5.88797e-07	0.248823	0.82[0.77,0.86]	3.06942e-13
first dose	6	32439121	rs9269055	Yes	A/G	0.06797	0.85[0.82,0.89]	8.02179e-17	0.06797	0.88[0.84,0.93]	5.88797e-07	0.06797	0.82[0.77,0.86]	3.06942e-13
first dose	6	32571508	rs111841857	Yes	G/G	0.390649	0.87[0.84,0.9]	8.45205e-17	0.390649	0.86[0.82,0.9]	5.98013e-12	0.390649	0.88[0.84,0.92]	2.02653e-07
first dose	6	32520970	rs138026774	Yes	A/G	0.0366327	0.74[0.69,0.79]	8.5081e-17	0.0366327	0.76[0.7,0.84]	1.03611e-08	0.0366327	0.69[0.62,0.78]	1.10801e-10
first dose	6	32659435	rs4713589	Yes	G/G	0.406752	0.88[0.85,0.9]	8.66571e-17	0.406752	0.91[0.87,0.95]	5.56292e-06	0.406752	0.84[0.8,0.88]	1.77449e-14
first dose	6	32660582	rs2647006	Yes	A/A	0.407474	0.88[0.85,0.9]	8.81612e-17	0.407474	0.91[0.87,0.94]	2.94274e-06	0.407474	0.84[0.8,0.88]	4.78164e-14
first dose	6	32635883	rs3828793	Yes	T/C	0.152656	1.18[1.14,1.23]	8.94716e-17	0.152656	1.13[1.08,1.19]	2.99364e-06	0.152656	1.24[1.17,1.31]	1.02033e-12
first dose	6	32631456	6:32631456_G_T	Yes	T/G	0.162217	1.18[1.14,1.23]	8.95351e-17	0.162217	1.13[1.08,1.19]	2.69026e-06	0.162217	1.23[1.16,1.3]	1.40575e-12
first dose	6	32585456	rs76984893	Yes	C/A	0.0424671	0.76[0.71,0.81]	9.02148e-17	0.0424671	0.79[0.73,0.86]	1.23135e-07	0.0424671	0.7[0.63,0.78]	1.70564e-11
first dose	6	32383633	rs2001099	Yes	C/G	0.176112	0.83[0.79,0.87]	9.32069e-17	0.176112	0.86[0.82,0.91]	3.5834e-07	0.176112	0.79[0.74,0.84]	2.55409e-13
first dose	6	32537953	rs6911021	Yes	T/A	0.0411264	0.74[0.68,0.79]	9.3475e-17	0.0411264	0.76[0.69,0.84]	1.22965e-08	0.0411264	0.7[0.62,0.78]	3.68039e-10
first dose	6	32633270	rs114868939	Yes	T/C	0.147096	1.19[1.14,1.24]	9.59082e-17	0.147096	1.14[1.08,1.2]	2.859e-06	0.147096	1.25[1.17,1.32]	7.53351e-13
first dose	6	32383246	rs9268531	Yes	G/T	0.165161	0.82[0.79,0.86]	9.60353e-17	0.165161	0.86[0.81,0.91]	4.4077e-07	0.165161	0.78[0.73,0.84]	3.76401e-13
first dose	6	32420138	rs3129893	Yes	A/C	0.185498	0.84[0.8,0.87]	9.96682e-17	0.185498	0.86[0.81,0.9]	2.60153e-08	0.185498	0.81[0.76,0.86]	2.00675e-11
first dose	6	32633249	rs116485144	Yes	C/A	0.147093	1.19[1.14,1.24]	1.00472e-16	0.147093	1.14[1.08,1.2]	2.89243e-06	0.147093	1.25[1.17,1.32]	7.78431e-13
first dose	6	32592582	rs9271657	Yes	C/T	0.214917	0.84[0.8,0.87]	1.02043e-16	0.214917	0.86[0.82,0.91]	1.47895e-07	0.214917	0.81[0.76,0.86]	7.88651e-12
first dose	6	32415777	6:32415777_CAT_C	Yes	C/CAT	0.185212	0.84[0.8,0.87]	1.02384e-16	0.185212	0.86[0.81,0.9]	2.60929e-08	0.185212	0.81[0.76,0.86]	1.89213e-11
first dose	6	32420286	rs3129894	Yes	A/G	0.185297	0.84[0.8,0.87]	1.02516e-16	0.185297	0.86[0.81,0.9]	2.7685e-08	0.185297	0.81[0.76,0.86]	1.78306e-11
first dose	6	32421272	rs3129896	Yes	A/G	0.185301	0.84[0.8,0.87]	1.03098e-16	0.185301	0.86[0.81,0.9]	2.78321e-08	0.185301	0.81[0.76,0.86]	1.7859e-11
first dose	6	32633835	rs114494855	Yes	T/A	0.162604	1.18[1.14,1.23]	1.12861e-16	0.162604	1.13[1.07,1.19]	4.93163e-06	0.162604	1.24[1.17,1.31]	5.44495e-13
first dose	6	32628843	rs73729445	Yes	T/C	0.0382927	0.75[0.7,0.8]	1.1541e-16	0.0382927	0.78[0.71,0.85]	2.63432e-08	0.0382927	0.7[0.63,0.78]	1.12995e-10
first dose	6	32415788	rs2395183	Yes	C/T	0.185319	0.84[0.8,0.87]	1.16678e-16	0.185319	0.86[0.81,0.9]	3.05332e-08	0.185319	0.81[0.76,0.86]	1.80234e-11
first dose	6	32489536	rs566446412	Yes	C/T	0.0289465	0.71[0.66,0.77]	1.17298e-16	0.0289465	0.73[0.66,0.81]	3.06522e-09	0.0289465	0.68[0.6,0.78]	3.6244e-09
first dose	6	32453274	rs113177073	Yes	TA/T	0.0392582	0.75[0.7,0.8]	1.22154e-16	0.0392582	0.78[0.71,0.85]	4.14335e-08	0.0392582	0.7[0.63,0.78]	8.06245e-11
first dose	6	32448652	rs7748435	Yes	C/T	0.237264	0.85[0.82,0.88]	1.30058e-16	0.237264	0.88[0.84,0.92]	4.68864e-07	0.237264	0.81[0.77,0.86]	4.95403e-13
first dose	6	32628098	rs28703037	Yes	C/G	0.0381493	0.75[0.7,0.8]	1.32002e-16	0.0381493	0.78[0.71,0.85]	2.68914e-08	0.0381493	0.7[0.63,0.78]	1.25442e-10
first dose	6	32668323	rs2858310	Yes	G/G	0.398946	0.88[0.85,0.9]	1.32118e-16	0.398946	0.91[0.87,0.95]	4.15123e-06	0.398946	0.84[0.8,0.88]	5.25528e-14
first dose	6	32668713	rs2858309	Yes	C/C	0.398951	0.88[0.85,0.9]	1.32538e-16	0.398951	0.91[0.87,0.95]	4.15213e-06	0.398951	0.84[0.8,0.88]	5.24762e-14
first dose	6	32631446	6:32631446_A_G	Yes	G/A	0.15382	1.18[1.14,1.23]	1.34623e-16	0.15382	1.13[1.07,1.19]	3.17329e-06	0.15382	1.23[1.16,1.31]	1.74785e-12
first dose	6	32631449	6:32631449_T_C	Yes	C/T	0.153818	1.18[1.14,1.23]	1.35112e-16	0.153818	1.13[1.07,1.19]	3.17882e-06	0.153818	1.23[1.16,1.31]	1.74973e-12
first dose	6	32669132	rs9275389	Yes	C/C	0.39894	0.88[0.85,0.9]	1.36495e-16	0.39894	0.91[0.87,0.95]	4.11334e-06	0.39894	0.84[0.8,0.88]	5.56746e-14
first dose	6	32630087	rs71542430	Yes	C/T	0.168709	1.18[1.13,1.23]	1.37305e-16	0.168709	1.13[1.08,1.19]	1.83102e-06	0.168709	1.22[1.16,1.3]	4.42913e-12
first dose	6	32435584	rs9268990	Yes	T/C	0.247323	0.86[0.82,0.89]	1.4082e-16	0.247323	0.88[0.84,0.93]	6.24915e-07	0.247323	0.82[0.78,0.87]	6.46186e-13
first dose	6	32435595	rs9268991	Yes	G/A	0.247323	0.86[0.82,0.89]	1.40852e-16	0.247323	0.88[0.84,0.93]	6.24877e-07	0.247323	0.82[0.78,0.87]	6.46331e-13
first dose	6	32668336	rs2647046	Yes	A/A	0.398962	0.88[0.85,0.9]	1.44524e-16	0.398962	0.91[0.87,0.95]	4.25144e-06	0.398962	0.84[0.8,0.88]	5.56746e-14
first dose	6	32674952	rs9275521	Yes	T/T	0.39897	0.88[0.85,0.9]	1.50842e-16	0.39897	0.91[0.87,0.95]	4.34988e-06	0.39897	0.84[0.8,0.88]	5.67635e-14
first dose	6	32670308	rs2856717	Yes	A/A	0.399073	0.88[0.85,0.9]	1.50932e-16	0.399073	0.91[0.87,0.95]	4.23787e-06	0.399073	0.84[0.8,0.88]	5.51772e-14
first dose	6	32671765	rs2856699	Yes	A/A	0.39893	0.88[0.85,0.9]	1.5203e-16	0.39893	0.91[0.87,0.95]	4.27695e-06	0.39893	0.84[0.8,0.88]	6.0283e-14
first dose	6	32453284	rs111524667	Yes	G/C	0.0398974	0.75[0.7,0.8]	1.53173e-16	0.0398974	0.78[0.72,0.85]	5.21043e-08	0.0398974	0.7[0.63,0.78]	7.39231e-11
first dose	6	32423528	6:32423528_TC_T	Yes	T/TC	0.184532	0.83[0.8,0.87]	1.53382e-16	0.184532	0.85[0.81,0.9]	1.97575e-08	0.184532	0.81[0.76,0.86]	4.59395e-11
first dose	6	32389747	rs3135362	Yes	G/T	0.181227	0.83[0.8,0.87]	1.5745e-16	0.181227	0.86[0.82,0.91]	3.56371e-07	0.181227	0.8[0.75,0.85]	1.15305e-12
first dose	6	32678260	rs4947345	Yes	T/T	0.398954	0.88[0.85,0.9]	1.58548e-16	0.398954	0.91[0.87,0.95]	4.4489e-06	0.398954	0.84[0.8,0.88]	5.68947e-14
first dose	6	32630066	rs71542429	Yes	C/T	0.159624	1.18[1.14,1.23]	1.60139e-16	0.159624	1.14[1.08,1.2]	1.78278e-06	0.159624	1.22[1.16,1.3]	6.35659e-12
first dose	6	32670897	rs2647051	Yes	T/T	0.398978	0.88[0.85,0.9]	1.61245e-16	0.398978	0.91[0.87,0.95]	4.54665e-06	0.398978	0.84[0.8,0.88]	6.05297e-14
first dose	6	32667280	rs2647040	Yes	A/A	0.399629	0.88[0.85,0.9]	1.63842e-16	0.399629	0.91[0.87,0.95]	4.57505e-06	0.399629	0.84[0.8,0.88]	4.83116e-14
first dose	6	32442391	rs61550563	Yes	C/A	0.0418255	0.76[0.71,0.81]	1.6481e-16	0.0418255	0.78[0.72,0.85]	3.17895e-08	0.0418255	0.71[0.64,0.79]	1.29569e-10
first dose	6	32628606	rs201049473	Yes	A/C	0.038188	0.75[0.7,0.8]	1.65349e-16	0.038188	0.78[0.71,0.85]	3.31689e-08	0.038188	0.7[0.63,0.78]	1.2513e-10
first dose	6	32415080	rs3129891	Yes	A/G	0.209687	0.84[0.81,0.88]	1.66771e-16	0.209687	0.87[0.82,0.91]	7.91251e-08	0.209687	0.81[0.77,0.86]	4.43788e-12
first dose	6	32580591	rs7449585	Yes	T/G	0.263581	0.77[0.72,0.82]	1.7027e-16	0.263581	0.78[0.72,0.85]	3.58286e-09	0.263581	0.75[0.68,0.82]	4.67476e-09
first dose	6	32580591	rs7449585	Yes	T/G	0.263581	0.77[0.72,0.82]	1.7027e-16	0.263581	0.78[0.72,0.85]	3.58286e-09	0.0510132	0.75[0.68,0.82]	4.67476e-09
first dose	6	32580591	rs7449585	Yes	T/G	0.263581	0.77[0.72,0.82]	1.7027e-16	0.0510132	0.78[0.72,0.85]	3.58286e-09	0.263581	0.75[0.68,0.82]	4.67476e-09
first dose	6	32580591	rs7449585	Yes	T/G	0.263581	0.77[0.72,0.82]	1.7027e-16	0.0510132	0.78[0.72,0.85]	3.58286e-09	0.0510132	0.75[0.68,0.82]	4.67476e-09
first dose	6	32580591	rs7449585	Yes	T/G	0.0510132	0.77[0.72,0.82]	1.7027e-16	0.263581	0.78[0.72,0.85]	3.58286e-09	0.263581	0.75[0.68,0.82]	4.67476e-09
first dose	6	32580591	rs7449585	Yes	T/G	0.0510132	0.77[0.72,0.82]	1.7027e-16	0.263581	0.78[0.72,0.85]	3.58286e-09	0.0510132	0.75[0.68,0.82]	4.67476e-09
first dose	6	32580591	rs7449585	Yes	T/G	0.0510132	0.77[0.72,0.82]	1.7027e-16	0.0510132	0.78[0.72,0.85]	3.58286e-09	0.263581	0.75[0.68,0.82]	4.67476e-09
first dose	6	32580591	rs7449585	Yes	T/G	0.0510132	0.77[0.72,0.82]	1.7027e-16	0.0510132	0.78[0.72,0.85]	3.58286e-09	0.0510132	0.75[0.68,0.82]	4.67476e-09
first dose	6	32629545	rs79603908	Yes	C/T	0.0381272	0.75[0.7,0.8]	1.71302e-16	0.0381272	0.78[0.71,0.85]	3.38977e-08	0.0381272	0.7[0.63,0.78]	1.262e-10
first dose	6	32629920	rs41544112	Yes	T/C	0.0381233	0.75[0.7,0.8]	1.73917e-16	0.0381233	0.78[0.71,0.85]	3.42648e-08	0.0381233	0.7[0.63,0.78]	1.26381e-10
first dose	6	32435377	6:32435377_GT_G	No	G/GT	0.104305	1.23[1.17,1.3]	1.75554e-16	0.104305	1.32[1.23,1.41]	2.70716e-15	0.104305	1.15[1.07,1.24]	0.000202012
first dose	6	32629032	rs73729446	Yes	G/C	0.0382612	0.75[0.7,0.8]	1.81566e-16	0.0382612	0.78[0.71,0.85]	3.59164e-08	0.0382612	0.7[0.63,0.78]	1.2515e-10
first dose	6	32633935	rs116617461	Yes	G/T	0.154779	1.18[1.14,1.23]	1.8157e-16	0.154779	1.13[1.07,1.19]	5.6367e-06	0.154779	1.24[1.17,1.31]	6.99651e-13
first dose	6	32633934	rs114003122	Yes	T/C	0.154779	1.18[1.14,1.23]	1.81593e-16	0.154779	1.13[1.07,1.19]	5.6373e-06	0.154779	1.24[1.17,1.31]	6.99651e-13
first dose	6	32426271	rs4601112	Yes	C/T	0.185314	0.84[0.8,0.87]	1.82234e-16	0.185314	0.86[0.81,0.91]	3.98401e-08	0.185314	0.81[0.76,0.86]	2.34686e-11
first dose	6	32633895	rs113028711	Yes	A/G	0.153994	1.18[1.14,1.23]	1.83574e-16	0.153994	1.13[1.07,1.19]	5.23137e-06	0.153994	1.24[1.17,1.31]	9.53174e-13
first dose	6	32633970	rs35567463	Yes	A/C	0.154676	1.18[1.14,1.23]	1.83669e-16	0.154676	1.13[1.07,1.19]	5.86889e-06	0.154676	1.24[1.17,1.31]	6.74013e-13
first dose	6	32670464	rs2858305	Yes	G/G	0.398599	0.88[0.85,0.9]	1.84946e-16	0.398599	0.91[0.87,0.95]	6.34705e-06	0.398599	0.84[0.8,0.88]	4.2664e-14
first dose	6	32443368	rs9269112	Yes	G/C	0.25077	0.86[0.83,0.89]	1.87582e-16	0.25077	0.89[0.85,0.93]	1.11368e-06	0.25077	0.82[0.78,0.86]	3.99726e-13
first dose	6	32633153	rs67303455	Yes	G/A	0.15391	1.18[1.14,1.23]	1.92411e-16	0.15391	1.13[1.07,1.19]	6.00457e-06	0.15391	1.24[1.17,1.31]	7.97472e-13
first dose	6	32630613	rs758190520	Yes	C/T	0.153843	1.18[1.14,1.23]	1.93736e-16	0.153843	1.13[1.07,1.19]	5.86736e-06	0.153843	1.24[1.17,1.31]	7.02798e-13
first dose	6	32630587	rs36174316	Yes	T/C	0.15373	1.18[1.14,1.23]	1.99611e-16	0.15373	1.13[1.07,1.19]	5.84969e-06	0.15373	1.24[1.17,1.31]	7.36477e-13
first dose	6	32630028	rs68027833	Yes	A/G	0.16646	1.18[1.13,1.22]	2.00435e-16	0.16646	1.13[1.07,1.19]	4.52325e-06	0.16646	1.22[1.16,1.3]	3.28161e-12
first dose	6	32634188	rs67955939	Yes	C/T	0.155054	1.18[1.14,1.23]	2.00459e-16	0.155054	1.13[1.07,1.19]	6.437e-06	0.155054	1.24[1.17,1.31]	6.63328e-13
first dose	6	32633870	rs112128028	Yes	C/T	0.154042	1.18[1.14,1.23]	2.01228e-16	0.154042	1.13[1.07,1.19]	5.12718e-06	0.154042	1.24[1.17,1.31]	1.09161e-12
first dose	6	32435874	rs9268999	Yes	C/T	0.239955	0.85[0.82,0.89]	2.01999e-16	0.239955	0.89[0.85,0.93]	1.76458e-06	0.239955	0.81[0.77,0.86]	1.89645e-13
first dose	6	32630634	rs66615660	Yes	G/A	0.15403	1.18[1.14,1.23]	2.04344e-16	0.15403	1.13[1.07,1.19]	5.53831e-06	0.15403	1.24[1.17,1.31]	8.43369e-13
first dose	6	32630055	rs9274045	Yes	C/T	0.170286	1.18[1.13,1.22]	2.07929e-16	0.170286	1.13[1.07,1.19]	2.89385e-06	0.170286	1.22[1.15,1.29]	7.75847e-12
first dose	6	32667958	rs2856722	Yes	A/A	0.398061	0.88[0.85,0.9]	2.10768e-16	0.398061	0.91[0.87,0.95]	6.10764e-06	0.398061	0.84[0.8,0.88]	5.18983e-14
first dose	6	32629737	rs9273912	Yes	T/C	0.154538	1.18[1.14,1.23]	2.11346e-16	0.154538	1.13[1.07,1.19]	5.23947e-06	0.154538	1.24[1.17,1.31]	8.90572e-13
first dose	6	32629936	rs1049107	Yes	T/C	0.154537	1.18[1.14,1.23]	2.1165e-16	0.154537	1.13[1.07,1.19]	5.23132e-06	0.154537	1.24[1.17,1.31]	9.00739e-13
first dose	6	32633436	rs72844390	Yes	T/C	0.154821	1.18[1.14,1.23]	2.13005e-16	0.154821	1.13[1.07,1.19]	5.7548e-06	0.154821	1.24[1.17,1.31]	8.16596e-13
first dose	6	32629482	rs9273794	Yes	A/G	0.163064	1.18[1.13,1.23]	2.17446e-16	0.163064	1.13[1.07,1.19]	5.83706e-06	0.163064	1.23[1.16,1.31]	8.22371e-13
first dose	6	32523888	rs66553215	Yes	C/C	0.204634	0.86[0.82,0.89]	2.1935e-16	0.204634	0.86[0.82,0.9]	4.77813e-10	0.204634	0.86[0.82,0.91]	7.97928e-08
[truncated: 2,380 more rows]

## Sheet: Table S8
Table S8-Significant association alleles in HLA region in at least one cohort of serostatus for the first-dose vaccination.
[truncated: 26 more rows]

[truncated: 18 more sheets: Table S9, Table S10, Table S11, Table S12, Table S13, Table S14, Table S15, Table S16, Table S17, Table S18, Table-S19, Table S20, Table S21, Table S22, Table S23, Table-S24, Table-S25, Table-S26]
